# Supplementary material for: Single-Shot 10K Proteome Approach: Over 10,000 Protein Identifications by Data-Independent Acquisition-Based Single-Shot Proteomics with Ion Mobility Spectrometry
Source: J Proteome Res. 2022 May 6;21(6):1418–27. doi: 10.1021/acs.jproteome.2c00023 (PMC9171847; doi:10.1021/acs.jproteome.2c00023)
Supplement: Supplementary file 2 — pr2c00023_si_002.xlsx [file pr2c00023_si_002.xlsx]

## Sheet: Table S1
Supplementary Table S1. The nanoLC program.
Solvents A : 0.1% formic acid in water
Solvents B : 0.1% formic acid in 80% ACN
NanoLC program for FAIMS parameter testing
Time (min)	Flow rate (nl/min)	%B	Comments
0	600	3	Gradient conditioning from 0 to 7mins
2	600	3
7	100	10	MS measurement from 7 to 67 mins
59	100	36
67	100	65
NanoLC program for deep proteome analysis
Time (min)	Flow rate (nl/min)	%B	Comments
0	450	3	Gradient conditioning from 0 to 10mins
2	450	3
10	100	10	MS measurement from 10 to 130 mins
100	100	38
130	100	70
