# Supplementary material for: Single-Shot 10K Proteome Approach: Over 10,000 Protein Identifications by Data-Independent Acquisition-Based Single-Shot Proteomics with Ion Mobility Spectrometry
Source: J Proteome Res. 2022 May 6;21(6):1418–27. doi: 10.1021/acs.jproteome.2c00023 (PMC9171847; doi:10.1021/acs.jproteome.2c00023)
Supplement: Supplementary file 3 — pr2c00023_si_003.xlsx [file pr2c00023_si_003.xlsx]

## Sheet: Table S2
Supplementary Table S2. DIA method for overlapping windows. In the DIA, the MS scan events of experiments 1-4 were cycled.
DIA method: m/z500-740 (Recommended)				DIA method: m/z400-640				DIA method: m/z500-860				DIA method: m/z400-760
Experiment 1	Full Scan (MS1 Scan) Scan Range (m/z): 495-745			Experiment 1	Full Scan (MS1 Scan) Scan Range (m/z): 395-645			Experiment 1	Full Scan (MS1 Scan) Scan Range (m/z): 495-865			Experiment 1	Full Scan (MS1 Scan) Scan Range (m/z): 395-765
Experiment 2	DIA (MS2 Scan) Isolation window m/zs: 1A			Experiment 2	DIA (MS2 Scan) Isolation window m/zs: 2A			Experiment 2	DIA (MS2 Scan) Isolation window m/zs: 3A			Experiment 2	DIA (MS2 Scan) Isolation window m/zs: 4A
Experiment 3	Full Scan (MS1 Scan) Scan Range (m/z): 495-745			Experiment 3	Full Scan (MS1 Scan) Scan Range (m/z): 395-645			Experiment 3	Full Scan (MS1 Scan) Scan Range (m/z): 495-865			Experiment 3	Full Scan (MS1 Scan) Scan Range (m/z): 395-765
Experiment 4	DIA (MS2 Scan) Isolation window m/zs: 1B			Experiment 4	DIA (MS2 Scan) Isolation window m/zs: 2B			Experiment 4	DIA (MS2 Scan) Isolation window m/zs: 3B			Experiment 4	DIA (MS2 Scan) Isolation window m/zs: 4B
Scan	Isolation window m/zs 1A	Isolation window m/zs 1B		Scan	Isolation window m/zs 2A	Isolation window m/zs 2B		Scan	Isolation window m/zs 3A	Isolation window m/zs 3B		Scan	Isolation window m/zs 4A	Isolation window m/zs 4B
1	498.4765₋502.4783	500.4774₋504.4792		1	398.431₋402.4328	400.4319₋404.4337		1	497.476₋503.4787	500.4774₋506.4801		1	397.4305₋403.4333	400.4319₋406.4346
2	502.4783₋506.4801	504.4792₋508.481		2	402.4328₋406.4346	404.4337₋408.4355		2	503.4787₋509.4815	506.4801₋512.4828		2	403.4333₋409.436	406.4346₋412.4374
3	506.4801₋510.4819	508.481₋512.4828		3	406.4346₋410.4364	408.4355₋412.4374		3	509.4815₋515.4842	512.4828₋518.4856		3	409.436₋415.4387	412.4374₋418.4401
4	510.4819₋514.4837	512.4828₋516.4847		4	410.4364₋414.4383	412.4374₋416.4392		4	515.4842₋521.4869	518.4856₋524.4883		4	415.4387₋421.4414	418.4401₋424.4428
5	514.4837₋518.4856	516.4847₋520.4865		5	414.4383₋418.4401	416.4392₋420.441		5	521.4869₋527.4897	524.4883₋530.491		5	421.4414₋427.4442	424.4428₋430.4455
6	518.4856₋522.4874	520.4865₋524.4883		6	418.4401₋422.4419	420.441₋424.4428		6	527.4897₋533.4924	530.491₋536.4937		6	427.4442₋433.4469	430.4455₋436.4483
7	522.4874₋526.4892	524.4883₋528.4901		7	422.4419₋426.4437	424.4428₋428.4446		7	533.4924₋539.4951	536.4937₋542.4965		7	433.4469₋439.4496	436.4483₋442.451
8	526.4892₋530.491	528.4901₋532.4919		8	426.4437₋430.4455	428.4446₋432.4465		8	539.4951₋545.4978	542.4965₋548.4992		8	439.4496₋445.4524	442.451₋448.4537
9	530.491₋534.4928	532.4919₋536.4937		9	430.4455₋434.4474	432.4465₋436.4483		9	545.4978₋551.5006	548.4992₋554.5019		9	445.4524₋451.4551	448.4537₋454.4565
10	534.4928₋538.4947	536.4937₋540.4956		10	434.4474₋438.4492	436.4483₋440.4501		10	551.5006₋557.5033	554.5019₋560.5047		10	451.4551₋457.4578	454.4565₋460.4592
11	538.4947₋542.4965	540.4956₋544.4974		11	438.4492₋442.451	440.4501₋444.4519		11	557.5033₋563.506	560.5047₋566.5074		11	457.4578₋463.4605	460.4592₋466.4619
12	542.4965₋546.4983	544.4974₋548.4992		12	442.451₋446.4528	444.4519₋448.4537		12	563.506₋569.5088	566.5074₋572.5101		12	463.4605₋469.4633	466.4619₋472.4646
13	546.4983₋550.5001	548.4992₋552.501		13	446.4528₋450.4546	448.4537₋452.4555		13	569.5088₋575.5115	572.5101₋578.5128		13	469.4633₋475.466	472.4646₋478.4674
14	550.5001₋554.5019	552.501₋556.5028		14	450.4546₋454.4565	452.4555₋456.4574		14	575.5115₋581.5142	578.5128₋584.5156		14	475.466₋481.4687	478.4674₋484.4701
15	554.5019₋558.5038	556.5028₋560.5047		15	454.4565₋458.4583	456.4574₋460.4592		15	581.5142₋587.5169	584.5156₋590.5183		15	481.4687₋487.4715	484.4701₋490.4728
16	558.5038₋562.5056	560.5047₋564.5065		16	458.4583₋462.4601	460.4592₋464.461		16	587.5169₋593.5197	590.5183₋596.521		16	487.4715₋493.4742	490.4728₋496.4756
17	562.5056₋566.5074	564.5065₋568.5083		17	462.4601₋466.4619	464.461₋468.4628		17	593.5197₋599.5224	596.521₋602.5238		17	493.4742₋499.4769	496.4756₋502.4783
18	566.5074₋570.5092	568.5083₋572.5101		18	466.4619₋470.4637	468.4628₋472.4646		18	599.5224₋605.5251	602.5238₋608.5265		18	499.4769₋505.4796	502.4783₋508.481
19	570.5092₋574.511	572.5101₋576.5119		19	470.4637₋474.4656	472.4646₋476.4665		19	605.5251₋611.5279	608.5265₋614.5292		19	505.4796₋511.4824	508.481₋514.4837
20	574.511₋578.5128	576.5119₋580.5138		20	474.4656₋478.4674	476.4665₋480.4683		20	611.5279₋617.5306	614.5292₋620.5319		20	511.4824₋517.4851	514.4837₋520.4865
21	578.5128₋582.5147	580.5138₋584.5156		21	478.4674₋482.4692	480.4683₋484.4701		21	617.5306₋623.5333	620.5319₋626.5347		21	517.4851₋523.4878	520.4865₋526.4892
22	582.5147₋586.5165	584.5156₋588.5174		22	482.4692₋486.471	484.4701₋488.4719		22	623.5333₋629.536	626.5347₋632.5374		22	523.4878₋529.4906	526.4892₋532.4919
23	586.5165₋590.5183	588.5174₋592.5192		23	486.471₋490.4728	488.4719₋492.4737		23	629.536₋635.5388	632.5374₋638.5401		23	529.4906₋535.4933	532.4919₋538.4947
24	590.5183₋594.5201	592.5192₋596.521		24	490.4728₋494.4746	492.4737₋496.4756		24	635.5388₋641.5415	638.5401₋644.5429		24	535.4933₋541.496	538.4947₋544.4974
25	594.5201₋598.5219	596.521₋600.5229		25	494.4746₋498.4765	496.4756₋500.4774		25	641.5415₋647.5442	644.5429₋650.5456		25	541.496₋547.4987	544.4974₋550.5001
26	598.5219₋602.5238	600.5229₋604.5247		26	498.4765₋502.4783	500.4774₋504.4792		26	647.5442₋653.547	650.5456₋656.5483		26	547.4987₋553.5015	550.5001₋556.5028
27	602.5238₋606.5256	604.5247₋608.5265		27	502.4783₋506.4801	504.4792₋508.481		27	653.547₋659.5497	656.5483₋662.551		27	553.5015₋559.5042	556.5028₋562.5056
28	606.5256₋610.5274	608.5265₋612.5283		28	506.4801₋510.4819	508.481₋512.4828		28	659.5497₋665.5524	662.551₋668.5538		28	559.5042₋565.5069	562.5056₋568.5083
29	610.5274₋614.5292	612.5283₋616.5301		29	510.4819₋514.4837	512.4828₋516.4847		29	665.5524₋671.5551	668.5538₋674.5565		29	565.5069₋571.5097	568.5083₋574.511
30	614.5292₋618.531	616.5301₋620.5319		30	514.4837₋518.4856	516.4847₋520.4865		30	671.5551₋677.5579	674.5565₋680.5592		30	571.5097₋577.5124	574.511₋580.5138
31	618.531₋622.5329	620.5319₋624.5338		31	518.4856₋522.4874	520.4865₋524.4883		31	677.5579₋683.5606	680.5592₋686.562		31	577.5124₋583.5151	580.5138₋586.5165
32	622.5329₋626.5347	624.5338₋628.5356		32	522.4874₋526.4892	524.4883₋528.4901		32	683.5606₋689.5633	686.562₋692.5647		32	583.5151₋589.5178	586.5165₋592.5192
33	626.5347₋630.5365	628.5356₋632.5374		33	526.4892₋530.491	528.4901₋532.4919		33	689.5633₋695.5661	692.5647₋698.5674		33	589.5178₋595.5206	592.5192₋598.5219
34	630.5365₋634.5383	632.5374₋636.5392		34	530.491₋534.4928	532.4919₋536.4937		34	695.5661₋701.5688	698.5674₋704.5701		34	595.5206₋601.5233	598.5219₋604.5247
35	634.5383₋638.5401	636.5392₋640.541		35	534.4928₋538.4947	536.4937₋540.4956		35	701.5688₋707.5715	704.5701₋710.5729		35	601.5233₋607.526	604.5247₋610.5274
36	638.5401₋642.5419	640.541₋644.5429		36	538.4947₋542.4965	540.4956₋544.4974		36	707.5715₋713.5742	710.5729₋716.5756		36	607.526₋613.5288	610.5274₋616.5301
37	642.5419₋646.5438	644.5429₋648.5447		37	542.4965₋546.4983	544.4974₋548.4992		37	713.5742₋719.577	716.5756₋722.5783		37	613.5288₋619.5315	616.5301₋622.5329
38	646.5438₋650.5456	648.5447₋652.5465		38	546.4983₋550.5001	548.4992₋552.501		38	719.577₋725.5797	722.5783₋728.5811		38	619.5315₋625.5342	622.5329₋628.5356
39	650.5456₋654.5474	652.5465₋656.5483		39	550.5001₋554.5019	552.501₋556.5028		39	725.5797₋731.5824	728.5811₋734.5838		39	625.5342₋631.5369	628.5356₋634.5383
40	654.5474₋658.5492	656.5483₋660.5501		40	554.5019₋558.5038	556.5028₋560.5047		40	731.5824₋737.5852	734.5838₋740.5865		40	631.5369₋637.5397	634.5383₋640.541
41	658.5492₋662.551	660.5501₋664.552		41	558.5038₋562.5056	560.5047₋564.5065		41	737.5852₋743.5879	740.5865₋746.5892		41	637.5397₋643.5424	640.541₋646.5438
42	662.551₋666.5529	664.552₋668.5538		42	562.5056₋566.5074	564.5065₋568.5083		42	743.5879₋749.5906	746.5892₋752.592		42	643.5424₋649.5451	646.5438₋652.5465
43	666.5529₋670.5547	668.5538₋672.5556		43	566.5074₋570.5092	568.5083₋572.5101		43	749.5906₋755.5933	752.592₋758.5947		43	649.5451₋655.5479	652.5465₋658.5492
44	670.5547₋674.5565	672.5556₋676.5574		44	570.5092₋574.511	572.5101₋576.5119		44	755.5933₋761.5961	758.5947₋764.5974		44	655.5479₋661.5506	658.5492₋664.552
45	674.5565₋678.5583	676.5574₋680.5592		45	574.511₋578.5128	576.5119₋580.5138		45	761.5961₋767.5988	764.5974₋770.6002		45	661.5506₋667.5533	664.552₋670.5547
46	678.5583₋682.5601	680.5592₋684.561		46	578.5128₋582.5147	580.5138₋584.5156		46	767.5988₋773.6015	770.6002₋776.6029		46	667.5533₋673.556	670.5547₋676.5574
47	682.5601₋686.562	684.561₋688.5629		47	582.5147₋586.5165	584.5156₋588.5174		47	773.6015₋779.6043	776.6029₋782.6056		47	673.556₋679.5588	676.5574₋682.5601
48	686.562₋690.5638	688.5629₋692.5647		48	586.5165₋590.5183	588.5174₋592.5192		48	779.6043₋785.607	782.6056₋788.6083		48	679.5588₋685.5615	682.5601₋688.5629
49	690.5638₋694.5656	692.5647₋696.5665		49	590.5183₋594.5201	592.5192₋596.521		49	785.607₋791.6097	788.6083₋794.6111		49	685.5615₋691.5642	688.5629₋694.5656
50	694.5656₋698.5674	696.5665₋700.5683		50	594.5201₋598.5219	596.521₋600.5229		50	791.6097₋797.6124	794.6111₋800.6138		50	691.5642₋697.567	694.5656₋700.5683
51	698.5674₋702.5692	700.5683₋704.5701		51	598.5219₋602.5238	600.5229₋604.5247		51	797.6124₋803.6152	800.6138₋806.6165		51	697.567₋703.5697	700.5683₋706.5711
52	702.5692₋706.5711	704.5701₋708.572		52	602.5238₋606.5256	604.5247₋608.5265		52	803.6152₋809.6179	806.6165₋812.6193		52	703.5697₋709.5724	706.5711₋712.5738
53	706.5711₋710.5729	708.572₋712.5738		53	606.5256₋610.5274	608.5265₋612.5283		53	809.6179₋815.6206	812.6193₋818.622		53	709.5724₋715.5751	712.5738₋718.5765
54	710.5729₋714.5747	712.5738₋716.5756		54	610.5274₋614.5292	612.5283₋616.5301		54	815.6206₋821.6233	818.622₋824.6247		54	715.5751₋721.5779	718.5765₋724.5792
55	714.5747₋718.5765	716.5756₋720.5774		55	614.5292₋618.531	616.5301₋620.5319		55	821.6233₋827.6261	824.6247₋830.6274		55	721.5779₋727.5806	724.5792₋730.582
56	718.5765₋722.5783	720.5774₋724.5792		56	618.531₋622.5329	620.5319₋624.5338		56	827.6261₋833.6288	830.6274₋836.6302		56	727.5806₋733.5833	730.582₋736.5847
57	722.5783₋726.5801	724.5792₋728.5811		57	622.5329₋626.5347	624.5338₋628.5356		57	833.6288₋839.6315	836.6302₋842.6329		57	733.5833₋739.5861	736.5847₋742.5874
58	726.5801₋730.582	728.5811₋732.5829		58	626.5347₋630.5365	628.5356₋632.5374		58	839.6315₋845.6343	842.6329₋848.6356		58	739.5861₋745.5888	742.5874₋748.5902
59	730.582₋734.5838	732.5829₋736.5847		59	630.5365₋634.5383	632.5374₋636.5392		59	845.6343₋851.637	848.6356₋854.6384		59	745.5888₋751.5915	748.5902₋754.5929
60	734.5838₋738.5856	736.5847₋740.5865		60	634.5383₋638.5401	636.5392₋640.541		60	851.637₋857.6397	854.6384₋860.6411		60	751.5915₋757.5942	754.5929₋760.5956
61	738.5856₋742.5874			61	638.5401₋642.5419			61	857.6397₋863.6424			61	757.5942₋763.597
