# Supplementary material for: Single-Shot 10K Proteome Approach: Over 10,000 Protein Identifications by Data-Independent Acquisition-Based Single-Shot Proteomics with Ion Mobility Spectrometry
Source: J Proteome Res. 2022 May 6;21(6):1418–27. doi: 10.1021/acs.jproteome.2c00023 (PMC9171847; doi:10.1021/acs.jproteome.2c00023)
Supplement: Supplementary file 4 — pr2c00023_si_004.xlsx [file pr2c00023_si_004.xlsx]

## Sheet: Table S3
Table S3. List of proteins identified by overlapping window DIA with FAIMS in 1000 ng of in HEK293 cell tryptic digest.
Number	Uniprot Ac.	Protein Name	# of Grouped proteins	Gene Symbol	Speciecs	Molecular Weight	Identified Peptide Count	Unique Peptide Count	Protein Group Score	DIA protein intensity	Uniprot Keywords
											Transcription regulation	Kinase
1	Q15149	Plectin	1	PLEC	Homo sapiens	532 kDa	118	113	1	1111731000
2	Q8WXH0	Nesprin-2	1	SYNE2	Homo sapiens	796 kDa	116	114	1	436277600
3	Q14204	Cytoplasmic dynein 1 heavy chain 1	1	DYNC1H1	Homo sapiens	532 kDa	115	115	1	5695018000
4	Q9UPN3	Microtubule-actin cross-linking factor 1, isoforms 1/2/3/5	1	MACF1	Homo sapiens	838 kDa	109	106	1	566096700
5	Q9NU22	Midasin	1	MDN1	Homo sapiens	633 kDa	101	101	1	1007622000
6	P78527	DNA-dependent protein kinase catalytic subunit	1	PRKDC	Homo sapiens	469 kDa	101	101	1	10137100000		✓
7	Q03001	Dystonin	1	DST	Homo sapiens	861 kDa	95	92	0.999996	280801000
8	P15924	Desmoplakin	1	DSP	Homo sapiens	332 kDa	87	87	0.999999	3835309000
9	Q5T4S7	E3 ubiquitin-protein ligase UBR4	1	UBR4	Homo sapiens	574 kDa	86	86	1	927104600
10	Q09666	Neuroblast differentiation-associated protein AHNAK	1	AHNAK	Homo sapiens	629 kDa	86	86	0.999999	1372955000
11	Q63HN8	E3 ubiquitin-protein ligase RNF213	1	RNF213	Homo sapiens	591 kDa	83	83	1	256558500
12	Q13813	Spectrin alpha chain, non-erythrocytic 1	1	SPTAN1	Homo sapiens	285 kDa	81	81	1	3755782000
13	Q92616	eIF-2-alpha kinase activator GCN1	1	GCN1	Homo sapiens	293 kDa	79	79	1	3257197000
14	Q8NCM8	Cytoplasmic dynein 2 heavy chain 1	1	DYNC2H1	Homo sapiens	493 kDa	79	79	1	386510300
15	P49792	E3 SUMO-protein ligase RanBP2	1	RANBP2	Homo sapiens	358 kDa	77	49	1	851671500
16	P46013	Proliferation marker protein Ki-67	1	MKI67	Homo sapiens	359 kDa	77	77	0.999999	3355880000
17	Q7Z6Z7	E3 ubiquitin-protein ligase HUWE1	1	HUWE1	Homo sapiens	482 kDa	76	76	1	1239987000
18	Q9Y4A5	Transformation/transcription domain-associated protein	1	TRRAP	Homo sapiens	438 kDa	75	75	0.999999	675145200	✓
19	O95714	E3 ubiquitin-protein ligase HERC2	1	HERC2	Homo sapiens	527 kDa	69	69	1	293220000
20	O75643	U5 small nuclear ribonucleoprotein 200 kDa helicase	1	SNRNP200	Homo sapiens	245 kDa	69	69	1	5082647000
21	P46939	Utrophin	1	UTRN	Homo sapiens	394 kDa	69	69	1	355174500
22	P49327	Fatty acid synthase	1	FASN	Homo sapiens	273 kDa	69	69	1	5314600000
23	Q01082	Spectrin beta chain, non-erythrocytic 1	1	SPTBN1	Homo sapiens	275 kDa	69	62	1	1924847000
24	Q6P2Q9	Pre-mRNA-processing-splicing factor 8	1	PRPF8	Homo sapiens	274 kDa	68	68	1	3569180000
25	O95613	Pericentrin	1	PCNT	Homo sapiens	378 kDa	68	68	1	268713100
26	Q14789	Golgin subfamily B member 1	1	GOLGB1	Homo sapiens	376 kDa	67	67	1	578527900
27	Q99996	A-kinase anchor protein 9	1	AKAP9	Homo sapiens	453 kDa	67	67	0.999994	213435900		✓
28	P21333	Filamin-A	1	FLNA	Homo sapiens	281 kDa	64	58	1	3537710000
29	P49454	Centromere protein F	1	CENPF	Homo sapiens	358 kDa	64	64	0.999977	565738800
30	O75369	Filamin-B	1	FLNB	Homo sapiens	278 kDa	63	57	1	1909946000
31	P35580	Myosin-10	1	MYH10	Homo sapiens	229 kDa	63	53	1	1467072000
32	Q96T58	Msx2-interacting protein	1	SPEN	Homo sapiens	402 kDa	60	60	1	420354100	✓
33	P35579	Myosin-9	1	MYH9	Homo sapiens	227 kDa	60	51	1	4289543000
34	Q13439	Golgin subfamily A member 4	1	GOLGA4	Homo sapiens	261 kDa	59	59	0.999998	243074500
35	Q9NZJ4	Sacsin	1	SACS	Homo sapiens	521 kDa	59	59	0.999998	139178700
36	Q00610	Clathrin heavy chain 1	1	CLTC	Homo sapiens	192 kDa	57	37	1	6605624000
37	O75691	Small subunit processome component 20 homolog	1	UTP20	Homo sapiens	318 kDa	57	57	1	804772300
38	Q9H583	HEAT repeat-containing protein 1	1	HEATR1	Homo sapiens	242 kDa	57	57	1	953637800
39	Q9Y490	Talin-1	1	TLN1	Homo sapiens	270 kDa	56	48	1	1255401000
40	P42345	Serine/threonine-protein kinase mTOR	1	MTOR	Homo sapiens	289 kDa	55	55	1	374094900		✓
41	Q14980	Nuclear mitotic apparatus protein 1	1	NUMA1	Homo sapiens	238 kDa	54	54	1	1188389000
42	P42704	Leucine-rich PPR motif-containing protein, mitochondrial	1	LRPPRC	Homo sapiens	158 kDa	54	54	1	4920367000	✓
43	Q96Q15	Serine/threonine-protein kinase SMG1	1	SMG1	Homo sapiens	410 kDa	53	53	0.999999	176828400		✓
44	O75592	E3 ubiquitin-protein ligase MYCBP2	1	MYCBP2	Homo sapiens	514 kDa	53	53	0.999995	151597700	✓
45	Q02224	Centromere-associated protein E	1	CENPE	Homo sapiens	316 kDa	53	52	0.999984	281310700
46	Q13085	Acetyl-CoA carboxylase 1	1	ACACA	Homo sapiens	266 kDa	51	41	1	444189900
47	A5YKK6	CCR4-NOT transcription complex subunit 1	1	CNOT1	Homo sapiens	267 kDa	51	51	1	1237335000	✓
48	Q8N3C0	Activating signal cointegrator 1 complex subunit 3	1	ASCC3	Homo sapiens	251 kDa	51	51	1	481060300	✓
49	O15020	Spectrin beta chain, non-erythrocytic 2	1	SPTBN2	Homo sapiens	271 kDa	51	45	0.999999	647182200
50	Q9UPU5	Ubiquitin carboxyl-terminal hydrolase 24	1	USP24	Homo sapiens	294 kDa	50	50	1	537744000
51	P58107	Epiplakin	1	EPPK1	Homo sapiens	556 kDa	50	45	1	161882900
52	A6NHR9	Structural maintenance of chromosomes flexible hinge domain-containing protein 1	1	SMCHD1	Homo sapiens	226 kDa	50	50	1	675924000
53	Q14008	Cytoskeleton-associated protein 5	1	CKAP5	Homo sapiens	226 kDa	50	50	0.999998	2319567000
54	Q709C8	Vacuolar protein sorting-associated protein 13C	1	VPS13C	Homo sapiens	422 kDa	50	50	0.999998	252380500
55	Q93008	Probable ubiquitin carboxyl-terminal hydrolase FAF-X	1	USP9X	Homo sapiens	290 kDa	49	23	1	713018500
56	Q9ULT8	E3 ubiquitin-protein ligase HECTD1	1	HECTD1	Homo sapiens	289 kDa	49	49	0.999999	584215300
57	P12270	Nucleoprotein TPR	1	TPR	Homo sapiens	267 kDa	49	49	0.999998	1732447000
58	P46940	Ras GTPase-activating-like protein IQGAP1	1	IQGAP1	Homo sapiens	189 kDa	47	45	1	2141589000
59	P42356	Phosphatidylinositol 4-kinase alpha	1	PI4KA	Homo sapiens	237 kDa	47	47	1	437546900		✓
60	Q96RL7	Vacuolar protein sorting-associated protein 13A	1	VPS13A	Homo sapiens	360 kDa	46	46	0.999999	188998700
61	Q8NF91	Nesprin-1	1	SYNE1	Homo sapiens	1011 kDa	46	44	0.999978	126469500
62	Q8IZT6	Abnormal spindle-like microcephaly-associated protein	1	ASPM	Homo sapiens	410 kDa	45	45	0.999999	178775100
63	P27708	CAD protein	1	CAD	Homo sapiens	243 kDa	44	44	1	1699096000
64	P42858	Huntingtin	1	HTT	Homo sapiens	348 kDa	44	44	1	309977500
65	Q5UIP0	Telomere-associated protein RIF1	1	RIF1	Homo sapiens	274 kDa	44	44	1	424299200
66	P07814	Bifunctional glutamate/proline--tRNA ligase	1	EPRS1	Homo sapiens	171 kDa	44	44	1	2741633000
67	Q14839	Chromodomain-helicase-DNA-binding protein 4	1	CHD4	Homo sapiens	218 kDa	44	36	1	1356809000	✓
68	O43149	Zinc finger ZZ-type and EF-hand domain-containing protein 1	1	ZZEF1	Homo sapiens	331 kDa	44	44	0.999999	164719600
69	Q92621	Nuclear pore complex protein Nup205	1	NUP205	Homo sapiens	228 kDa	43	43	1	1245155000
70	Q14571	Inositol 1,4,5-trisphosphate receptor type 2	1	ITPR2	Homo sapiens	308 kDa	43	36	0.999992	76586790
71	Q14669	E3 ubiquitin-protein ligase TRIP12	1	TRIP12	Homo sapiens	220 kDa	42	42	1	530560900
72	Q9UQE7	Structural maintenance of chromosomes protein 3	1	SMC3	Homo sapiens	142 kDa	42	42	1	1001444000
73	Q14690	Protein RRP5 homolog	1	PDCD11	Homo sapiens	209 kDa	42	42	1	1321601000
74	Q92614	Unconventional myosin-XVIIIa	1	MYO18A	Homo sapiens	233 kDa	42	42	1	156269900
75	Q5VYK3	Proteasome adapter and scaffold protein ECM29	1	ECPAS	Homo sapiens	204 kDa	42	42	1	522994700
76	Q9NR09	Baculoviral IAP repeat-containing protein 6	1	BIRC6	Homo sapiens	530 kDa	42	42	0.999999	229009100
77	Q13535	Serine/threonine-protein kinase ATR	1	ATR	Homo sapiens	301 kDa	42	42	0.999992	170229300		✓
78	Q14152	Eukaryotic translation initiation factor 3 subunit A	1	EIF3A	Homo sapiens	167 kDa	41	41	1	1691840000
79	Q9P2D1	Chromodomain-helicase-DNA-binding protein 7	1	CHD7	Homo sapiens	336 kDa	41	33	1	98314510	✓
80	Q12789	General transcription factor 3C polypeptide 1	1	GTF3C1	Homo sapiens	239 kDa	41	41	1	408184100
81	P50748	Kinetochore-associated protein 1	1	KNTC1	Homo sapiens	251 kDa	41	41	0.999997	429089000
82	O75165	DnaJ homolog subfamily C member 13	1	DNAJC13	Homo sapiens	254 kDa	41	41	0.999993	329023700
83	P21359	Neurofibromin	1	NF1	Homo sapiens	319 kDa	41	41	0.999992	200274300
84	Q9Y520	Protein PRRC2C	1	PRRC2C	Homo sapiens	317 kDa	40	39	1	667028500
85	Q02880	DNA topoisomerase 2-beta	1	TOP2B	Homo sapiens	183 kDa	40	34	1	1346879000
86	Q03164	Histone-lysine N-methyltransferase 2A	1	KMT2A	Homo sapiens	432 kDa	40	38	1	170672500	✓
87	Q14315	Filamin-C	1	FLNC	Homo sapiens	291 kDa	40	35	1	372710800
88	O95602	DNA-directed RNA polymerase I subunit RPA1	1	POLR1A	Homo sapiens	195 kDa	40	40	1	447515800
89	Q8N201	Integrator complex subunit 1	1	INTS1	Homo sapiens	244 kDa	40	40	0.999999	214487900
90	Q7Z406	Myosin-14	1	MYH14	Homo sapiens	228 kDa	40	33	0.999998	160236500
91	Q14517	Protocadherin Fat 1	1	FAT1	Homo sapiens	506 kDa	40	40	0.999998	86068360
92	Q07864	DNA polymerase epsilon catalytic subunit A	1	POLE	Homo sapiens	262 kDa	40	40	0.999998	297296200
93	O95071	E3 ubiquitin-protein ligase UBR5	1	UBR5	Homo sapiens	309 kDa	40	40	0.999996	301980900
94	Q9Y4G6	Talin-2	1	TLN2	Homo sapiens	272 kDa	40	32	0.999995	104185900
95	Q9NTJ3	Structural maintenance of chromosomes protein 4	1	SMC4	Homo sapiens	147 kDa	40	40	0.999993	1570170000
96	Q92538	Golgi-specific brefeldin A-resistance guanine nucleotide exchange factor 1	1	GBF1	Homo sapiens	206 kDa	39	39	1	289006700
97	Q9NVI1	Fanconi anemia group I protein	1	FANCI	Homo sapiens	149 kDa	39	39	1	662260300
98	O60287	Nucleolar pre-ribosomal-associated protein 1	1	URB1	Homo sapiens	254 kDa	39	39	1	290416500
99	Q6KC79	Nipped-B-like protein	1	NIPBL	Homo sapiens	316 kDa	39	39	1	327899200
100	Q70CQ2	Ubiquitin carboxyl-terminal hydrolase 34	1	USP34	Homo sapiens	404 kDa	39	39	0.999997	110398700
101	P50851	Lipopolysaccharide-responsive and beige-like anchor protein	1	LRBA	Homo sapiens	319 kDa	39	32	0.999996	312833100
102	Q6ZRS2	Helicase SRCAP	1	SRCAP	Homo sapiens	344 kDa	39	38	0.999996	332410800	✓
103	Q8IWJ2	GRIP and coiled-coil domain-containing protein 2	1	GCC2	Homo sapiens	196 kDa	39	36	0.999979	142927600
104	Q07157	Tight junction protein ZO-1	1	TJP1	Homo sapiens	195 kDa	38	38	1	508634300
105	P11717	Cation-independent mannose-6-phosphate receptor	1	IGF2R	Homo sapiens	274 kDa	38	38	1	1042987000
106	P48634	Protein PRRC2A	1	PRRC2A	Homo sapiens	229 kDa	38	37	1	631087900
107	Q9BQG0	Myb-binding protein 1A	1	MYBBP1A	Homo sapiens	149 kDa	38	38	1	2179725000	✓
108	Q08378	Golgin subfamily A member 3	1	GOLGA3	Homo sapiens	167 kDa	38	38	1	315048800
109	Q8WYP5	Protein ELYS	1	AHCTF1	Homo sapiens	253 kDa	38	38	1	457541900
110	Q12756	Kinesin-like protein KIF1A	1	KIF1A	Homo sapiens	191 kDa	38	29	0.999999	288303800
111	Q12923	Tyrosine-protein phosphatase non-receptor type 13	1	PTPN13	Homo sapiens	277 kDa	38	38	0.999999	162417700
112	Q15643	Thyroid receptor-interacting protein 11	1	TRIP11	Homo sapiens	228 kDa	38	38	0.999995	177840400
113	Q15751	Probable E3 ubiquitin-protein ligase HERC1	1	HERC1	Homo sapiens	532 kDa	37	37	1	74281570
114	Q7L2E3	ATP-dependent RNA helicase DHX30	1	DHX30	Homo sapiens	134 kDa	37	37	1	2207829000
115	Q9Y6D6	Brefeldin A-inhibited guanine nucleotide-exchange protein 1	1	ARFGEF1	Homo sapiens	209 kDa	37	24	1	87354760
116	Q07954	Prolow-density lipoprotein receptor-related protein 1	1	LRP1	Homo sapiens	505 kDa	37	37	1	108509300
117	P55196	Afadin	1	AFDN	Homo sapiens	207 kDa	37	37	1	534391400
118	Q86VI3	Ras GTPase-activating-like protein IQGAP3	1	IQGAP3	Homo sapiens	185 kDa	37	35	1	223108200
119	Q08211	ATP-dependent RNA helicase A	1	DHX9	Homo sapiens	141 kDa	37	37	1	8591494000
120	Q96L91	E1A-binding protein p400	1	EP400	Homo sapiens	343 kDa	37	37	1	141868200
121	P09874	Poly [ADP-ribose] polymerase 1	1	PARP1	Homo sapiens	113 kDa	37	37	1	5920169000	✓
122	Q5SRE5	Nucleoporin NUP188	1	NUP188	Homo sapiens	196 kDa	37	37	1	355151900
123	Q96N67	Dedicator of cytokinesis protein 7	1	DOCK7	Homo sapiens	243 kDa	37	34	0.999999	407804200
124	Q9Y4D8	Probable E3 ubiquitin-protein ligase HECTD4	1	HECTD4	Homo sapiens	439 kDa	37	37	0.999998	104155000
125	Q6YHU6	Thyroid adenoma-associated protein	1	THADA	Homo sapiens	220 kDa	37	37	0.999998	165389400
126	Q12830	Nucleosome-remodeling factor subunit BPTF	1	BPTF	Homo sapiens	338 kDa	37	37	0.999996	314978900	✓
127	A3KMH1	von Willebrand factor A domain-containing protein 8	1	VWA8	Homo sapiens	215 kDa	37	37	0.999995	194666600
128	O15078	Centrosomal protein of 290 kDa	1	CEP290	Homo sapiens	290 kDa	37	37	0.999903	104129400
129	Q13576	Ras GTPase-activating-like protein IQGAP2	1	IQGAP2	Homo sapiens	181 kDa	36	35	1	246543400
130	P13639	Elongation factor 2	1	EEF2	Homo sapiens	95 kDa	36	36	1	23083330000
131	O43707	Alpha-actinin-4	1	ACTN4	Homo sapiens	105 kDa	36	23	1	1263854000
132	O60271	C-Jun-amino-terminal kinase-interacting protein 4	1	SPAG9	Homo sapiens	146 kDa	36	31	0.999999	456554400
133	Q9P2J5	Leucine--tRNA ligase, cytoplasmic	1	LARS1	Homo sapiens	134 kDa	36	36	0.999999	2203030000
134	P26358	DNA (cytosine-5)-methyltransferase 1	1	DNMT1	Homo sapiens	183 kDa	36	36	0.999998	749127200	✓
135	P53675	Clathrin heavy chain 2	1	CLTCL1	Homo sapiens	187 kDa	36	16	0.999781	104739200
136	O14715	RANBP2-like and GRIP domain-containing protein 8	1	RGPD8	Homo sapiens	199 kDa	36	1	0.999434	4510809
137	Q99666	RANBP2-like and GRIP domain-containing protein 5/6	1	RGPD5	Homo sapiens	199 kDa	36	1	0.980818	3673404
138	Q8NI27	THO complex subunit 2	1	THOC2	Homo sapiens	183 kDa	35	35	1	716202400
139	Q14676	Mediator of DNA damage checkpoint protein 1	1	MDC1	Homo sapiens	227 kDa	35	35	1	756990300
140	P53621	Coatomer subunit alpha	1	COPA	Homo sapiens	138 kDa	35	35	1	1478294000
141	P24928	DNA-directed RNA polymerase II subunit RPB1	1	POLR2A	Homo sapiens	217 kDa	35	35	1	594223200
142	Q8IZH2	5'-3' exoribonuclease 1	1	XRN1	Homo sapiens	194 kDa	35	35	1	343591300
143	Q86UP2	Kinectin	1	KTN1	Homo sapiens	156 kDa	35	35	1	722522600
144	P10586	Receptor-type tyrosine-protein phosphatase F	1	PTPRF	Homo sapiens	213 kDa	35	30	0.999999	331981900
145	P41252	Isoleucine--tRNA ligase, cytoplasmic	1	IARS1	Homo sapiens	145 kDa	35	35	0.999999	4163204000
146	Q15075	Early endosome antigen 1	1	EEA1	Homo sapiens	162 kDa	35	35	0.999999	347404500
147	O14802	DNA-directed RNA polymerase III subunit RPC1	1	POLR3A	Homo sapiens	156 kDa	35	35	0.999999	367661200
148	Q13315	Serine-protein kinase ATM	1	ATM	Homo sapiens	351 kDa	35	35	0.999998	80780080		✓
149	Q68DQ2	Very large A-kinase anchor protein	1	CRYBG3	Homo sapiens	331 kDa	35	35	0.999997	83062950
150	Q7KZ85	Transcription elongation factor SPT6	1	SUPT6H	Homo sapiens	199 kDa	35	35	0.999997	628282300	✓
151	Q13464	Rho-associated protein kinase 1	1	ROCK1	Homo sapiens	158 kDa	35	30	0.999984	384511600		✓
152	Q14683	Structural maintenance of chromosomes protein 1A	1	SMC1A	Homo sapiens	143 kDa	35	35	0.999975	1395944000
153	P49750	YLP motif-containing protein 1	1	YLPM1	Homo sapiens	242 kDa	34	34	1	289449400	✓
154	Q9HCK8	Chromodomain-helicase-DNA-binding protein 8	1	CHD8	Homo sapiens	291 kDa	34	26	1	187563200	✓
155	Q9BV73	Centrosome-associated protein CEP250	1	CEP250	Homo sapiens	281 kDa	34	34	1	52801320
156	O75533	Splicing factor 3B subunit 1	1	SF3B1	Homo sapiens	146 kDa	34	34	1	2459410000
157	Q15021	Condensin complex subunit 1	1	NCAPD2	Homo sapiens	157 kDa	34	34	1	681089600
158	Q5JSL3	Dedicator of cytokinesis protein 11	1	DOCK11	Homo sapiens	238 kDa	34	32	0.999995	116729000
159	O60264	SWI/SNF-related matrix-associated actin-dependent regulator of chromatin subfamily A member 5	1	SMARCA5	Homo sapiens	122 kDa	34	22	0.999995	1991892000
160	P08238	Heat shock protein HSP 90-beta	1	HSP90AB1	Homo sapiens	83 kDa	34	7	0.99999	35612530
161	P11388	DNA topoisomerase 2-alpha	1	TOP2A	Homo sapiens	174 kDa	33	27	1	2871980000
162	Q86VP6	Cullin-associated NEDD8-dissociated protein 1	1	CAND1	Homo sapiens	136 kDa	33	31	1	3464141000
163	O14980	Exportin-1	1	XPO1	Homo sapiens	123 kDa	33	33	1	2171570000
164	Q92547	DNA topoisomerase 2-binding protein 1	1	TOPBP1	Homo sapiens	171 kDa	33	33	1	165803300
165	O94915	Protein furry homolog-like	1	FRYL	Homo sapiens	340 kDa	33	31	1	108397200	✓
166	O14686	Histone-lysine N-methyltransferase 2D	1	KMT2D	Homo sapiens	593 kDa	33	31	0.999999	72395910	✓
167	Q92878	DNA repair protein RAD50	1	RAD50	Homo sapiens	154 kDa	33	33	0.999999	1105598000
168	Q8TEX9	Importin-4	1	IPO4	Homo sapiens	119 kDa	33	33	0.999998	2005238000
169	Q04637	Eukaryotic translation initiation factor 4 gamma 1	1	EIF4G1	Homo sapiens	175 kDa	33	31	0.999993	2038022000
170	Q00341	Vigilin	1	HDLBP	Homo sapiens	141 kDa	33	33	0.999992	1385944000
171	Q14997	Proteasome activator complex subunit 4	1	PSME4	Homo sapiens	211 kDa	33	33	0.999985	194804300
172	Q8TCU4	Alstrom syndrome protein 1	1	ALMS1	Homo sapiens	461 kDa	33	33	0.999467	43186910
173	Q7KZF4	Staphylococcal nuclease domain-containing protein 1	1	SND1	Homo sapiens	102 kDa	32	32	1	3233623000	✓
174	Q5JRA6	Transport and Golgi organization protein 1 homolog	1	MIA3	Homo sapiens	214 kDa	32	32	1	340371200
175	Q14966	Zinc finger protein 638	1	ZNF638	Homo sapiens	221 kDa	32	32	1	440674900	✓
176	Q14203	Dynactin subunit 1	1	DCTN1	Homo sapiens	142 kDa	32	32	1	387472300
177	Q9C0D5	Protein TANC1	1	TANC1	Homo sapiens	202 kDa	32	32	1	120131200
178	Q14573	Inositol 1,4,5-trisphosphate receptor type 3	1	ITPR3	Homo sapiens	304 kDa	32	29	1	63715840
179	Q86U86	Protein polybromo-1	1	PBRM1	Homo sapiens	193 kDa	32	32	1	673213300	✓
180	Q8TEQ6	Gem-associated protein 5	1	GEMIN5	Homo sapiens	169 kDa	32	32	1	512124300
181	Q9ULH0	Kinase D-interacting substrate of 220 kDa	1	KIDINS220	Homo sapiens	197 kDa	32	32	0.999999	271550300		✓
182	Q8WWQ0	PH-interacting protein	1	PHIP	Homo sapiens	207 kDa	32	28	0.999999	247686200
183	Q6P158	Putative ATP-dependent RNA helicase DHX57	1	DHX57	Homo sapiens	156 kDa	32	32	0.999999	267917700
184	Q9UM54	Unconventional myosin-VI	1	MYO6	Homo sapiens	150 kDa	32	32	0.999997	629211500
185	Q8NEZ4	Histone-lysine N-methyltransferase 2C	1	KMT2C	Homo sapiens	541 kDa	32	30	0.999964	72375480	✓
186	A6NKT7	RanBP2-like and GRIP domain-containing protein 3	1	RGPD3	Homo sapiens	197 kDa	32	1	0.999855	107343100
187	Q9NYU2	UDP-glucose:glycoprotein glucosyltransferase 1	1	UGGT1	Homo sapiens	177 kDa	31	29	1	770458500
188	P12814	Alpha-actinin-1	1	ACTN1	Homo sapiens	103 kDa	31	17	1	289035300
189	P18206	Vinculin	1	VCL	Homo sapiens	124 kDa	31	31	1	2608532000
190	Q16531	DNA damage-binding protein 1	1	DDB1	Homo sapiens	127 kDa	31	31	1	3517423000
191	P52948	Nuclear pore complex protein Nup98-Nup96	1	NUP98	Homo sapiens	198 kDa	31	31	1	781139900
192	Q9NR30	Nucleolar RNA helicase 2	1	DDX21	Homo sapiens	87 kDa	31	28	1	4235042000
193	P35573	Glycogen debranching enzyme	1	AGL	Homo sapiens	175 kDa	31	31	1	703877300
194	Q12888	TP53-binding protein 1	1	TP53BP1	Homo sapiens	214 kDa	31	31	1	207957300	✓
195	Q5VT06	Centrosome-associated protein 350	1	CEP350	Homo sapiens	351 kDa	31	31	1	116852900
196	Q8IXT5	RNA-binding protein 12B	1	RBM12B	Homo sapiens	118 kDa	31	31	0.999999	843085900
197	Q14185	Dedicator of cytokinesis protein 1	1	DOCK1	Homo sapiens	215 kDa	31	30	0.999999	92760460
198	Q7L014	Probable ATP-dependent RNA helicase DDX46	1	DDX46	Homo sapiens	117 kDa	31	31	0.999999	1331511000
199	O60306	RNA helicase aquarius	1	AQR	Homo sapiens	171 kDa	31	31	0.999999	315671300
200	O43795	Unconventional myosin-Ib	1	MYO1B	Homo sapiens	132 kDa	31	28	0.999999	549248600
201	Q8IWV8	E3 ubiquitin-protein ligase UBR2	1	UBR2	Homo sapiens	201 kDa	31	31	0.999999	92143290
202	Q9Y5S2	Serine/threonine-protein kinase MRCK beta	1	CDC42BPB	Homo sapiens	194 kDa	31	29	0.999999	164937900		✓
203	Q14643	Inositol 1,4,5-trisphosphate receptor type 1	1	ITPR1	Homo sapiens	314 kDa	31	23	0.999999	22261930
204	Q15393	Splicing factor 3B subunit 3	1	SF3B3	Homo sapiens	136 kDa	31	31	0.999999	2523384000
205	O60293	Zinc finger C3H1 domain-containing protein	1	ZFC3H1	Homo sapiens	226 kDa	31	31	0.999998	95348710
206	O60610	Protein diaphanous homolog 1	1	DIAPH1	Homo sapiens	141 kDa	31	31	0.999996	424333700
207	Q9BYK8	Helicase with zinc finger domain 2	1	HELZ2	Homo sapiens	295 kDa	31	31	0.999994	91691970	✓
208	O75962	Triple functional domain protein	1	TRIO	Homo sapiens	347 kDa	31	31	0.999973	75153200		✓
209	Q7L576	Cytoplasmic FMR1-interacting protein 1	1	CYFIP1	Homo sapiens	145 kDa	31	19	0.99996	419907600
210	Q9Y6D5	Brefeldin A-inhibited guanine nucleotide-exchange protein 2	1	ARFGEF2	Homo sapiens	202 kDa	31	18	0.999958	51067790
211	O14578	Citron Rho-interacting kinase	1	CIT	Homo sapiens	231 kDa	31	31	0.999942	280525500		✓
212	P43243	Matrin-3	1	MATR3	Homo sapiens	95 kDa	30	30	1	3564167000
213	Q13045	Protein flightless-1 homolog	1	FLII	Homo sapiens	145 kDa	30	30	1	650224900	✓
214	O75122	CLIP-associating protein 2	1	CLASP2	Homo sapiens	141 kDa	30	26	1	340980900
215	P07900	Heat shock protein HSP 90-alpha	1	HSP90AA1	Homo sapiens	85 kDa	30	17	1	13253500000
216	A2RRP1	Neuroblastoma-amplified sequence	1	NBAS	Homo sapiens	269 kDa	30	30	1	113482700
217	Q3V6T2	Girdin	1	CCDC88A	Homo sapiens	216 kDa	30	30	1	104322300
218	O14981	TATA-binding protein-associated factor 172	1	BTAF1	Homo sapiens	207 kDa	30	30	1	296979700
219	Q92900	Regulator of nonsense transcripts 1	1	UPF1	Homo sapiens	124 kDa	30	30	0.999999	1465800000
220	Q9Y5B9	FACT complex subunit SPT16	1	SUPT16H	Homo sapiens	120 kDa	30	30	0.999999	3681718000	✓
221	Q9UQ35	Serine/arginine repetitive matrix protein 2	1	SRRM2	Homo sapiens	300 kDa	30	30	0.999999	1205979000
222	Q9Y485	DmX-like protein 1	1	DMXL1	Homo sapiens	338 kDa	30	29	0.999997	97974850
223	Q9UIG0	Tyrosine-protein kinase BAZ1B	1	BAZ1B	Homo sapiens	171 kDa	30	30	0.999997	810903000	✓	✓
224	Q7Z7G8	Vacuolar protein sorting-associated protein 13B	1	VPS13B	Homo sapiens	449 kDa	30	30	0.999993	71609940
225	Q9Y4I1	Unconventional myosin-Va	1	MYO5A	Homo sapiens	215 kDa	30	26	0.999985	103659000
226	Q9Y2I7	1-phosphatidylinositol 3-phosphate 5-kinase	1	PIKFYVE	Homo sapiens	237 kDa	30	30	0.999979	71234080		✓
227	P51531	Probable global transcription activator SNF2L2	1	SMARCA2	Homo sapiens	181 kDa	30	14	0.999963	33583500	✓
228	Q96HP0	Dedicator of cytokinesis protein 6	1	DOCK6	Homo sapiens	230 kDa	30	28	0.999958	53539980
229	P51532	Transcription activator BRG1	1	SMARCA4	Homo sapiens	185 kDa	30	14	0.999953	233464700	✓
230	Q96BY7	Autophagy-related protein 2 homolog B	1	ATG2B	Homo sapiens	233 kDa	30	30	0.999953	72618740
231	Q9UMN6	Histone-lysine N-methyltransferase 2B	1	KMT2B	Homo sapiens	294 kDa	29	27	1	79983400	✓
232	Q14160	Protein scribble homolog	1	SCRIB	Homo sapiens	175 kDa	29	27	1	581816100
233	Q2NKX8	DNA excision repair protein ERCC-6-like	1	ERCC6L	Homo sapiens	141 kDa	29	28	1	191005900
234	Q92598	Heat shock protein 105 kDa	1	HSPH1	Homo sapiens	97 kDa	29	28	1	2545215000
235	O00443	Phosphatidylinositol 4-phosphate 3-kinase C2 domain-containing subunit alpha	1	PIK3C2A	Homo sapiens	191 kDa	29	29	1	143418700		✓
236	P22102	Trifunctional purine biosynthetic protein adenosine-3	1	GART	Homo sapiens	108 kDa	29	29	1	2094237000
237	O95347	Structural maintenance of chromosomes protein 2	1	SMC2	Homo sapiens	136 kDa	29	29	1	1080756000
238	P26640	Valine--tRNA ligase	1	VARS1	Homo sapiens	140 kDa	29	29	1	1083439000
239	Q9BXJ9	N-alpha-acetyltransferase 15, NatA auxiliary subunit	1	NAA15	Homo sapiens	101 kDa	29	25	1	1361307000	✓
240	Q9H0A0	RNA cytidine acetyltransferase	1	NAT10	Homo sapiens	116 kDa	29	29	1	2177955000
241	Q9Y2L1	Exosome complex exonuclease RRP44	1	DIS3	Homo sapiens	109 kDa	29	29	0.999999	874195200
242	O95248	Myotubularin-related protein 5	1	SBF1	Homo sapiens	208 kDa	29	27	0.999999	82975080
243	P55072	Transitional endoplasmic reticulum ATPase	1	VCP	Homo sapiens	89 kDa	29	28	0.999999	4874201000
244	Q5VT25	Serine/threonine-protein kinase MRCK alpha	1	CDC42BPA	Homo sapiens	197 kDa	29	28	0.999999	125514500		✓
245	Q5JSH3	WD repeat-containing protein 44	1	WDR44	Homo sapiens	101 kDa	29	29	0.999999	431471000
246	Q8IWZ3	Ankyrin repeat and KH domain-containing protein 1	1	ANKHD1	Homo sapiens	269 kDa	29	15	0.999999	130191900
247	Q8NFC6	Biorientation of chromosomes in cell division protein 1-like 1	1	BOD1L1	Homo sapiens	330 kDa	29	28	0.999999	97296070
248	P51610	Host cell factor 1	1	HCFC1	Homo sapiens	209 kDa	29	29	0.999999	1028035000
249	Q9H6S0	3'-5' RNA helicase YTHDC2	1	YTHDC2	Homo sapiens	160 kDa	29	29	0.999999	447061000
250	Q93009	Ubiquitin carboxyl-terminal hydrolase 7	1	USP7	Homo sapiens	128 kDa	29	29	0.999998	654347300
251	P02545	Prelamin-A/C	1	LMNA	Homo sapiens	74 kDa	29	29	0.999998	2268180000
252	Q9BZF9	Uveal autoantigen with coiled-coil domains and ankyrin repeats	1	UACA	Homo sapiens	163 kDa	29	29	0.999998	146233100
253	P49815	Tuberin	1	TSC2	Homo sapiens	201 kDa	29	29	0.999997	173288400
254	Q96AY4	Tetratricopeptide repeat protein 28	1	TTC28	Homo sapiens	271 kDa	29	29	0.999995	95383780
255	Q6PGP7	Tetratricopeptide repeat protein 37	1	TTC37	Homo sapiens	175 kDa	29	29	0.999991	332856400
256	O43432	Eukaryotic translation initiation factor 4 gamma 3	1	EIF4G3	Homo sapiens	177 kDa	29	27	0.999989	176379700
257	P52701	DNA mismatch repair protein Msh6	1	MSH6	Homo sapiens	153 kDa	29	29	0.999986	983058700
258	P28370	Probable global transcription activator SNF2L1	1	SMARCA1	Homo sapiens	123 kDa	29	17	0.999984	478251200	✓
259	Q9UIW2	Plexin-A1	1	PLXNA1	Homo sapiens	211 kDa	29	23	0.999984	146507000
260	O00159	Unconventional myosin-Ic	1	MYO1C	Homo sapiens	122 kDa	29	28	0.999984	201982600
261	Q96JI7	Spatacsin	1	SPG11	Homo sapiens	279 kDa	29	29	0.999962	51096000
262	P48681	Nestin	1	NES	Homo sapiens	177 kDa	29	29	0.999958	127417000
263	Q9Y678	Coatomer subunit gamma-1	1	COPG1	Homo sapiens	98 kDa	28	28	1	910866100
264	Q5JSZ5	Protein PRRC2B	1	PRRC2B	Homo sapiens	243 kDa	28	27	1	137623300
265	Q02952	A-kinase anchor protein 12	1	AKAP12	Homo sapiens	191 kDa	28	28	1	208277200
266	O60841	Eukaryotic translation initiation factor 5B	1	EIF5B	Homo sapiens	139 kDa	28	28	1	855420100
267	Q96L73	Histone-lysine N-methyltransferase, H3 lysine-36 specific	1	NSD1	Homo sapiens	297 kDa	28	27	1	89063720	✓
268	P55060	Exportin-2	1	CSE1L	Homo sapiens	110 kDa	28	28	1	3138962000
269	Q8IWI9	MAX gene-associated protein	1	MGA	Homo sapiens	336 kDa	28	28	1	90042340	✓
270	Q9H2G2	STE20-like serine/threonine-protein kinase	1	SLK	Homo sapiens	143 kDa	28	27	1	603885200		✓
271	Q9UPY3	Endoribonuclease Dicer	1	DICER1	Homo sapiens	219 kDa	28	28	1	220058400
272	O75179	Ankyrin repeat domain-containing protein 17	1	ANKRD17	Homo sapiens	274 kDa	28	14	1	194397500
273	O15027	Protein transport protein Sec16A	1	SEC16A	Homo sapiens	252 kDa	28	28	1	297417600
274	P18583	Protein SON	1	SON	Homo sapiens	264 kDa	28	28	1	735211300
275	Q9Y4L1	Hypoxia up-regulated protein 1	1	HYOU1	Homo sapiens	111 kDa	28	28	1	1968347000
276	Q14566	DNA replication licensing factor MCM6	1	MCM6	Homo sapiens	93 kDa	28	28	0.999999	1190840000
277	Q69YN4	Protein virilizer homolog	1	VIRMA	Homo sapiens	202 kDa	28	28	0.999999	133374700
278	O00571	ATP-dependent RNA helicase DDX3X	1	DDX3X	Homo sapiens	73 kDa	28	26	0.999999	3717561000	✓
279	Q7LBC6	Lysine-specific demethylase 3B	1	KDM3B	Homo sapiens	192 kDa	28	26	0.999999	132563300	✓
280	P28340	DNA polymerase delta catalytic subunit	1	POLD1	Homo sapiens	124 kDa	28	28	0.999998	286144800
281	Q96SN8	CDK5 regulatory subunit-associated protein 2	1	CDK5RAP2	Homo sapiens	215 kDa	28	28	0.999998	173299800
282	Q9P265	Disco-interacting protein 2 homolog B	1	DIP2B	Homo sapiens	171 kDa	28	26	0.999997	102681400
283	Q29RF7	Sister chromatid cohesion protein PDS5 homolog A	1	PDS5A	Homo sapiens	151 kDa	28	26	0.999996	143983500
284	O75376	Nuclear receptor corepressor 1	1	NCOR1	Homo sapiens	270 kDa	28	27	0.999996	77697170	✓
285	Q9BZ29	Dedicator of cytokinesis protein 9	1	DOCK9	Homo sapiens	236 kDa	28	26	0.999996	49141800
286	Q7Z460	CLIP-associating protein 1	1	CLASP1	Homo sapiens	169 kDa	28	24	0.999995	116838500
287	Q15058	Kinesin-like protein KIF14	1	KIF14	Homo sapiens	186 kDa	28	28	0.999995	119219300
288	Q5VWN6	Protein TASOR 2	1	TASOR2	Homo sapiens	269 kDa	28	28	0.99999	107361500
289	P46100	Transcriptional regulator ATRX	1	ATRX	Homo sapiens	283 kDa	28	28	0.99999	121164100	✓
290	Q9NYU1	UDP-glucose:glycoprotein glucosyltransferase 2	1	UGGT2	Homo sapiens	175 kDa	28	26	0.999972	68041470
291	Q9Y618	Nuclear receptor corepressor 2	1	NCOR2	Homo sapiens	274 kDa	28	27	0.999968	53977060	✓
292	P50990	T-complex protein 1 subunit theta	1	CCT8	Homo sapiens	60 kDa	28	28	0.999963	10102390000
293	O95757	Heat shock 70 kDa protein 4L	1	HSPA4L	Homo sapiens	95 kDa	27	24	1	787996800
294	Q8NI36	WD repeat-containing protein 36	1	WDR36	Homo sapiens	105 kDa	27	27	1	1147850000
295	Q12906	Interleukin enhancer-binding factor 3	1	ILF3	Homo sapiens	95 kDa	27	23	1	3897422000	✓
296	P53396	ATP-citrate synthase	1	ACLY	Homo sapiens	121 kDa	27	27	1	3407377000
297	Q13459	Unconventional myosin-IXb	1	MYO9B	Homo sapiens	243 kDa	27	25	1	59245260
298	O95239	Chromosome-associated kinesin KIF4A	1	KIF4A	Homo sapiens	140 kDa	27	16	1	285078600
299	O15031	Plexin-B2	1	PLXNB2	Homo sapiens	205 kDa	27	27	1	175714400
300	O15381	Nuclear valosin-containing protein-like	1	NVL	Homo sapiens	95 kDa	27	27	1	393393900
301	O00411	DNA-directed RNA polymerase, mitochondrial	1	POLRMT	Homo sapiens	139 kDa	27	27	1	317162400
302	P35606	Coatomer subunit beta'	1	COPB2	Homo sapiens	102 kDa	27	27	1	1615597000
303	P54136	Arginine--tRNA ligase, cytoplasmic	1	RARS1	Homo sapiens	75 kDa	27	27	1	3583095000
304	Q13200	26S proteasome non-ATPase regulatory subunit 2	1	PSMD2	Homo sapiens	100 kDa	27	27	1	1063189000
305	Q14692	Ribosome biogenesis protein BMS1 homolog	1	BMS1	Homo sapiens	146 kDa	27	27	1	539595200
306	Q9UJV9	Probable ATP-dependent RNA helicase DDX41	1	DDX41	Homo sapiens	70 kDa	27	27	1	679045200
307	Q93074	Mediator of RNA polymerase II transcription subunit 12	1	MED12	Homo sapiens	243 kDa	27	26	1	97165610	✓
308	P42695	Condensin-2 complex subunit D3	1	NCAPD3	Homo sapiens	169 kDa	27	27	1	195875800
309	P14625	Endoplasmin	1	HSP90B1	Homo sapiens	92 kDa	27	25	1	9114103000
310	Q14C86	GTPase-activating protein and VPS9 domain-containing protein 1	1	GAPVD1	Homo sapiens	165 kDa	27	27	1	715972800
311	Q12769	Nuclear pore complex protein Nup160	1	NUP160	Homo sapiens	162 kDa	27	27	1	599020900
312	P57678	Gem-associated protein 4	1	GEMIN4	Homo sapiens	120 kDa	27	27	1	557240000
313	Q9BTC0	Death-inducer obliterator 1	1	DIDO1	Homo sapiens	244 kDa	27	27	1	242325700
314	Q12802	A-kinase anchor protein 13	1	AKAP13	Homo sapiens	308 kDa	27	27	0.999999	99566700		✓
315	Q96QE3	ATPase family AAA domain-containing protein 5	1	ATAD5	Homo sapiens	208 kDa	27	27	0.999999	130703800
316	O60313	Dynamin-like 120 kDa protein, mitochondrial	1	OPA1	Homo sapiens	112 kDa	27	27	0.999999	356936000
317	Q8IWV7	E3 ubiquitin-protein ligase UBR1	1	UBR1	Homo sapiens	200 kDa	27	27	0.999998	94675950
318	Q14562	ATP-dependent RNA helicase DHX8	1	DHX8	Homo sapiens	139 kDa	27	26	0.999998	342891900
319	P55786	Puromycin-sensitive aminopeptidase	1	NPEPPS	Homo sapiens	103 kDa	27	20	0.999998	2300090000
320	Q9H0D6	5'-3' exoribonuclease 2	1	XRN2	Homo sapiens	109 kDa	27	27	0.999997	1025232000	✓
321	P16885	1-phosphatidylinositol 4,5-bisphosphate phosphodiesterase gamma-2	1	PLCG2	Homo sapiens	148 kDa	27	27	0.999997	78299810
322	Q92896	Golgi apparatus protein 1	1	GLG1	Homo sapiens	135 kDa	27	27	0.999997	477039700
323	O75116	Rho-associated protein kinase 2	1	ROCK2	Homo sapiens	161 kDa	27	22	0.999994	181164400		✓
324	Q9HD20	Endoplasmic reticulum transmembrane helix translocase	1	ATP13A1	Homo sapiens	133 kDa	27	27	0.999992	482089200
325	Q13332	Receptor-type tyrosine-protein phosphatase S	1	PTPRS	Homo sapiens	217 kDa	27	20	0.99999	90604540
326	Q9BY89	Uncharacterized protein KIAA1671	1	KIAA1671	Homo sapiens	197 kDa	27	27	0.999985	58606110
327	Q96T23	Remodeling and spacing factor 1	1	RSF1	Homo sapiens	164 kDa	27	27	0.999983	222702400	✓
328	Q8TDJ6	DmX-like protein 2	1	DMXL2	Homo sapiens	340 kDa	27	26	0.999979	44197790
329	Q9ULI0	ATPase family AAA domain-containing protein 2B	1	ATAD2B	Homo sapiens	165 kDa	27	23	0.999977	71962100
330	P42694	Probable helicase with zinc finger domain	1	HELZ	Homo sapiens	219 kDa	27	27	0.999963	145742600
331	Q9UGL1	Lysine-specific demethylase 5B	1	KDM5B	Homo sapiens	176 kDa	27	25	0.999923	65018280	✓
332	O00507	Probable ubiquitin carboxyl-terminal hydrolase FAF-Y	1	USP9Y	Homo sapiens	291 kDa	27	1	0.991162	93901070
333	Q9BSJ8	Extended synaptotagmin-1	1	ESYT1	Homo sapiens	123 kDa	26	26	1	339229600
334	Q9C0C9	(E3-independent) E2 ubiquitin-conjugating enzyme	1	UBE2O	Homo sapiens	141 kDa	26	26	1	398676200
335	O94973	AP-2 complex subunit alpha-2	1	AP2A2	Homo sapiens	104 kDa	26	22	1	564677600
336	O75153	Clustered mitochondria protein homolog	1	CLUH	Homo sapiens	147 kDa	26	26	1	562792200
337	P12956	X-ray repair cross-complementing protein 6	1	XRCC6	Homo sapiens	70 kDa	26	26	1	6159440000	✓
338	P11586	C-1-tetrahydrofolate synthase, cytoplasmic	1	MTHFD1	Homo sapiens	102 kDa	26	25	1	2629154000
339	Q9NTI5	Sister chromatid cohesion protein PDS5 homolog B	1	PDS5B	Homo sapiens	165 kDa	26	24	1	311123800
340	O94906	Pre-mRNA-processing factor 6	1	PRPF6	Homo sapiens	107 kDa	26	26	1	1030435000
341	P52732	Kinesin-like protein KIF11	1	KIF11	Homo sapiens	119 kDa	26	26	1	914218600
342	A0AVT1	Ubiquitin-like modifier-activating enzyme 6	1	UBA6	Homo sapiens	118 kDa	26	26	1	527182500
343	Q9HAV4	Exportin-5	1	XPO5	Homo sapiens	136 kDa	26	26	1	644544300
344	Q6W2J9	BCL-6 corepressor	1	BCOR	Homo sapiens	192 kDa	26	26	1	131381200	✓
345	O60343	TBC1 domain family member 4	1	TBC1D4	Homo sapiens	147 kDa	26	25	1	258349500
346	P49368	T-complex protein 1 subunit gamma	1	CCT3	Homo sapiens	61 kDa	26	26	1	6893276000
347	P42285	Exosome RNA helicase MTR4	1	MTREX	Homo sapiens	118 kDa	26	26	1	841277300
348	P78347	General transcription factor II-I	1	GTF2I	Homo sapiens	112 kDa	26	26	1	1757036000	✓
349	O75694	Nuclear pore complex protein Nup155	1	NUP155	Homo sapiens	155 kDa	26	26	1	709449700
350	P09884	DNA polymerase alpha catalytic subunit	1	POLA1	Homo sapiens	166 kDa	26	26	1	264004200
351	Q9Y4E8	Ubiquitin carboxyl-terminal hydrolase 15	1	USP15	Homo sapiens	112 kDa	26	24	1	264909000
352	Q8IZQ1	WD repeat and FYVE domain-containing protein 3	1	WDFY3	Homo sapiens	395 kDa	26	26	1	46207950
353	P22314	Ubiquitin-like modifier-activating enzyme 1	1	UBA1	Homo sapiens	118 kDa	26	26	0.999999	4028183000
354	Q10567	AP-1 complex subunit beta-1	1	AP1B1	Homo sapiens	105 kDa	26	14	0.999999	534787100
355	Q5JPE7	Nodal modulator 2	1	NOMO2	Homo sapiens	139 kDa	26	26	0.999999	867829900
356	Q13620	Cullin-4B	1	CUL4B	Homo sapiens	104 kDa	26	22	0.999999	906741100
357	O00203	AP-3 complex subunit beta-1	1	AP3B1	Homo sapiens	121 kDa	26	21	0.999999	305448900
358	O75146	Huntingtin-interacting protein 1-related protein	1	HIP1R	Homo sapiens	119 kDa	26	25	0.999999	161639200
359	Q5SW79	Centrosomal protein of 170 kDa	1	CEP170	Homo sapiens	175 kDa	26	26	0.999999	138664100
360	Q9UK61	Protein TASOR	1	TASOR	Homo sapiens	189 kDa	26	26	0.999999	227314200	✓
361	Q5JTH9	RRP12-like protein	1	RRP12	Homo sapiens	144 kDa	26	26	0.999999	634447700
362	Q03252	Lamin-B2	1	LMNB2	Homo sapiens	70 kDa	26	26	0.999999	1266379000
363	Q9ULM3	YEATS domain-containing protein 2	1	YEATS2	Homo sapiens	151 kDa	26	26	0.999998	68543250
364	Q8N1F7	Nuclear pore complex protein Nup93	1	NUP93	Homo sapiens	93 kDa	26	26	0.999998	1280695000
365	Q12873	Chromodomain-helicase-DNA-binding protein 3	1	CHD3	Homo sapiens	227 kDa	26	18	0.999997	60462490	✓
366	O60244	Mediator of RNA polymerase II transcription subunit 14	1	MED14	Homo sapiens	161 kDa	26	26	0.999996	128044800	✓
367	P49588	Alanine--tRNA ligase, cytoplasmic	1	AARS1	Homo sapiens	107 kDa	26	26	0.999996	1443717000
368	O14497	AT-rich interactive domain-containing protein 1A	1	ARID1A	Homo sapiens	242 kDa	26	25	0.999996	192814700	✓
369	Q92797	Symplekin	1	SYMPK	Homo sapiens	141 kDa	26	26	0.999996	455001000
370	P29144	Tripeptidyl-peptidase 2	1	TPP2	Homo sapiens	138 kDa	26	26	0.999996	373921600
371	O75150	E3 ubiquitin-protein ligase BRE1B	1	RNF40	Homo sapiens	114 kDa	26	24	0.999995	222580200
372	P29375	Lysine-specific demethylase 5A	1	KDM5A	Homo sapiens	192 kDa	26	25	0.999995	67713780	✓
373	Q9P2D3	HEAT repeat-containing protein 5B	1	HEATR5B	Homo sapiens	224 kDa	26	26	0.999991	85601200
374	Q9C0C2	182 kDa tankyrase-1-binding protein	1	TNKS1BP1	Homo sapiens	182 kDa	26	26	0.99999	170482900
375	P31327	Carbamoyl-phosphate synthase [ammonia], mitochondrial	1	CPS1	Homo sapiens	165 kDa	26	26	0.999988	140127500
376	Q9UG01	Intraflagellar transport protein 172 homolog	1	IFT172	Homo sapiens	198 kDa	26	26	0.999988	31774280
377	P55268	Laminin subunit beta-2	1	LAMB2	Homo sapiens	196 kDa	26	26	0.999983	61503240
378	O15230	Laminin subunit alpha-5	1	LAMA5	Homo sapiens	400 kDa	26	26	0.999978	57544660
379	Q9BQS8	FYVE and coiled-coil domain-containing protein 1	1	FYCO1	Homo sapiens	167 kDa	26	26	0.999974	119012900
380	Q8N4C6	Ninein	1	NIN	Homo sapiens	243 kDa	26	25	0.999946	44811810
381	P51587	Breast cancer type 2 susceptibility protein	1	BRCA2	Homo sapiens	384 kDa	26	26	0.99987	35301050
382	Q86UP3	Zinc finger homeobox protein 4	1	ZFHX4	Homo sapiens	394 kDa	26	16	0.999863	28156820	✓
383	P57740	Nuclear pore complex protein Nup107	1	NUP107	Homo sapiens	106 kDa	25	25	1	687737000
384	P20585	DNA mismatch repair protein Msh3	1	MSH3	Homo sapiens	127 kDa	25	25	1	184701700
385	Q14527	Helicase-like transcription factor	1	HLTF	Homo sapiens	114 kDa	25	24	1	339979800
386	P33527	Multidrug resistance-associated protein 1	1	ABCC1	Homo sapiens	172 kDa	25	25	1	171377000
387	Q9NXF1	Testis-expressed protein 10	1	TEX10	Homo sapiens	106 kDa	25	25	1	408478200
388	Q9P2E9	Ribosome-binding protein 1	1	RRBP1	Homo sapiens	152 kDa	25	24	1	432631300
389	P30876	DNA-directed RNA polymerase II subunit RPB2	1	POLR2B	Homo sapiens	134 kDa	25	25	1	651135100
390	Q8IY18	Structural maintenance of chromosomes protein 5	1	SMC5	Homo sapiens	129 kDa	25	25	1	184666000
391	O15067	Phosphoribosylformylglycinamidine synthase	1	PFAS	Homo sapiens	145 kDa	25	25	1	1137227000
392	Q96K76	Ubiquitin carboxyl-terminal hydrolase 47	1	USP47	Homo sapiens	157 kDa	25	25	1	188344500
393	Q9Y2K7	Lysine-specific demethylase 2A	1	KDM2A	Homo sapiens	133 kDa	25	23	1	232457000	✓
394	Q9H2P0	Activity-dependent neuroprotector homeobox protein	1	ADNP	Homo sapiens	124 kDa	25	25	1	377815700	✓
395	Q92841	Probable ATP-dependent RNA helicase DDX17	1	DDX17	Homo sapiens	80 kDa	25	16	0.999999	5979157000	✓
396	P25205	DNA replication licensing factor MCM3	1	MCM3	Homo sapiens	91 kDa	25	24	0.999999	2095364000
397	Q8WWI1	LIM domain only protein 7	1	LMO7	Homo sapiens	193 kDa	25	25	0.999999	138148000
398	Q8N766	ER membrane protein complex subunit 1	1	EMC1	Homo sapiens	112 kDa	25	25	0.999999	461168200
399	P42166	Lamina-associated polypeptide 2, isoform alpha	1	TMPO	Homo sapiens	75 kDa	25	17	0.999999	960468000
400	P55265	Double-stranded RNA-specific adenosine deaminase	1	ADAR	Homo sapiens	136 kDa	25	25	0.999999	1174863000
401	Q08J23	RNA cytosine C(5)-methyltransferase NSUN2	1	NSUN2	Homo sapiens	86 kDa	25	25	0.999998	1340356000
402	Q12768	WASH complex subunit 5	1	WASHC5	Homo sapiens	134 kDa	25	25	0.999998	213064100
403	P33176	Kinesin-1 heavy chain	1	KIF5B	Homo sapiens	110 kDa	25	18	0.999998	563044400
404	Q3SY69	Mitochondrial 10-formyltetrahydrofolate dehydrogenase	1	ALDH1L2	Homo sapiens	102 kDa	25	23	0.999998	252286800
405	O94832	Unconventional myosin-Id	1	MYO1D	Homo sapiens	116 kDa	25	24	0.999997	353949000
406	Q9H3S7	Tyrosine-protein phosphatase non-receptor type 23	1	PTPN23	Homo sapiens	179 kDa	25	25	0.999997	269552900
407	Q9ULK4	Mediator of RNA polymerase II transcription subunit 23	1	MED23	Homo sapiens	156 kDa	25	25	0.999997	268489600	✓
408	Q9Y3P9	Rab GTPase-activating protein 1	1	RABGAP1	Homo sapiens	122 kDa	25	23	0.999997	174080600
409	P54132	Bloom syndrome protein	1	BLM	Homo sapiens	159 kDa	25	25	0.999997	151814900
410	Q9BYW2	Histone-lysine N-methyltransferase SETD2	1	SETD2	Homo sapiens	288 kDa	25	25	0.999996	65696120	✓
411	Q9NZM3	Intersectin-2	1	ITSN2	Homo sapiens	193 kDa	25	22	0.999996	90322360
412	O43896	Kinesin-like protein KIF1C	1	KIF1C	Homo sapiens	123 kDa	25	20	0.999996	76244390
413	P34932	Heat shock 70 kDa protein 4	1	HSPA4	Homo sapiens	94 kDa	25	23	0.999994	2417076000
414	P26639	Threonine--tRNA ligase 1, cytoplasmic	1	TARS1	Homo sapiens	83 kDa	25	22	0.999994	1165103000
415	Q8N1G2	Cap-specific mRNA (nucleoside-2'-O-)-methyltransferase 1	1	CMTR1	Homo sapiens	95 kDa	25	25	0.999992	340937500
416	Q8TDY2	RB1-inducible coiled-coil protein 1	1	RB1CC1	Homo sapiens	183 kDa	25	25	0.999991	127204300	✓
417	Q5VTR2	E3 ubiquitin-protein ligase BRE1A	1	RNF20	Homo sapiens	114 kDa	25	23	0.999991	406065300
418	P43304	Glycerol-3-phosphate dehydrogenase, mitochondrial	1	GPD2	Homo sapiens	81 kDa	25	25	0.999991	745178100
419	O95202	Mitochondrial proton/calcium exchanger protein	1	LETM1	Homo sapiens	83 kDa	25	25	0.999991	677676200
420	Q14146	Unhealthy ribosome biogenesis protein 2 homolog	1	URB2	Homo sapiens	171 kDa	25	25	0.999989	281647000
421	Q8TER5	Rho guanine nucleotide exchange factor 40	1	ARHGEF40	Homo sapiens	165 kDa	25	25	0.999988	60158020
422	P19174	1-phosphatidylinositol 4,5-bisphosphate phosphodiesterase gamma-1	1	PLCG1	Homo sapiens	149 kDa	25	25	0.999988	149834100
423	P63010	AP-2 complex subunit beta	1	AP2B1	Homo sapiens	105 kDa	25	13	0.999983	418397100
424	Q8NG31	Kinetochore scaffold 1	1	KNL1	Homo sapiens	265 kDa	25	25	0.999982	69705180
425	P05023	Sodium/potassium-transporting ATPase subunit alpha-1	1	ATP1A1	Homo sapiens	113 kDa	25	16	0.99998	3851784000
426	Q12955	Ankyrin-3	1	ANK3	Homo sapiens	480 kDa	25	18	0.999977	38139510
427	Q9UPW5	Cytosolic carboxypeptidase 1	1	AGTPBP1	Homo sapiens	138 kDa	25	25	0.999971	81348730
428	Q92794	Histone acetyltransferase KAT6A	1	KAT6A	Homo sapiens	225 kDa	25	21	0.999963	114301500	✓
429	Q9P2M7	Cingulin	1	CGN	Homo sapiens	136 kDa	25	25	0.999949	200263300
430	Q6GYQ0	Ral GTPase-activating protein subunit alpha-1	1	RALGAPA1	Homo sapiens	230 kDa	25	25	0.999948	71213280
431	P30622	CAP-Gly domain-containing linker protein 1	1	CLIP1	Homo sapiens	162 kDa	25	25	0.999903	181563900
432	Q5TH69	Brefeldin A-inhibited guanine nucleotide-exchange protein 3	1	ARFGEF3	Homo sapiens	241 kDa	25	25	0.999772	61114630
433	Q7Z2W4	Zinc finger CCCH-type antiviral protein 1	1	ZC3HAV1	Homo sapiens	101 kDa	24	24	1	380902100
434	Q9NSE4	Isoleucine--tRNA ligase, mitochondrial	1	IARS2	Homo sapiens	114 kDa	24	24	1	2804608000
435	O00567	Nucleolar protein 56	1	NOP56	Homo sapiens	66 kDa	24	24	1	875551600
436	P14618	Pyruvate kinase PKM	1	PKM	Homo sapiens	58 kDa	24	24	1	15332490000		✓
437	P35221	Catenin alpha-1	1	CTNNA1	Homo sapiens	100 kDa	24	18	1	535118300
438	P13797	Plastin-3	1	PLS3	Homo sapiens	71 kDa	24	16	1	988120900
439	Q15386	Ubiquitin-protein ligase E3C	1	UBE3C	Homo sapiens	124 kDa	24	24	1	332376500
440	Q03701	CCAAT/enhancer-binding protein zeta	1	CEBPZ	Homo sapiens	121 kDa	24	24	1	362206400	✓
441	Q9UDY2	Tight junction protein ZO-2	1	TJP2	Homo sapiens	134 kDa	24	24	1	128268200
442	Q9UKV3	Apoptotic chromatin condensation inducer in the nucleus	1	ACIN1	Homo sapiens	152 kDa	24	24	1	725874900
443	Q9ULW0	Targeting protein for Xklp2	1	TPX2	Homo sapiens	86 kDa	24	24	1	452650200
444	Q9BZE4	Nucleolar GTP-binding protein 1	1	GTPBP4	Homo sapiens	74 kDa	24	24	1	1475858000
445	Q14697	Neutral alpha-glucosidase AB	1	GANAB	Homo sapiens	107 kDa	24	24	1	3049543000
446	Q9UKN8	General transcription factor 3C polypeptide 4	1	GTF3C4	Homo sapiens	92 kDa	24	24	1	515862500
447	Q96F07	Cytoplasmic FMR1-interacting protein 2	1	CYFIP2	Homo sapiens	148 kDa	24	12	1	116833600
448	Q6P2E9	Enhancer of mRNA-decapping protein 4	1	EDC4	Homo sapiens	152 kDa	24	24	1	417860900
449	Q8IX01	SURP and G-patch domain-containing protein 2	1	SUGP2	Homo sapiens	120 kDa	24	24	1	412123500
450	Q96T37	RNA-binding protein 15	1	RBM15	Homo sapiens	107 kDa	24	24	1	329712200
451	O00410	Importin-5	1	IPO5	Homo sapiens	124 kDa	24	22	1	1063962000
452	Q9Y6J0	Calcineurin-binding protein cabin-1	1	CABIN1	Homo sapiens	246 kDa	24	24	1	67517270
453	P49915	GMP synthase [glutamine-hydrolyzing]	1	GMPS	Homo sapiens	77 kDa	24	24	1	1547571000
454	O60763	General vesicular transport factor p115	1	USO1	Homo sapiens	108 kDa	24	24	1	866512200
455	Q9UNS1	Protein timeless homolog	1	TIMELESS	Homo sapiens	139 kDa	24	24	1	183029000	✓
456	Q96ST3	Paired amphipathic helix protein Sin3a	1	SIN3A	Homo sapiens	145 kDa	24	24	1	396594500	✓
457	Q02218	2-oxoglutarate dehydrogenase, mitochondrial	1	OGDH	Homo sapiens	116 kDa	24	18	1	305783800
458	Q9H9A6	Leucine-rich repeat-containing protein 40	1	LRRC40	Homo sapiens	68 kDa	24	24	1	1323329000
459	P50570	Dynamin-2	1	DNM2	Homo sapiens	98 kDa	24	15	1	528494600
460	Q9Y2L5	Trafficking protein particle complex subunit 8	1	TRAPPC8	Homo sapiens	161 kDa	24	24	1	109702000
461	Q7Z5K2	Wings apart-like protein homolog	1	WAPL	Homo sapiens	133 kDa	24	24	1	133238600
462	Q9BXW9	Fanconi anemia group D2 protein	1	FANCD2	Homo sapiens	164 kDa	24	24	0.999999	411882900
463	P55011	Solute carrier family 12 member 2	1	SLC12A2	Homo sapiens	131 kDa	24	24	0.999999	391604600
464	Q9NZN5	Rho guanine nucleotide exchange factor 12	1	ARHGEF12	Homo sapiens	173 kDa	24	24	0.999999	182062100
465	O75155	Cullin-associated NEDD8-dissociated protein 2	1	CAND2	Homo sapiens	135 kDa	24	22	0.999999	217729000
466	Q68CP9	AT-rich interactive domain-containing protein 2	1	ARID2	Homo sapiens	197 kDa	24	24	0.999999	191942300	✓
467	Q8TEM1	Nuclear pore membrane glycoprotein 210	1	NUP210	Homo sapiens	205 kDa	24	24	0.999999	819988700
468	Q12931	Heat shock protein 75 kDa, mitochondrial	1	TRAP1	Homo sapiens	80 kDa	24	24	0.999999	2587645000
469	P08133	Annexin A6	1	ANXA6	Homo sapiens	76 kDa	24	24	0.999999	2129546000
470	P35658	Nuclear pore complex protein Nup214	1	NUP214	Homo sapiens	214 kDa	24	24	0.999999	321198100
471	Q9UNY4	Transcription termination factor 2	1	TTF2	Homo sapiens	130 kDa	24	23	0.999999	227994500	✓
472	Q9H1A4	Anaphase-promoting complex subunit 1	1	ANAPC1	Homo sapiens	217 kDa	24	24	0.999999	168989000
473	Q15029	116 kDa U5 small nuclear ribonucleoprotein component	1	EFTUD2	Homo sapiens	109 kDa	24	24	0.999999	3420030000
474	Q7RTP6	[F-actin]-monooxygenase MICAL3	1	MICAL3	Homo sapiens	224 kDa	24	21	0.999998	84122090
475	O43491	Band 4.1-like protein 2	1	EPB41L2	Homo sapiens	113 kDa	24	23	0.999998	648372800
476	P07437	Tubulin beta chain	1	TUBB	Homo sapiens	50 kDa	24	4	0.999998	2731963000
477	Q8NFD5	AT-rich interactive domain-containing protein 1B	1	ARID1B	Homo sapiens	236 kDa	24	23	0.999997	187070800	✓
478	Q5TAX3	Terminal uridylyltransferase 4	1	TUT4	Homo sapiens	185 kDa	24	23	0.999997	52721670
479	P13667	Protein disulfide-isomerase A4	1	PDIA4	Homo sapiens	73 kDa	24	21	0.999997	3785939000
480	Q92576	PHD finger protein 3	1	PHF3	Homo sapiens	229 kDa	24	24	0.999996	93782380
481	Q7Z3T8	Zinc finger FYVE domain-containing protein 16	1	ZFYVE16	Homo sapiens	169 kDa	24	24	0.999996	131810600
482	Q2M389	WASH complex subunit 4	1	WASHC4	Homo sapiens	136 kDa	24	24	0.999996	130993700
483	Q7Z401	C-myc promoter-binding protein	1	DENND4A	Homo sapiens	209 kDa	24	23	0.999992	77449320	✓
484	Q76FK4	Nucleolar protein 8	1	NOL8	Homo sapiens	132 kDa	24	24	0.999988	181513600
485	P13796	Plastin-2	1	LCP1	Homo sapiens	70 kDa	24	17	0.999988	659136600
486	Q9UIF9	Bromodomain adjacent to zinc finger domain protein 2A	1	BAZ2A	Homo sapiens	211 kDa	24	24	0.999988	176575400	✓
487	P08670	Vimentin	1	VIM	Homo sapiens	54 kDa	24	23	0.999984	32671120000
488	P82094	TATA element modulatory factor	1	TMF1	Homo sapiens	123 kDa	24	24	0.999981	148209000	✓
489	Q6WCQ1	Myosin phosphatase Rho-interacting protein	1	MPRIP	Homo sapiens	117 kDa	24	24	0.999977	210847200
490	P11142	Heat shock cognate 71 kDa protein	1	HSPA8	Homo sapiens	71 kDa	24	16	0.999976	7703283000	✓
491	Q14674	Separin	1	ESPL1	Homo sapiens	233 kDa	24	24	0.999961	69750120
492	Q5T5U3	Rho GTPase-activating protein 21	1	ARHGAP21	Homo sapiens	217 kDa	24	22	0.999957	64982740
493	Q5THJ4	Vacuolar protein sorting-associated protein 13D	1	VPS13D	Homo sapiens	492 kDa	24	24	0.999934	33782050
494	P45974	Ubiquitin carboxyl-terminal hydrolase 5	1	USP5	Homo sapiens	96 kDa	23	22	1	373924100
495	Q9Y5L0	Transportin-3	1	TNPO3	Homo sapiens	104 kDa	23	23	1	259651900
496	O43290	U4/U6.U5 tri-snRNP-associated protein 1	1	SART1	Homo sapiens	90 kDa	23	23	1	335725800
497	Q9UHI6	Probable ATP-dependent RNA helicase DDX20	1	DDX20	Homo sapiens	92 kDa	23	23	1	403403400
498	P54886	Delta-1-pyrroline-5-carboxylate synthase	1	ALDH18A1	Homo sapiens	87 kDa	23	23	1	1396793000		✓
499	Q5VW36	Focadhesin	1	FOCAD	Homo sapiens	200 kDa	23	23	1	158126000
500	O95782	AP-2 complex subunit alpha-1	1	AP2A1	Homo sapiens	108 kDa	23	19	1	524191600
501	Q9NRY4	Rho GTPase-activating protein 35	1	ARHGAP35	Homo sapiens	171 kDa	23	23	1	60153070	✓
502	Q9H2M9	Rab3 GTPase-activating protein non-catalytic subunit	1	RAB3GAP2	Homo sapiens	156 kDa	23	23	1	345828100
503	P53618	Coatomer subunit beta	1	COPB1	Homo sapiens	107 kDa	23	23	1	1282414000
504	Q8N5C6	S1 RNA-binding domain-containing protein 1	1	SRBD1	Homo sapiens	112 kDa	23	23	1	269034900
505	O43390	Heterogeneous nuclear ribonucleoprotein R	1	HNRNPR	Homo sapiens	71 kDa	23	20	1	3669144000
506	Q6PD62	RNA polymerase-associated protein CTR9 homolog	1	CTR9	Homo sapiens	134 kDa	23	23	1	286481800	✓
507	Q99460	26S proteasome non-ATPase regulatory subunit 1	1	PSMD1	Homo sapiens	106 kDa	23	23	1	1244321000
508	P51003	Poly(A) polymerase alpha	1	PAPOLA	Homo sapiens	83 kDa	23	21	1	503425000
509	P47897	Glutamine--tRNA ligase	1	QARS1	Homo sapiens	88 kDa	23	23	1	782288300
510	O60318	Germinal-center associated nuclear protein	1	MCM3AP	Homo sapiens	218 kDa	23	23	1	103730200
511	P20700	Lamin-B1	1	LMNB1	Homo sapiens	66 kDa	23	23	1	2980702000
512	Q96JH7	Deubiquitinating protein VCPIP1	1	VCPIP1	Homo sapiens	134 kDa	23	23	1	60260490
513	B5ME19	Eukaryotic translation initiation factor 3 subunit C-like protein	2	EIF3CL	Homo sapiens	105 kDa	23	23	1	4064444000
514	Q9H9Y6	DNA-directed RNA polymerase I subunit RPA2	1	POLR1B	Homo sapiens	128 kDa	23	23	1	394373000
515	Q5VUA4	Zinc finger protein 318	1	ZNF318	Homo sapiens	251 kDa	23	23	1	116345400	✓
516	Q6UB35	Monofunctional C1-tetrahydrofolate synthase, mitochondrial	1	MTHFD1L	Homo sapiens	106 kDa	23	22	1	603564300
517	P10809	60 kDa heat shock protein, mitochondrial	1	HSPD1	Homo sapiens	61 kDa	23	23	1	6431869000
518	Q14126	Desmoglein-2	1	DSG2	Homo sapiens	122 kDa	23	23	1	486019900
519	O14617	AP-3 complex subunit delta-1	1	AP3D1	Homo sapiens	130 kDa	23	23	1	594856400
520	Q9UNX4	WD repeat-containing protein 3	1	WDR3	Homo sapiens	106 kDa	23	23	1	793658000
521	Q9NZB2	Constitutive coactivator of PPAR-gamma-like protein 1	1	FAM120A	Homo sapiens	122 kDa	23	22	1	177777200
522	Q6XZF7	Dynamin-binding protein	1	DNMBP	Homo sapiens	177 kDa	23	23	1	49395560
523	P27816	Microtubule-associated protein 4	1	MAP4	Homo sapiens	121 kDa	23	23	1	743623600
524	Q9BZH6	WD repeat-containing protein 11	1	WDR11	Homo sapiens	137 kDa	23	23	0.999999	209430100
525	Q9Y3Z3	Deoxynucleoside triphosphate triphosphohydrolase SAMHD1	1	SAMHD1	Homo sapiens	72 kDa	23	23	0.999999	547412400
526	Q9H2U1	ATP-dependent DNA/RNA helicase DHX36	1	DHX36	Homo sapiens	115 kDa	23	23	0.999999	213146500	✓
527	Q96HW7	Integrator complex subunit 4	1	INTS4	Homo sapiens	108 kDa	23	23	0.999999	148458800
528	O00267	Transcription elongation factor SPT5	1	SUPT5H	Homo sapiens	121 kDa	23	23	0.999999	816312900	✓
529	P43246	DNA mismatch repair protein Msh2	1	MSH2	Homo sapiens	105 kDa	23	23	0.999999	879148500
530	Q13619	Cullin-4A	1	CUL4A	Homo sapiens	88 kDa	23	19	0.999999	125988100
531	Q9Y2A7	Nck-associated protein 1	1	NCKAP1	Homo sapiens	129 kDa	23	23	0.999999	368492900
532	Q99459	Cell division cycle 5-like protein	1	CDC5L	Homo sapiens	92 kDa	23	23	0.999999	697590000	✓
533	Q96QK1	Vacuolar protein sorting-associated protein 35	1	VPS35	Homo sapiens	92 kDa	23	23	0.999999	1668423000
534	Q13618	Cullin-3	1	CUL3	Homo sapiens	89 kDa	23	23	0.999998	576066100
535	O14654	Insulin receptor substrate 4	1	IRS4	Homo sapiens	134 kDa	23	23	0.999998	595763700
536	P16615	Sarcoplasmic/endoplasmic reticulum calcium ATPase 2	1	ATP2A2	Homo sapiens	115 kDa	23	18	0.999997	2425839000
537	O14776	Transcription elongation regulator 1	1	TCERG1	Homo sapiens	124 kDa	23	23	0.999997	740761700	✓
538	O15357	Phosphatidylinositol 3,4,5-trisphosphate 5-phosphatase 2	1	INPPL1	Homo sapiens	139 kDa	23	23	0.999997	201912100
539	Q8N3U4	Cohesin subunit SA-2	1	STAG2	Homo sapiens	141 kDa	23	22	0.999996	403713600
540	Q13206	Probable ATP-dependent RNA helicase DDX10	1	DDX10	Homo sapiens	101 kDa	23	23	0.999996	581212100
541	Q6R327	Rapamycin-insensitive companion of mTOR	1	RICTOR	Homo sapiens	192 kDa	23	23	0.999995	67482360
542	Q13769	THO complex subunit 5 homolog	1	THOC5	Homo sapiens	79 kDa	23	23	0.999995	322916600
543	P17987	T-complex protein 1 subunit alpha	1	TCP1	Homo sapiens	60 kDa	23	22	0.999992	4304593000
544	Q9UIA9	Exportin-7	1	XPO7	Homo sapiens	124 kDa	23	23	0.999989	296590000
545	Q8WUM0	Nuclear pore complex protein Nup133	1	NUP133	Homo sapiens	129 kDa	23	23	0.999987	573119900
546	Q01968	Inositol polyphosphate 5-phosphatase OCRL	1	OCRL	Homo sapiens	104 kDa	23	23	0.999986	327937400
547	Q5T447	E3 ubiquitin-protein ligase HECTD3	1	HECTD3	Homo sapiens	97 kDa	23	23	0.999986	156219500
548	P78344	Eukaryotic translation initiation factor 4 gamma 2	1	EIF4G2	Homo sapiens	102 kDa	23	23	0.999975	1337666000
549	O60885	Bromodomain-containing protein 4	1	BRD4	Homo sapiens	152 kDa	23	19	0.999973	259853300	✓
550	Q5T5Y3	Calmodulin-regulated spectrin-associated protein 1	1	CAMSAP1	Homo sapiens	178 kDa	23	23	0.999967	75259310
551	Q96Q89	Kinesin-like protein KIF20B	1	KIF20B	Homo sapiens	211 kDa	23	23	0.999967	125345100
552	Q14667	Protein KIAA0100	1	KIAA0100	Homo sapiens	254 kDa	23	23	0.999961	32080940
553	Q68DK2	Zinc finger FYVE domain-containing protein 26	1	ZFYVE26	Homo sapiens	285 kDa	23	23	0.999847	52754850
554	Q8TD26	Chromodomain-helicase-DNA-binding protein 6	1	CHD6	Homo sapiens	305 kDa	23	16	0.999808	17597330	✓
555	Q9Y6R4	Mitogen-activated protein kinase kinase kinase 4	1	MAP3K4	Homo sapiens	182 kDa	23	23	0.999662	50208920		✓
556	P68371	Tubulin beta-4B chain	1	TUBB4B	Homo sapiens	50 kDa	23	1	0.995759	0
557	Q9HAU5	Regulator of nonsense transcripts 2	1	UPF2	Homo sapiens	148 kDa	22	22	1	134223800
558	Q96T76	MMS19 nucleotide excision repair protein homolog	1	MMS19	Homo sapiens	113 kDa	22	22	1	239065600	✓
559	P33991	DNA replication licensing factor MCM4	1	MCM4	Homo sapiens	97 kDa	22	22	1	1433459000
560	P46459	Vesicle-fusing ATPase	1	NSF	Homo sapiens	83 kDa	22	22	1	959635300
561	O94874	E3 UFM1-protein ligase 1	1	UFL1	Homo sapiens	90 kDa	22	22	1	711551300
562	Q5T1M5	FK506-binding protein 15	1	FKBP15	Homo sapiens	134 kDa	22	22	1	129389900
563	Q10570	Cleavage and polyadenylation specificity factor subunit 1	1	CPSF1	Homo sapiens	161 kDa	22	22	1	441925000
564	Q86UK7	E3 ubiquitin-protein ligase ZNF598	1	ZNF598	Homo sapiens	99 kDa	22	22	1	227778900
565	Q13616	Cullin-1	1	CUL1	Homo sapiens	90 kDa	22	22	1	356767500
566	O15047	Histone-lysine N-methyltransferase SETD1A	1	SETD1A	Homo sapiens	186 kDa	22	22	1	134770800	✓
567	Q92945	Far upstream element-binding protein 2	1	KHSRP	Homo sapiens	73 kDa	22	22	1	5167480000	✓
568	Q9BUQ8	Probable ATP-dependent RNA helicase DDX23	1	DDX23	Homo sapiens	96 kDa	22	22	1	1012446000
569	Q6AI08	HEAT repeat-containing protein 6	1	HEATR6	Homo sapiens	129 kDa	22	22	1	75613970
570	Q99707	Methionine synthase	1	MTR	Homo sapiens	141 kDa	22	22	1	158178400
571	Q96R06	Sperm-associated antigen 5	1	SPAG5	Homo sapiens	134 kDa	22	22	1	133043300
572	P11216	Glycogen phosphorylase, brain form	1	PYGB	Homo sapiens	97 kDa	22	18	1	332475000
573	Q10471	Polypeptide N-acetylgalactosaminyltransferase 2	1	GALNT2	Homo sapiens	65 kDa	22	20	1	870830800
574	Q9UGU0	Transcription factor 20	1	TCF20	Homo sapiens	212 kDa	22	22	1	94321830	✓
575	P30101	Protein disulfide-isomerase A3	1	PDIA3	Homo sapiens	57 kDa	22	19	1	4103599000
576	P33993	DNA replication licensing factor MCM7	1	MCM7	Homo sapiens	81 kDa	22	22	0.999999	1679174000
577	O75976	Carboxypeptidase D	1	CPD	Homo sapiens	153 kDa	22	22	0.999999	562211700
578	Q14139	Ubiquitin conjugation factor E4 A	1	UBE4A	Homo sapiens	123 kDa	22	22	0.999999	315916100
579	Q8IUD2	ELKS/Rab6-interacting/CAST family member 1	1	ERC1	Homo sapiens	128 kDa	22	22	0.999999	163432700
580	P13010	X-ray repair cross-complementing protein 5	1	XRCC5	Homo sapiens	83 kDa	22	22	0.999999	4668927000	✓
581	Q9UKV8	Protein argonaute-2	1	AGO2	Homo sapiens	97 kDa	22	17	0.999999	158439800	✓
582	Q9NSV4	Protein diaphanous homolog 3	1	DIAPH3	Homo sapiens	137 kDa	22	22	0.999998	214238400
583	P14735	Insulin-degrading enzyme	1	IDE	Homo sapiens	118 kDa	22	22	0.999998	539023200
584	O94822	E3 ubiquitin-protein ligase listerin	1	LTN1	Homo sapiens	201 kDa	22	22	0.999998	168400400
585	Q15042	Rab3 GTPase-activating protein catalytic subunit	1	RAB3GAP1	Homo sapiens	111 kDa	22	22	0.999998	327507000
586	Q9NVP1	ATP-dependent RNA helicase DDX18	1	DDX18	Homo sapiens	75 kDa	22	22	0.999998	1259361000
587	O60281	Zinc finger protein 292	1	ZNF292	Homo sapiens	305 kDa	22	22	0.999998	39354300	✓
588	Q9NNW5	WD repeat-containing protein 6	1	WDR6	Homo sapiens	122 kDa	22	22	0.999998	316159700
589	P25054	Adenomatous polyposis coli protein	1	APC	Homo sapiens	312 kDa	22	22	0.999998	36914200
590	P50395	Rab GDP dissociation inhibitor beta	1	GDI2	Homo sapiens	51 kDa	22	15	0.999996	3449938000
591	Q8TEU7	Rap guanine nucleotide exchange factor 6	1	RAPGEF6	Homo sapiens	179 kDa	22	20	0.999996	53298040
592	P41229	Lysine-specific demethylase 5C	1	KDM5C	Homo sapiens	176 kDa	22	19	0.999995	132231000	✓
593	Q01484	Ankyrin-2	1	ANK2	Homo sapiens	434 kDa	22	17	0.999995	24485310
594	Q9Y6N7	Roundabout homolog 1	1	ROBO1	Homo sapiens	181 kDa	22	20	0.999994	142398500
595	Q8TF46	DIS3-like exonuclease 1	1	DIS3L	Homo sapiens	121 kDa	22	22	0.999994	78519770
596	O60282	Kinesin heavy chain isoform 5C	1	KIF5C	Homo sapiens	109 kDa	22	14	0.999993	55671160
597	Q15276	Rab GTPase-binding effector protein 1	1	RABEP1	Homo sapiens	99 kDa	22	22	0.999992	166803900
598	O14646	Chromodomain-helicase-DNA-binding protein 1	1	CHD1	Homo sapiens	197 kDa	22	20	0.999992	175958400	✓
599	Q9H8H2	Probable ATP-dependent RNA helicase DDX31	1	DDX31	Homo sapiens	94 kDa	22	22	0.999991	236732600
600	Q66K14	TBC1 domain family member 9B	1	TBC1D9B	Homo sapiens	141 kDa	22	18	0.99999	178528300
601	Q9H3U1	Protein unc-45 homolog A	1	UNC45A	Homo sapiens	103 kDa	22	22	0.999987	507061900
602	Q562E7	WD repeat-containing protein 81	1	WDR81	Homo sapiens	212 kDa	22	22	0.999986	58172800
603	P46821	Microtubule-associated protein 1B	1	MAP1B	Homo sapiens	271 kDa	22	21	0.999983	222383300
604	Q9Y4C1	Lysine-specific demethylase 3A	1	KDM3A	Homo sapiens	147 kDa	22	20	0.99998	100284300	✓
605	Q7Z333	Probable helicase senataxin	1	SETX	Homo sapiens	303 kDa	22	22	0.999979	58051320
606	O14976	Cyclin-G-associated kinase	1	GAK	Homo sapiens	143 kDa	22	22	0.999974	186669900		✓
607	Q96EK7	Constitutive coactivator of peroxisome proliferator-activated receptor gamma	1	FAM120B	Homo sapiens	104 kDa	22	22	0.999972	108599200	✓
608	Q8IY37	Probable ATP-dependent RNA helicase DHX37	1	DHX37	Homo sapiens	130 kDa	22	22	0.999966	305125800
609	Q2M1P5	Kinesin-like protein KIF7	1	KIF7	Homo sapiens	151 kDa	22	21	0.999945	177596100
610	Q96L93	Kinesin-like protein KIF16B	1	KIF16B	Homo sapiens	152 kDa	22	21	0.999943	73468840
611	Q7Z3U7	Protein MON2 homolog	1	MON2	Homo sapiens	190 kDa	22	22	0.99994	199556100
612	Q8NFP9	Neurobeachin	1	NBEA	Homo sapiens	328 kDa	22	15	0.999871	20849640
613	Q5SZK8	FRAS1-related extracellular matrix protein 2	1	FREM2	Homo sapiens	351 kDa	22	22	0.99986	32779230
614	Q3L8U1	Chromodomain-helicase-DNA-binding protein 9	1	CHD9	Homo sapiens	326 kDa	22	16	0.999858	28253250	✓
615	Q13885	Tubulin beta-2A chain	1	TUBB2A	Homo sapiens	50 kDa	22	1	0.999773	88411430
616	Q9BVA1	Tubulin beta-2B chain	1	TUBB2B	Homo sapiens	50 kDa	22	1	0.999422	260504000
617	Q07065	Cytoskeleton-associated protein 4	1	CKAP4	Homo sapiens	66 kDa	21	21	1	790806700
618	P49411	Elongation factor Tu, mitochondrial	1	TUFM	Homo sapiens	50 kDa	21	21	1	4363226000
619	Q16891	MICOS complex subunit MIC60	1	IMMT	Homo sapiens	84 kDa	21	21	1	1200876000
620	Q9H270	Vacuolar protein sorting-associated protein 11 homolog	1	VPS11	Homo sapiens	108 kDa	21	21	1	93896950
621	P31939	Bifunctional purine biosynthesis protein ATIC	1	ATIC	Homo sapiens	65 kDa	21	21	1	2231052000
622	O95373	Importin-7	1	IPO7	Homo sapiens	120 kDa	21	21	1	1373736000
623	Q9NZ08	Endoplasmic reticulum aminopeptidase 1	1	ERAP1	Homo sapiens	107 kDa	21	21	1	110473900
624	Q13617	Cullin-2	1	CUL2	Homo sapiens	87 kDa	21	21	1	346981300
625	Q7Z478	ATP-dependent RNA helicase DHX29	1	DHX29	Homo sapiens	155 kDa	21	21	1	199234700
626	Q86XA9	HEAT repeat-containing protein 5A	1	HEATR5A	Homo sapiens	222 kDa	21	21	1	39369730
627	Q9BQ52	Zinc phosphodiesterase ELAC protein 2	1	ELAC2	Homo sapiens	92 kDa	21	21	1	720496200
628	Q92973	Transportin-1	1	TNPO1	Homo sapiens	102 kDa	21	19	1	1187576000
629	Q15154	Pericentriolar material 1 protein	1	PCM1	Homo sapiens	229 kDa	21	21	1	260738100
630	Q9Y613	FH1/FH2 domain-containing protein 1	1	FHOD1	Homo sapiens	127 kDa	21	21	1	196548400
631	O43242	26S proteasome non-ATPase regulatory subunit 3	1	PSMD3	Homo sapiens	61 kDa	21	21	1	772413400
632	Q9UJX3	Anaphase-promoting complex subunit 7	1	ANAPC7	Homo sapiens	67 kDa	21	21	1	328318600
633	Q14202	Zinc finger MYM-type protein 3	1	ZMYM3	Homo sapiens	152 kDa	21	20	1	136643700
634	Q6PJT7	Zinc finger CCCH domain-containing protein 14	1	ZC3H14	Homo sapiens	83 kDa	21	21	1	193093900
635	P48643	T-complex protein 1 subunit epsilon	1	CCT5	Homo sapiens	60 kDa	21	21	1	4998966000
636	P14923	Junction plakoglobin	1	JUP	Homo sapiens	82 kDa	21	18	1	732010300
637	P11274	Breakpoint cluster region protein	1	BCR	Homo sapiens	143 kDa	21	21	1	85603270		✓
638	Q9UHB9	Signal recognition particle subunit SRP68	1	SRP68	Homo sapiens	71 kDa	21	21	1	923682600
639	P78371	T-complex protein 1 subunit beta	1	CCT2	Homo sapiens	57 kDa	21	21	1	2756089000
640	O94913	Pre-mRNA cleavage complex 2 protein Pcf11	1	PCF11	Homo sapiens	173 kDa	21	21	1	192843000
641	Q92974	Rho guanine nucleotide exchange factor 2	1	ARHGEF2	Homo sapiens	112 kDa	21	21	1	330765200
642	P40939	Trifunctional enzyme subunit alpha, mitochondrial	1	HADHA	Homo sapiens	83 kDa	21	21	1	2146787000
643	Q5JRX3	Presequence protease, mitochondrial	1	PITRM1	Homo sapiens	117 kDa	21	21	1	527325000
644	Q13724	Mannosyl-oligosaccharide glucosidase	1	MOGS	Homo sapiens	92 kDa	21	21	1	589794100
645	Q9HCS7	Pre-mRNA-splicing factor SYF1	1	XAB2	Homo sapiens	100 kDa	21	21	1	52322840
646	Q92499	ATP-dependent RNA helicase DDX1	1	DDX1	Homo sapiens	82 kDa	21	21	1	1567862000	✓
647	P17844	Probable ATP-dependent RNA helicase DDX5	1	DDX5	Homo sapiens	69 kDa	21	12	1	6309909000	✓
648	Q8TAQ2	SWI/SNF complex subunit SMARCC2	1	SMARCC2	Homo sapiens	133 kDa	21	17	0.999999	303854100	✓
649	Q9UI26	Importin-11	1	IPO11	Homo sapiens	113 kDa	21	21	0.999999	234697900
650	Q9UBF2	Coatomer subunit gamma-2	1	COPG2	Homo sapiens	98 kDa	21	21	0.999999	245313700
651	Q9NQX3	Gephyrin	1	GPHN	Homo sapiens	80 kDa	21	21	0.999999	257907400
652	Q8ND04	Protein SMG8	1	SMG8	Homo sapiens	110 kDa	21	21	0.999999	110210000
653	P41250	Glycine--tRNA ligase	1	GARS1	Homo sapiens	83 kDa	21	21	0.999999	1327541000
654	Q9NUA8	Zinc finger and BTB domain-containing protein 40	1	ZBTB40	Homo sapiens	138 kDa	21	21	0.999999	225126500	✓
655	O15294	UDP-N-acetylglucosamine--peptide N-acetylglucosaminyltransferase 110 kDa subunit	1	OGT	Homo sapiens	117 kDa	21	21	0.999999	300205000
656	Q16513	Serine/threonine-protein kinase N2	1	PKN2	Homo sapiens	112 kDa	21	21	0.999999	508953800	✓	✓
657	P51784	Ubiquitin carboxyl-terminal hydrolase 11	1	USP11	Homo sapiens	110 kDa	21	19	0.999999	331693300
658	Q9HCE1	Helicase MOV-10	1	MOV10	Homo sapiens	114 kDa	21	21	0.999998	260130200	✓
659	O60506	Heterogeneous nuclear ribonucleoprotein Q	1	SYNCRIP	Homo sapiens	70 kDa	21	18	0.999998	2217547000
660	P08069	Insulin-like growth factor 1 receptor	1	IGF1R	Homo sapiens	155 kDa	21	19	0.999998	100555300		✓
661	Q9H7D0	Dedicator of cytokinesis protein 5	1	DOCK5	Homo sapiens	215 kDa	21	20	0.999998	34815400
662	Q86Y56	Dynein assembly factor 5, axonemal	1	DNAAF5	Homo sapiens	94 kDa	21	21	0.999998	182678400
663	O95163	Elongator complex protein 1	1	ELP1	Homo sapiens	150 kDa	21	21	0.999998	290523700	✓	✓
664	O60568	Multifunctional procollagen lysine hydroxylase and glycosyltransferase LH3	1	PLOD3	Homo sapiens	85 kDa	21	21	0.999998	534484200
665	Q9Y450	HBS1-like protein	1	HBS1L	Homo sapiens	75 kDa	21	21	0.999997	533050700
666	O75717	WD repeat and HMG-box DNA-binding protein 1	1	WDHD1	Homo sapiens	126 kDa	21	21	0.999997	258688400
667	Q92888	Rho guanine nucleotide exchange factor 1	1	ARHGEF1	Homo sapiens	102 kDa	21	21	0.999997	244906300
668	Q96KQ7	Histone-lysine N-methyltransferase EHMT2	1	EHMT2	Homo sapiens	132 kDa	21	19	0.999996	97204990
669	P54098	DNA polymerase subunit gamma-1	1	POLG	Homo sapiens	140 kDa	21	21	0.999996	137016900
670	O43719	HIV Tat-specific factor 1	1	HTATSF1	Homo sapiens	86 kDa	21	21	0.999995	693978100	✓
671	Q08AD1	Calmodulin-regulated spectrin-associated protein 2	1	CAMSAP2	Homo sapiens	168 kDa	21	20	0.999994	63947820
672	Q13428	Treacle protein	1	TCOF1	Homo sapiens	152 kDa	21	21	0.999994	1285104000
673	Q15652	Probable JmjC domain-containing histone demethylation protein 2C	1	JMJD1C	Homo sapiens	285 kDa	21	21	0.999993	42585190	✓
674	P05787	Keratin, type II cytoskeletal 8	1	KRT8	Homo sapiens	54 kDa	21	18	0.999992	703327300
675	Q8N1I0	Dedicator of cytokinesis protein 4	1	DOCK4	Homo sapiens	225 kDa	21	21	0.999992	32695520
676	P11021	Endoplasmic reticulum chaperone BiP	1	HSPA5	Homo sapiens	72 kDa	21	18	0.999991	12336590000
677	Q92793	CREB-binding protein	1	CREBBP	Homo sapiens	265 kDa	21	12	0.999986	36946720	✓
678	P38398	Breast cancer type 1 susceptibility protein	1	BRCA1	Homo sapiens	208 kDa	21	21	0.999985	111753900	✓
679	Q8TEW0	Partitioning defective 3 homolog	1	PARD3	Homo sapiens	151 kDa	21	21	0.999981	60873280
680	Q9H4A3	Serine/threonine-protein kinase WNK1	1	WNK1	Homo sapiens	251 kDa	21	17	0.999978	246872800		✓
681	O15056	Synaptojanin-2	1	SYNJ2	Homo sapiens	166 kDa	21	21	0.999977	48738800
682	Q9UPU7	TBC1 domain family member 2B	1	TBC1D2B	Homo sapiens	110 kDa	21	21	0.999973	67179410
683	Q6ZU80	Centrosomal protein of 128 kDa	1	CEP128	Homo sapiens	128 kDa	21	21	0.999972	43246370
684	Q07866	Kinesin light chain 1	1	KLC1	Homo sapiens	65 kDa	21	14	0.999971	289532000
685	Q9NQT8	Kinesin-like protein KIF13B	1	KIF13B	Homo sapiens	203 kDa	21	17	0.999971	87630360
686	Q09472	Histone acetyltransferase p300	1	EP300	Homo sapiens	264 kDa	21	12	0.999939	32427780	✓
687	O75147	Obscurin-like protein 1	1	OBSL1	Homo sapiens	207 kDa	21	21	0.999932	108258300		✓
688	Q13136	Liprin-alpha-1	1	PPFIA1	Homo sapiens	136 kDa	21	19	0.999929	199081200
689	Q8TEP8	Centrosomal protein of 192 kDa	1	CEP192	Homo sapiens	279 kDa	21	21	0.999927	42809420
690	Q9H2Y7	Zinc finger protein 106	1	ZNF106	Homo sapiens	209 kDa	21	21	0.999902	192807000
691	Q9NSI6	Bromodomain and WD repeat-containing protein 1	1	BRWD1	Homo sapiens	263 kDa	21	17	0.999865	24554040	✓
692	Q8NHM5	Lysine-specific demethylase 2B	1	KDM2B	Homo sapiens	153 kDa	21	19	0.999855	122473000	✓
693	P04350	Tubulin beta-4A chain	1	TUBB4A	Homo sapiens	50 kDa	21	2	0.999796	18484600
694	Q8N3P4	Vacuolar protein sorting-associated protein 8 homolog	1	VPS8	Homo sapiens	162 kDa	21	21	0.999652	42036840
695	Q86US8	Telomerase-binding protein EST1A	1	SMG6	Homo sapiens	160 kDa	21	21	0.999594	85013650
696	P0DMV8	Heat shock 70 kDa protein 1A	2	HSPA1A	Homo sapiens	70 kDa	21	9	0.999561	9100044000
697	Q9HC35	Echinoderm microtubule-associated protein-like 4	1	EML4	Homo sapiens	109 kDa	20	20	1	474953400
698	Q9P2R3	Rabankyrin-5	1	ANKFY1	Homo sapiens	128 kDa	20	20	1	96021390
699	P46060	Ran GTPase-activating protein 1	1	RANGAP1	Homo sapiens	64 kDa	20	20	1	1069972000
700	Q8IWA0	WD repeat-containing protein 75	1	WDR75	Homo sapiens	95 kDa	20	20	1	636643000
701	Q9BZ95	Histone-lysine N-methyltransferase NSD3	1	NSD3	Homo sapiens	162 kDa	20	19	1	112401900	✓
702	Q9UH99	SUN domain-containing protein 2	1	SUN2	Homo sapiens	80 kDa	20	20	1	87744160
703	P02786	Transferrin receptor protein 1	1	TFRC	Homo sapiens	85 kDa	20	20	1	3008564000
704	P51659	Peroxisomal multifunctional enzyme type 2	1	HSD17B4	Homo sapiens	80 kDa	20	20	1	1531832000
705	O43143	Pre-mRNA-splicing factor ATP-dependent RNA helicase DHX15	1	DHX15	Homo sapiens	91 kDa	20	19	1	2413761000
706	P11498	Pyruvate carboxylase, mitochondrial	1	PC	Homo sapiens	130 kDa	20	20	1	346923400
707	P49589	Cysteine--tRNA ligase, cytoplasmic	1	CARS1	Homo sapiens	85 kDa	20	20	1	566225900
708	O76094	Signal recognition particle subunit SRP72	1	SRP72	Homo sapiens	75 kDa	20	20	1	897407300
709	O43252	Bifunctional 3'-phosphoadenosine 5'-phosphosulfate synthase 1	1	PAPSS1	Homo sapiens	71 kDa	20	18	1	264318000		✓
710	P30153	Serine/threonine-protein phosphatase 2A 65 kDa regulatory subunit A alpha isoform	1	PPP2R1A	Homo sapiens	65 kDa	20	15	1	3036980000
711	P55884	Eukaryotic translation initiation factor 3 subunit B	1	EIF3B	Homo sapiens	92 kDa	20	20	1	1548526000
712	Q9GZR7	ATP-dependent RNA helicase DDX24	1	DDX24	Homo sapiens	96 kDa	20	20	1	267639000
713	P52272	Heterogeneous nuclear ribonucleoprotein M	1	HNRNPM	Homo sapiens	78 kDa	20	20	1	12524580000
714	Q92620	Pre-mRNA-splicing factor ATP-dependent RNA helicase PRP16	1	DHX38	Homo sapiens	141 kDa	20	20	1	292898200
715	P07384	Calpain-1 catalytic subunit	1	CAPN1	Homo sapiens	82 kDa	20	20	1	486199300
716	O00291	Huntingtin-interacting protein 1	1	HIP1	Homo sapiens	116 kDa	20	19	1	77860960	✓
717	Q6PKG0	La-related protein 1	1	LARP1	Homo sapiens	124 kDa	20	18	1	739451700
718	P08243	Asparagine synthetase [glutamine-hydrolyzing]	1	ASNS	Homo sapiens	64 kDa	20	20	1	1864131000
719	O00116	Alkyldihydroxyacetonephosphate synthase, peroxisomal	1	AGPS	Homo sapiens	73 kDa	20	20	1	623473400
720	P23458	Tyrosine-protein kinase JAK1	1	JAK1	Homo sapiens	133 kDa	20	20	1	124897500		✓
721	Q9BSJ2	Gamma-tubulin complex component 2	1	TUBGCP2	Homo sapiens	103 kDa	20	20	1	202108200
722	Q86XP3	ATP-dependent RNA helicase DDX42	1	DDX42	Homo sapiens	103 kDa	20	20	1	627461900
723	Q9NRL2	Bromodomain adjacent to zinc finger domain protein 1A	1	BAZ1A	Homo sapiens	179 kDa	20	20	1	237757300	✓
724	Q66GS9	Centrosomal protein of 135 kDa	1	CEP135	Homo sapiens	133 kDa	20	20	1	60266770
725	Q8NEZ3	WD repeat-containing protein 19	1	WDR19	Homo sapiens	152 kDa	20	20	1	44645670
726	Q9H307	Pinin	1	PNN	Homo sapiens	82 kDa	20	20	1	756501700	✓
727	P54577	Tyrosine--tRNA ligase, cytoplasmic	1	YARS1	Homo sapiens	59 kDa	20	20	1	2366499000
728	Q9H0B6	Kinesin light chain 2	1	KLC2	Homo sapiens	69 kDa	20	14	1	74489020
729	Q96GQ7	Probable ATP-dependent RNA helicase DDX27	1	DDX27	Homo sapiens	90 kDa	20	20	1	862288800
730	Q99758	ATP-binding cassette sub-family A member 3	1	ABCA3	Homo sapiens	191 kDa	20	20	0.999999	73896230
731	Q9Y4W6	AFG3-like protein 2	1	AFG3L2	Homo sapiens	89 kDa	20	20	0.999999	529271600
732	Q99570	Phosphoinositide 3-kinase regulatory subunit 4	1	PIK3R4	Homo sapiens	153 kDa	20	20	0.999999	89637620		✓
733	Q9Y263	Phospholipase A-2-activating protein	1	PLAA	Homo sapiens	87 kDa	20	20	0.999999	297402000
734	Q9NVH2	Integrator complex subunit 7	1	INTS7	Homo sapiens	107 kDa	20	20	0.999999	135219300
735	Q8WUM4	Programmed cell death 6-interacting protein	1	PDCD6IP	Homo sapiens	96 kDa	20	20	0.999999	1079162000
736	P33992	DNA replication licensing factor MCM5	1	MCM5	Homo sapiens	82 kDa	20	19	0.999999	1914305000
737	Q6PL18	ATPase family AAA domain-containing protein 2	1	ATAD2	Homo sapiens	159 kDa	20	16	0.999999	148664400	✓
738	Q96J02	E3 ubiquitin-protein ligase Itchy homolog	1	ITCH	Homo sapiens	103 kDa	20	16	0.999999	105655800
739	Q12986	Transcriptional repressor NF-X1	1	NFX1	Homo sapiens	124 kDa	20	20	0.999999	118619700	✓
740	P07942	Laminin subunit beta-1	1	LAMB1	Homo sapiens	198 kDa	20	20	0.999999	98865810
741	P52789	Hexokinase-2	1	HK2	Homo sapiens	102 kDa	20	16	0.999999	325150200		✓
742	O60524	Nuclear export mediator factor NEMF	1	NEMF	Homo sapiens	123 kDa	20	20	0.999998	142523300
743	Q8TCS8	Polyribonucleotide nucleotidyltransferase 1, mitochondrial	1	PNPT1	Homo sapiens	86 kDa	20	20	0.999998	695172400
744	P38646	Stress-70 protein, mitochondrial	1	HSPA9	Homo sapiens	74 kDa	20	19	0.999997	6182612000
745	O95425	Supervillin	1	SVIL	Homo sapiens	248 kDa	20	20	0.999997	42378980
746	Q14149	MORC family CW-type zinc finger protein 3	1	MORC3	Homo sapiens	107 kDa	20	20	0.999997	97324270
747	Q9UJC3	Protein Hook homolog 1	1	HOOK1	Homo sapiens	85 kDa	20	20	0.999996	243305700
748	Q13308	Inactive tyrosine-protein kinase 7	1	PTK7	Homo sapiens	118 kDa	20	20	0.999996	253660000
749	Q13509	Tubulin beta-3 chain	1	TUBB3	Homo sapiens	50 kDa	20	4	0.999995	59118160
750	Q9NQW6	Anillin	1	ANLN	Homo sapiens	124 kDa	20	20	0.999995	341857400
751	Q9NRZ9	Lymphoid-specific helicase	1	HELLS	Homo sapiens	97 kDa	20	20	0.999995	351488300	✓
752	Q15477	Helicase SKI2W	1	SKIV2L	Homo sapiens	138 kDa	20	20	0.999995	198141800
753	Q6ZRQ5	Protein MMS22-like	1	MMS22L	Homo sapiens	142 kDa	20	20	0.999994	94917420
754	O75970	Multiple PDZ domain protein	1	MPDZ	Homo sapiens	222 kDa	20	20	0.999994	55375370
755	Q6P0N0	Mis18-binding protein 1	1	MIS18BP1	Homo sapiens	129 kDa	20	20	0.999994	113490400
756	Q5GLZ8	Probable E3 ubiquitin-protein ligase HERC4	1	HERC4	Homo sapiens	119 kDa	20	20	0.999993	160968000
757	Q9H4M9	EH domain-containing protein 1	1	EHD1	Homo sapiens	61 kDa	20	12	0.999992	222157300
758	O95155	Ubiquitin conjugation factor E4 B	1	UBE4B	Homo sapiens	146 kDa	20	20	0.999992	98415270
759	Q9BVJ6	U3 small nucleolar RNA-associated protein 14 homolog A	1	UTP14A	Homo sapiens	88 kDa	20	14	0.999991	639787900
760	Q15436	Protein transport protein Sec23A	1	SEC23A	Homo sapiens	86 kDa	20	17	0.999991	397956300
761	Q9UHN6	Cell surface hyaluronidase	1	CEMIP2	Homo sapiens	154 kDa	20	20	0.999989	106030000
762	P25098	Beta-adrenergic receptor kinase 1	1	GRK2	Homo sapiens	80 kDa	20	13	0.999989	43626420		✓
763	P35612	Beta-adducin	1	ADD2	Homo sapiens	81 kDa	20	20	0.999988	165978500
764	Q9UPT5	Exocyst complex component 7	1	EXOC7	Homo sapiens	83 kDa	20	20	0.999987	394433700
765	Q4VCS5	Angiomotin	1	AMOT	Homo sapiens	118 kDa	20	18	0.999985	288400000
766	Q12965	Unconventional myosin-Ie	1	MYO1E	Homo sapiens	127 kDa	20	19	0.999984	142799900
767	Q92805	Golgin subfamily A member 1	1	GOLGA1	Homo sapiens	88 kDa	20	20	0.999983	43861040
768	Q86UV5	Ubiquitin carboxyl-terminal hydrolase 48	1	USP48	Homo sapiens	119 kDa	20	20	0.999983	127002500
769	Q9NW08	DNA-directed RNA polymerase III subunit RPC2	1	POLR3B	Homo sapiens	128 kDa	20	20	0.999974	199518900
770	A7E2V4	Zinc finger SWIM domain-containing protein 8	1	ZSWIM8	Homo sapiens	197 kDa	20	20	0.999972	46319800
771	Q14689	Disco-interacting protein 2 homolog A	1	DIP2A	Homo sapiens	170 kDa	20	14	0.999956	21247940
772	Q96RY7	Intraflagellar transport protein 140 homolog	1	IFT140	Homo sapiens	165 kDa	20	20	0.999954	60540150
773	P49736	DNA replication licensing factor MCM2	1	MCM2	Homo sapiens	102 kDa	20	20	0.999954	2596570000
774	Q96QU8	Exportin-6	1	XPO6	Homo sapiens	129 kDa	20	20	0.999946	144334900
775	O95696	Bromodomain-containing protein 1	1	BRD1	Homo sapiens	120 kDa	20	19	0.999941	160545800
776	P78559	Microtubule-associated protein 1A	1	MAP1A	Homo sapiens	305 kDa	20	19	0.999937	49080280
777	Q05707	Collagen alpha-1(XIV) chain	1	COL14A1	Homo sapiens	194 kDa	20	20	0.999931	48015420
778	Q5THK1	Protein PRR14L	1	PRR14L	Homo sapiens	237 kDa	20	19	0.99993	50116610
779	P13637	Sodium/potassium-transporting ATPase subunit alpha-3	1	ATP1A3	Homo sapiens	112 kDa	20	11	0.999897	49592930
780	Q9NS87	Kinesin-like protein KIF15	1	KIF15	Homo sapiens	160 kDa	20	19	0.999854	66257300
781	Q15911	Zinc finger homeobox protein 3	1	ZFHX3	Homo sapiens	404 kDa	20	10	0.999822	6612198	✓
782	O60333	Kinesin-like protein KIF1B	1	KIF1B	Homo sapiens	204 kDa	20	10	0.999821	53786210
783	Q9ULG1	Chromatin-remodeling ATPase INO80	1	INO80	Homo sapiens	177 kDa	20	20	0.999747	56102160
784	Q13948	Protein CASP	1	CUX1	Homo sapiens	77 kDa	20	7	0.999054	40021910	✓
785	Q58FF7	Putative heat shock protein HSP 90-beta-3	1	HSP90AB3P	Homo sapiens	68 kDa	20	1	0.997869	36288830
786	P07237	Protein disulfide-isomerase	1	P4HB	Homo sapiens	57 kDa	19	18	1	6347849000
787	O60341	Lysine-specific histone demethylase 1A	1	KDM1A	Homo sapiens	93 kDa	19	19	1	204502000	✓
788	Q13129	Zinc finger protein Rlf	1	RLF	Homo sapiens	218 kDa	19	19	1	41300010	✓
789	Q9UPN9	E3 ubiquitin-protein ligase TRIM33	1	TRIM33	Homo sapiens	123 kDa	19	18	1	216661700	✓
790	Q8N122	Regulatory-associated protein of mTOR	1	RPTOR	Homo sapiens	149 kDa	19	19	1	163912500
791	O43660	Pleiotropic regulator 1	1	PLRG1	Homo sapiens	57 kDa	19	19	1	198337700
792	Q99575	Ribonucleases P/MRP protein subunit POP1	1	POP1	Homo sapiens	115 kDa	19	19	1	203087400
793	Q9UKF6	Cleavage and polyadenylation specificity factor subunit 3	1	CPSF3	Homo sapiens	77 kDa	19	19	1	583045200
794	P07197	Neurofilament medium polypeptide	1	NEFM	Homo sapiens	102 kDa	19	16	1	492590200
795	Q6WKZ4	Rab11 family-interacting protein 1	1	RAB11FIP1	Homo sapiens	137 kDa	19	19	1	279967300
796	Q14166	Tubulin--tyrosine ligase-like protein 12	1	TTLL12	Homo sapiens	74 kDa	19	19	1	738071200
797	Q86VV8	Rotatin	1	RTTN	Homo sapiens	249 kDa	19	19	1	33483640
798	P17480	Nucleolar transcription factor 1	1	UBTF	Homo sapiens	89 kDa	19	19	1	579769200	✓
799	O60716	Catenin delta-1	1	CTNND1	Homo sapiens	108 kDa	19	19	1	559363400	✓
800	Q8TDD1	ATP-dependent RNA helicase DDX54	1	DDX54	Homo sapiens	99 kDa	19	19	1	415316000	✓
801	P78332	RNA-binding protein 6	1	RBM6	Homo sapiens	129 kDa	19	18	1	87414920
802	P18074	General transcription and DNA repair factor IIH helicase subunit XPD	1	ERCC2	Homo sapiens	87 kDa	19	19	1	96796440	✓
803	P49321	Nuclear autoantigenic sperm protein	1	NASP	Homo sapiens	85 kDa	19	19	1	1125676000
804	P28838	Cytosol aminopeptidase	1	LAP3	Homo sapiens	56 kDa	19	19	1	766028500
805	Q02790	Peptidyl-prolyl cis-trans isomerase FKBP4	1	FKBP4	Homo sapiens	52 kDa	19	19	1	2416503000
806	P49916	DNA ligase 3	1	LIG3	Homo sapiens	113 kDa	19	19	1	580127000
807	P23246	Splicing factor, proline- and glutamine-rich	1	SFPQ	Homo sapiens	76 kDa	19	19	1	4065149000	✓
808	Q14651	Plastin-1	1	PLS1	Homo sapiens	70 kDa	19	15	1	201059100
809	Q9BXP5	Serrate RNA effector molecule homolog	1	SRRT	Homo sapiens	101 kDa	19	19	1	1010370000	✓
810	Q9UJX5	Anaphase-promoting complex subunit 4	1	ANAPC4	Homo sapiens	92 kDa	19	19	1	98811010
811	P49790	Nuclear pore complex protein Nup153	1	NUP153	Homo sapiens	154 kDa	19	19	1	486738700
812	O95235	Kinesin-like protein KIF20A	1	KIF20A	Homo sapiens	100 kDa	19	19	1	166744500
813	Q7Z3J2	VPS35 endosomal protein-sorting factor-like	1	VPS35L	Homo sapiens	110 kDa	19	19	1	150762500
814	Q8WXW3	Progesterone-induced-blocking factor 1	1	PIBF1	Homo sapiens	90 kDa	19	19	1	94171070
815	P12268	Inosine-5'-monophosphate dehydrogenase 2	1	IMPDH2	Homo sapiens	56 kDa	19	19	1	1614916000
816	Q96KR1	Zinc finger RNA-binding protein	1	ZFR	Homo sapiens	117 kDa	19	19	1	433948100
817	Q8TCG1	Protein CIP2A	1	CIP2A	Homo sapiens	102 kDa	19	19	1	140935100
818	O75581	Low-density lipoprotein receptor-related protein 6	1	LRP6	Homo sapiens	180 kDa	19	16	0.999999	92537580
819	Q14147	Probable ATP-dependent RNA helicase DHX34	1	DHX34	Homo sapiens	128 kDa	19	19	0.999999	111234600
820	O75746	Calcium-binding mitochondrial carrier protein Aralar1	1	SLC25A12	Homo sapiens	75 kDa	19	17	0.999999	247878800
821	Q08426	Peroxisomal bifunctional enzyme	1	EHHADH	Homo sapiens	79 kDa	19	19	0.999999	136403300
822	P16383	Intron Large complex component GCFC2	1	GCFC2	Homo sapiens	89 kDa	19	19	0.999999	157290700	✓
823	P62191	26S proteasome regulatory subunit 4	1	PSMC1	Homo sapiens	49 kDa	19	18	0.999999	902753700
824	Q12788	Transducin beta-like protein 3	1	TBL3	Homo sapiens	89 kDa	19	19	0.999999	564764400
825	Q9H6A9	Pecanex-like protein 3	1	PCNX3	Homo sapiens	222 kDa	19	19	0.999999	45226170
826	Q13395	Probable methyltransferase TARBP1	1	TARBP1	Homo sapiens	182 kDa	19	19	0.999999	82933910
827	Q05193	Dynamin-1	1	DNM1	Homo sapiens	97 kDa	19	12	0.999999	36879490
828	Q86XL3	Ankyrin repeat and LEM domain-containing protein 2	1	ANKLE2	Homo sapiens	104 kDa	19	19	0.999999	201962200
829	Q9NVE7	4'-phosphopantetheine phosphatase	1	PANK4	Homo sapiens	86 kDa	19	19	0.999999	162635400		✓
830	Q8NB90	ATPase family protein 2 homolog	1	SPATA5	Homo sapiens	98 kDa	19	18	0.999999	87786470
831	O00429	Dynamin-1-like protein	1	DNM1L	Homo sapiens	82 kDa	19	19	0.999999	482363500
832	Q9UL03	Integrator complex subunit 6	1	INTS6	Homo sapiens	100 kDa	19	17	0.999999	76621190
833	Q5VZ89	DENN domain-containing protein 4C	1	DENND4C	Homo sapiens	213 kDa	19	18	0.999999	77860100
834	Q02241	Kinesin-like protein KIF23	1	KIF23	Homo sapiens	110 kDa	19	18	0.999999	285748600
835	O60518	Ran-binding protein 6	1	RANBP6	Homo sapiens	125 kDa	19	17	0.999999	91558170
836	P42566	Epidermal growth factor receptor substrate 15	1	EPS15	Homo sapiens	99 kDa	19	19	0.999998	249366500
837	O43683	Mitotic checkpoint serine/threonine-protein kinase BUB1	1	BUB1	Homo sapiens	122 kDa	19	19	0.999998	78070000		✓
838	Q99798	Aconitate hydratase, mitochondrial	1	ACO2	Homo sapiens	85 kDa	19	19	0.999998	1077812000
839	Q9UPN4	Centrosomal protein of 131 kDa	1	CEP131	Homo sapiens	122 kDa	19	19	0.999998	65080630
840	Q9UIQ6	Leucyl-cystinyl aminopeptidase	1	LNPEP	Homo sapiens	117 kDa	19	19	0.999997	252235300
841	Q8WTW3	Conserved oligomeric Golgi complex subunit 1	1	COG1	Homo sapiens	109 kDa	19	19	0.999997	149579300
842	O95573	Long-chain-fatty-acid--CoA ligase 3	1	ACSL3	Homo sapiens	80 kDa	19	17	0.999997	773790200
843	B2RTY4	Unconventional myosin-IXa	1	MYO9A	Homo sapiens	293 kDa	19	17	0.999997	27596960
844	P18858	DNA ligase 1	1	LIG1	Homo sapiens	102 kDa	19	19	0.999997	237301500
845	Q01780	Exosome component 10	1	EXOSC10	Homo sapiens	101 kDa	19	19	0.999996	317572900
846	O15085	Rho guanine nucleotide exchange factor 11	1	ARHGEF11	Homo sapiens	168 kDa	19	19	0.999996	61333170
847	Q9NTJ5	Phosphatidylinositol-3-phosphatase SAC1	1	SACM1L	Homo sapiens	67 kDa	19	19	0.999996	1032303000
848	Q1KMD3	Heterogeneous nuclear ribonucleoprotein U-like protein 2	1	HNRNPUL2	Homo sapiens	85 kDa	19	19	0.999996	984516900
849	Q9UBC2	Epidermal growth factor receptor substrate 15-like 1	1	EPS15L1	Homo sapiens	94 kDa	19	19	0.999996	244690700
850	P49590	Histidine--tRNA ligase, mitochondrial	1	HARS2	Homo sapiens	57 kDa	19	13	0.999996	119602100
851	Q9P0K7	Ankycorbin	1	RAI14	Homo sapiens	110 kDa	19	19	0.999995	149363600
852	Q8TC07	TBC1 domain family member 15	1	TBC1D15	Homo sapiens	79 kDa	19	19	0.999995	386519600
853	Q96JM3	Chromosome alignment-maintaining phosphoprotein 1	1	CHAMP1	Homo sapiens	89 kDa	19	19	0.999995	432458400
854	P15311	Ezrin	1	EZR	Homo sapiens	69 kDa	19	13	0.999995	696581300
855	P14868	Aspartate--tRNA ligase, cytoplasmic	1	DARS1	Homo sapiens	57 kDa	19	19	0.999995	3070738000
856	Q96Q05	Trafficking protein particle complex subunit 9	1	TRAPPC9	Homo sapiens	129 kDa	19	19	0.999995	41215880
857	P02751	Fibronectin	1	FN1	Homo sapiens	272 kDa	19	19	0.999994	61505060
858	Q96KP4	Cytosolic non-specific dipeptidase	1	CNDP2	Homo sapiens	53 kDa	19	19	0.999994	302585000
859	Q9Y4C2	TRPM8 channel-associated factor 1	1	TCAF1	Homo sapiens	102 kDa	19	18	0.999993	423158400
860	Q8NCN5	Pyruvate dehydrogenase phosphatase regulatory subunit, mitochondrial	1	PDPR	Homo sapiens	99 kDa	19	19	0.999991	295444000
861	Q96P48	Arf-GAP with Rho-GAP domain, ANK repeat and PH domain-containing protein 1	1	ARAP1	Homo sapiens	162 kDa	19	19	0.999991	166557500
862	Q04721	Neurogenic locus notch homolog protein 2	1	NOTCH2	Homo sapiens	265 kDa	19	19	0.999991	129038900	✓
863	Q7Z6E9	E3 ubiquitin-protein ligase RBBP6	1	RBBP6	Homo sapiens	202 kDa	19	19	0.99999	230531900
864	Q7Z4S6	Kinesin-like protein KIF21A	1	KIF21A	Homo sapiens	187 kDa	19	18	0.999989	110335200
865	Q14999	Cullin-7	1	CUL7	Homo sapiens	191 kDa	19	17	0.999988	50623360
866	A3KN83	Protein strawberry notch homolog 1	1	SBNO1	Homo sapiens	154 kDa	19	19	0.999987	162542200
867	O94966	Ubiquitin carboxyl-terminal hydrolase 19	1	USP19	Homo sapiens	146 kDa	19	19	0.999986	183127500
868	Q3B7T1	Erythroid differentiation-related factor 1	1	EDRF1	Homo sapiens	139 kDa	19	19	0.999986	59332220	✓
869	Q14191	Werner syndrome ATP-dependent helicase	1	WRN	Homo sapiens	162 kDa	19	19	0.999985	50894820
870	Q92922	SWI/SNF complex subunit SMARCC1	1	SMARCC1	Homo sapiens	123 kDa	19	15	0.999984	311670200	✓
871	Q9P2L0	WD repeat-containing protein 35	1	WDR35	Homo sapiens	134 kDa	19	19	0.999984	50323380
872	Q9UMZ2	Synergin gamma	1	SYNRG	Homo sapiens	141 kDa	19	19	0.999984	92237220
873	Q8WVM7	Cohesin subunit SA-1	1	STAG1	Homo sapiens	144 kDa	19	18	0.99998	123037500
874	O43933	Peroxisome biogenesis factor 1	1	PEX1	Homo sapiens	143 kDa	19	18	0.999979	74523380
875	Q14151	Scaffold attachment factor B2	1	SAFB2	Homo sapiens	107 kDa	19	15	0.999978	206329700	✓
876	P48449	Lanosterol synthase	1	LSS	Homo sapiens	83 kDa	19	19	0.999974	406941000
877	Q9UHD8	Septin-9	1	SEPTIN9	Homo sapiens	65 kDa	19	19	0.999969	448865100
878	P00533	Epidermal growth factor receptor	1	EGFR	Homo sapiens	134 kDa	19	17	0.999968	47174110		✓
879	Q9BSC4	Nucleolar protein 10	1	NOL10	Homo sapiens	80 kDa	19	19	0.999967	133307600
880	Q9Y4B6	DDB1- and CUL4-associated factor 1	1	DCAF1	Homo sapiens	169 kDa	19	19	0.999965	172268200	✓	✓
881	P31150	Rab GDP dissociation inhibitor alpha	1	GDI1	Homo sapiens	51 kDa	19	12	0.999964	741380000
882	Q96JB2	Conserved oligomeric Golgi complex subunit 3	1	COG3	Homo sapiens	94 kDa	19	19	0.999964	101224000
883	O95490	Adhesion G protein-coupled receptor L2	1	ADGRL2	Homo sapiens	163 kDa	19	19	0.999959	65747420
884	Q7Z5J4	Retinoic acid-induced protein 1	1	RAI1	Homo sapiens	203 kDa	19	19	0.999951	39930090
885	Q8TD16	Protein bicaudal D homolog 2	1	BICD2	Homo sapiens	94 kDa	19	18	0.999946	78986950
886	Q96LB3	Intraflagellar transport protein 74 homolog	1	IFT74	Homo sapiens	69 kDa	19	19	0.999944	79065820
887	Q9P2K8	eIF-2-alpha kinase GCN2	1	EIF2AK4	Homo sapiens	187 kDa	19	19	0.999939	74735850		✓
888	P39880	Homeobox protein cut-like 1	1	CUX1	Homo sapiens	164 kDa	19	6	0.999934	21031270	✓
889	Q8N653	Leucine-zipper-like transcriptional regulator 1	1	LZTR1	Homo sapiens	95 kDa	19	19	0.999932	90415730
890	P51530	DNA replication ATP-dependent helicase/nuclease DNA2	1	DNA2	Homo sapiens	120 kDa	19	19	0.999927	41765730
891	Q6P1N0	Coiled-coil and C2 domain-containing protein 1A	1	CC2D1A	Homo sapiens	104 kDa	19	19	0.999923	313806600	✓
892	Q16787	Laminin subunit alpha-3	1	LAMA3	Homo sapiens	367 kDa	19	19	0.99991	26926510
893	Q9BUF5	Tubulin beta-6 chain	1	TUBB6	Homo sapiens	50 kDa	19	6	0.999905	141224200
894	P54652	Heat shock-related 70 kDa protein 2	1	HSPA2	Homo sapiens	70 kDa	19	11	0.999889	101749700
895	Q9UPQ9	Trinucleotide repeat-containing gene 6B protein	1	TNRC6B	Homo sapiens	194 kDa	19	18	0.999877	59892620
896	Q8WX93	Palladin	1	PALLD	Homo sapiens	151 kDa	19	19	0.999875	330375400
897	Q5TCQ9	Membrane-associated guanylate kinase, WW and PDZ domain-containing protein 3	1	MAGI3	Homo sapiens	163 kDa	19	19	0.999818	42087820		✓
898	O75417	DNA polymerase theta	1	POLQ	Homo sapiens	290 kDa	19	19	0.999633	15063970
899	Q9Y4E1	WASH complex subunit 2C	1	WASHC2C	Homo sapiens	145 kDa	19	3	0.998408	347449
900	Q14694	Ubiquitin carboxyl-terminal hydrolase 10	1	USP10	Homo sapiens	87 kDa	18	18	1	406269500
901	O95219	Sorting nexin-4	1	SNX4	Homo sapiens	52 kDa	18	18	1	270372800
902	Q92625	Ankyrin repeat and SAM domain-containing protein 1A	1	ANKS1A	Homo sapiens	123 kDa	18	18	1	55685590
903	Q8WTT2	Nucleolar complex protein 3 homolog	1	NOC3L	Homo sapiens	93 kDa	18	18	1	325631800
904	Q6P996	Pyridoxal-dependent decarboxylase domain-containing protein 1	1	PDXDC1	Homo sapiens	87 kDa	18	18	1	163472500
905	Q96EB6	NAD-dependent protein deacetylase sirtuin-1	1	SIRT1	Homo sapiens	82 kDa	18	18	1	134195800	✓
906	Q06124	Tyrosine-protein phosphatase non-receptor type 11	1	PTPN11	Homo sapiens	68 kDa	18	18	1	391779200
907	P54198	Protein HIRA	1	HIRA	Homo sapiens	112 kDa	18	18	1	140938500	✓
908	O15084	Serine/threonine-protein phosphatase 6 regulatory ankyrin repeat subunit A	1	ANKRD28	Homo sapiens	113 kDa	18	17	1	66732660
909	Q14807	Kinesin-like protein KIF22	1	KIF22	Homo sapiens	73 kDa	18	18	1	398741800
910	Q15020	Squamous cell carcinoma antigen recognized by T-cells 3	1	SART3	Homo sapiens	110 kDa	18	18	1	509947200
911	Q9Y262	Eukaryotic translation initiation factor 3 subunit L	1	EIF3L	Homo sapiens	67 kDa	18	18	1	910824100
912	Q7Z589	BRCA2-interacting transcriptional repressor EMSY	1	EMSY	Homo sapiens	141 kDa	18	18	1	41072950	✓
913	P27694	Replication protein A 70 kDa DNA-binding subunit	1	RPA1	Homo sapiens	68 kDa	18	18	1	967738100
914	P50416	Carnitine O-palmitoyltransferase 1, liver isoform	1	CPT1A	Homo sapiens	88 kDa	18	18	1	194027300
915	Q9UBD5	Origin recognition complex subunit 3	1	ORC3	Homo sapiens	82 kDa	18	18	1	250775100
916	Q9NVM9	Integrator complex subunit 13	1	INTS13	Homo sapiens	80 kDa	18	18	1	305063500
917	P40818	Ubiquitin carboxyl-terminal hydrolase 8	1	USP8	Homo sapiens	128 kDa	18	18	1	111672700
918	P17980	26S proteasome regulatory subunit 6A	1	PSMC3	Homo sapiens	49 kDa	18	18	1	1687513000
919	P09960	Leukotriene A-4 hydrolase	1	LTA4H	Homo sapiens	69 kDa	18	18	1	1502426000
920	Q9Y2I1	Nischarin	1	NISCH	Homo sapiens	167 kDa	18	18	1	162194900
921	P61978	Heterogeneous nuclear ribonucleoprotein K	1	HNRNPK	Homo sapiens	51 kDa	18	18	1	10177780000	✓
922	P20020	Plasma membrane calcium-transporting ATPase 1	1	ATP2B1	Homo sapiens	135 kDa	18	11	1	276744200
923	O43156	TELO2-interacting protein 1 homolog	1	TTI1	Homo sapiens	122 kDa	18	18	1	72646570
924	Q96RU2	Ubiquitin carboxyl-terminal hydrolase 28	1	USP28	Homo sapiens	122 kDa	18	17	1	139429500
925	O60231	Pre-mRNA-splicing factor ATP-dependent RNA helicase DHX16	1	DHX16	Homo sapiens	119 kDa	18	17	1	348883000
926	P06737	Glycogen phosphorylase, liver form	1	PYGL	Homo sapiens	97 kDa	18	15	1	902363200
927	Q96GM5	SWI/SNF-related matrix-associated actin-dependent regulator of chromatin subfamily D member 1	1	SMARCD1	Homo sapiens	58 kDa	18	15	0.999999	89274120
928	Q9UBB9	Tuftelin-interacting protein 11	1	TFIP11	Homo sapiens	97 kDa	18	18	0.999999	438759200
929	Q5VT52	Regulation of nuclear pre-mRNA domain-containing protein 2	1	RPRD2	Homo sapiens	156 kDa	18	18	0.999999	247870700
930	Q15269	Periodic tryptophan protein 2 homolog	1	PWP2	Homo sapiens	102 kDa	18	18	0.999999	827640800
931	Q8NBJ5	Procollagen galactosyltransferase 1	1	COLGALT1	Homo sapiens	72 kDa	18	18	0.999999	533904700
932	Q9UG63	ATP-binding cassette sub-family F member 2	1	ABCF2	Homo sapiens	71 kDa	18	18	0.999999	524908100
933	P23508	Colorectal mutant cancer protein	1	MCC	Homo sapiens	93 kDa	18	18	0.999999	33599170
934	Q9Y4W2	Ribosomal biogenesis protein LAS1L	1	LAS1L	Homo sapiens	83 kDa	18	18	0.999999	370388000
935	O94813	Slit homolog 2 protein	1	SLIT2	Homo sapiens	170 kDa	18	18	0.999999	73433110
936	P35222	Catenin beta-1	1	CTNNB1	Homo sapiens	85 kDa	18	15	0.999999	115309700	✓
937	Q8TDM6	Disks large homolog 5	1	DLG5	Homo sapiens	214 kDa	18	18	0.999999	44974520
938	O60826	Coiled-coil domain-containing protein 22	1	CCDC22	Homo sapiens	71 kDa	18	18	0.999999	249943300
939	P36776	Lon protease homolog, mitochondrial	1	LONP1	Homo sapiens	106 kDa	18	18	0.999998	1166880000
940	O14727	Apoptotic protease-activating factor 1	1	APAF1	Homo sapiens	142 kDa	18	18	0.999998	93128240
941	Q9UKE5	TRAF2 and NCK-interacting protein kinase	1	TNIK	Homo sapiens	155 kDa	18	12	0.999998	44937690		✓
942	Q8N573	Oxidation resistance protein 1	1	OXR1	Homo sapiens	98 kDa	18	18	0.999998	69391490
943	Q6ZXV5	Protein O-mannosyl-transferase TMTC3	1	TMTC3	Homo sapiens	104 kDa	18	18	0.999998	225618900
944	Q9UKA4	A-kinase anchor protein 11	1	AKAP11	Homo sapiens	211 kDa	18	18	0.999998	55067010
945	Q15813	Tubulin-specific chaperone E	1	TBCE	Homo sapiens	59 kDa	18	18	0.999997	444904500
946	Q96T88	E3 ubiquitin-protein ligase UHRF1	1	UHRF1	Homo sapiens	90 kDa	18	17	0.999997	289920800	✓
947	P04843	Dolichyl-diphosphooligosaccharide--protein glycosyltransferase subunit 1	1	RPN1	Homo sapiens	69 kDa	18	18	0.999997	1603041000
948	Q86XI2	Condensin-2 complex subunit G2	1	NCAPG2	Homo sapiens	131 kDa	18	18	0.999997	181271000
949	Q8N1F8	Serine/threonine-protein kinase 11-interacting protein	1	STK11IP	Homo sapiens	120 kDa	18	18	0.999997	165882600
950	P21399	Cytoplasmic aconitate hydratase	1	ACO1	Homo sapiens	98 kDa	18	18	0.999995	173039700
951	Q68CQ4	Digestive organ expansion factor homolog	1	DIEXF	Homo sapiens	87 kDa	18	18	0.999995	300985200
952	O96028	Histone-lysine N-methyltransferase NSD2	1	NSD2	Homo sapiens	152 kDa	18	18	0.999995	141294300	✓
953	Q5VZK9	F-actin-uncapping protein LRRC16A	1	CARMIL1	Homo sapiens	152 kDa	18	18	0.999995	57253810
954	Q9BTW9	Tubulin-specific chaperone D	1	TBCD	Homo sapiens	133 kDa	18	18	0.999995	160708400
955	Q5VYS8	Terminal uridylyltransferase 7	1	TUT7	Homo sapiens	171 kDa	18	17	0.999995	48814200
956	Q8IX18	Probable ATP-dependent RNA helicase DHX40	1	DHX40	Homo sapiens	89 kDa	18	18	0.999993	141726800
957	P19367	Hexokinase-1	1	HK1	Homo sapiens	102 kDa	18	14	0.999993	581466200		✓
958	Q13228	Methanethiol oxidase	1	SELENBP1	Homo sapiens	52 kDa	18	18	0.999992	259983400
959	P49748	Very long-chain specific acyl-CoA dehydrogenase, mitochondrial	1	ACADVL	Homo sapiens	70 kDa	18	18	0.999992	285144400
960	Q8IUR7	Armadillo repeat-containing protein 8	1	ARMC8	Homo sapiens	76 kDa	18	18	0.999992	169382900
961	P48147	Prolyl endopeptidase	1	PREP	Homo sapiens	81 kDa	18	18	0.999991	532157100
962	Q99797	Mitochondrial intermediate peptidase	1	MIPEP	Homo sapiens	81 kDa	18	18	0.99999	254993700
963	Q07889	Son of sevenless homolog 1	1	SOS1	Homo sapiens	152 kDa	18	15	0.99999	41376890
964	Q15262	Receptor-type tyrosine-protein phosphatase kappa	1	PTPRK	Homo sapiens	162 kDa	18	17	0.999988	30410570
965	P49848	Transcription initiation factor TFIID subunit 6	1	TAF6	Homo sapiens	73 kDa	18	18	0.999988	74584850	✓
966	Q9H2C0	Gigaxonin	1	GAN	Homo sapiens	68 kDa	18	18	0.999987	120658600
967	P35241	Radixin	1	RDX	Homo sapiens	69 kDa	18	11	0.999986	536178100
968	Q96SI9	Spermatid perinuclear RNA-binding protein	1	STRBP	Homo sapiens	74 kDa	18	14	0.999986	422197800
969	O43426	Synaptojanin-1	1	SYNJ1	Homo sapiens	173 kDa	18	18	0.999985	64255590
970	P06576	ATP synthase subunit beta, mitochondrial	1	ATP5F1B	Homo sapiens	57 kDa	18	18	0.999984	7196123000
971	Q9HCG8	Pre-mRNA-splicing factor CWC22 homolog	1	CWC22	Homo sapiens	105 kDa	18	18	0.999983	257362000
972	O43314	Inositol hexakisphosphate and diphosphoinositol-pentakisphosphate kinase 2	1	PPIP5K2	Homo sapiens	140 kDa	18	14	0.999981	70042280		✓
973	Q96JC1	Vam6/Vps39-like protein	1	VPS39	Homo sapiens	102 kDa	18	18	0.999978	46672410
974	Q9NWH9	SAFB-like transcription modulator	1	SLTM	Homo sapiens	117 kDa	18	18	0.999976	133105500	✓
975	Q5SVZ6	Zinc finger MYM-type protein 1	1	ZMYM1	Homo sapiens	129 kDa	18	18	0.999976	88936300
976	Q9UJF2	Ras GTPase-activating protein nGAP	1	RASAL2	Homo sapiens	129 kDa	18	16	0.999971	31375430
977	Q5VZL5	Zinc finger MYM-type protein 4	1	ZMYM4	Homo sapiens	173 kDa	18	16	0.999968	120969200
978	P28290	Protein ITPRID2	1	ITPRID2	Homo sapiens	138 kDa	18	18	0.999965	79886510
979	Q8WYB5	Histone acetyltransferase KAT6B	1	KAT6B	Homo sapiens	231 kDa	18	14	0.999963	22523890	✓
980	Q9P260	RAB11-binding protein RELCH	1	RELCH	Homo sapiens	135 kDa	18	18	0.999955	52933260
981	Q9UPS8	Ankyrin repeat domain-containing protein 26	1	ANKRD26	Homo sapiens	196 kDa	18	18	0.999948	20866880
982	Q8NEY1	Neuron navigator 1	1	NAV1	Homo sapiens	202 kDa	18	17	0.999946	46493200
983	Q4V328	GRIP1-associated protein 1	1	GRIPAP1	Homo sapiens	96 kDa	18	18	0.999929	134884500
984	O00308	NEDD4-like E3 ubiquitin-protein ligase WWP2	1	WWP2	Homo sapiens	99 kDa	18	16	0.999918	43892400
985	Q99985	Semaphorin-3C	1	SEMA3C	Homo sapiens	85 kDa	18	17	0.999917	71897730
986	P98164	Low-density lipoprotein receptor-related protein 2	1	LRP2	Homo sapiens	522 kDa	18	18	0.999904	32163110
987	Q3T8J9	GON-4-like protein	1	GON4L	Homo sapiens	249 kDa	18	12	0.999871	22315300	✓
988	Q03468	DNA excision repair protein ERCC-6	1	ERCC6	Homo sapiens	168 kDa	18	15	0.999865	22874330	✓
989	Q9NZM1	Myoferlin	1	MYOF	Homo sapiens	235 kDa	18	18	0.999803	39134930
990	Q6ZS30	Neurobeachin-like protein 1	1	NBEAL1	Homo sapiens	307 kDa	18	18	0.999714	35068150
991	O75145	Liprin-alpha-3	1	PPFIA3	Homo sapiens	134 kDa	18	18	0.998833	42419670
992	P11277	Spectrin beta chain, erythrocytic	1	SPTB	Homo sapiens	246 kDa	18	14	0.998095	10353350
993	Q641Q2	WASH complex subunit 2A	1	WASHC2A	Homo sapiens	147 kDa	18	2	0.995115	11921390
994	Q9P275	Ubiquitin carboxyl-terminal hydrolase 36	1	USP36	Homo sapiens	123 kDa	17	17	1	63096730
995	Q8WWM7	Ataxin-2-like protein	1	ATXN2L	Homo sapiens	113 kDa	17	17	1	225719500
996	Q8NC51	Plasminogen activator inhibitor 1 RNA-binding protein	1	SERBP1	Homo sapiens	45 kDa	17	16	1	595864400
997	O15228	Dihydroxyacetone phosphate acyltransferase	1	GNPAT	Homo sapiens	77 kDa	17	17	1	191038700
998	O15439	Multidrug resistance-associated protein 4	1	ABCC4	Homo sapiens	150 kDa	17	17	1	66556610
999	Q9UHD2	Serine/threonine-protein kinase TBK1	1	TBK1	Homo sapiens	84 kDa	17	17	1	170202400		✓
1000	P17858	ATP-dependent 6-phosphofructokinase, liver type	1	PFKL	Homo sapiens	85 kDa	17	14	1	423480100		✓
1001	Q9Y2W1	Thyroid hormone receptor-associated protein 3	1	THRAP3	Homo sapiens	109 kDa	17	16	1	463842300	✓
1002	P13591	Neural cell adhesion molecule 1	1	NCAM1	Homo sapiens	95 kDa	17	17	1	234864900
1003	Q68E01	Integrator complex subunit 3	1	INTS3	Homo sapiens	118 kDa	17	17	1	335322800
1004	P20936	Ras GTPase-activating protein 1	1	RASA1	Homo sapiens	116 kDa	17	17	1	66596740
1005	O60488	Long-chain-fatty-acid--CoA ligase 4	1	ACSL4	Homo sapiens	79 kDa	17	15	1	375978400
1006	P11413	Glucose-6-phosphate 1-dehydrogenase	1	G6PD	Homo sapiens	59 kDa	17	17	1	857873100
1007	Q9HCC0	Methylcrotonoyl-CoA carboxylase beta chain, mitochondrial	1	MCCC2	Homo sapiens	61 kDa	17	17	1	285748000
1008	Q9UHB6	LIM domain and actin-binding protein 1	1	LIMA1	Homo sapiens	85 kDa	17	17	1	198329000
1009	Q92990	Glomulin	1	GLMN	Homo sapiens	68 kDa	17	17	1	400452900
1010	P31040	Succinate dehydrogenase [ubiquinone] flavoprotein subunit, mitochondrial	1	SDHA	Homo sapiens	73 kDa	17	17	1	874886600
1011	Q8IZL8	Proline-, glutamic acid- and leucine-rich protein 1	1	PELP1	Homo sapiens	120 kDa	17	17	1	445608500
1012	Q9H8H0	Nucleolar protein 11	1	NOL11	Homo sapiens	81 kDa	17	17	1	219347200	✓
1013	P49753	Acyl-coenzyme A thioesterase 2, mitochondrial	1	ACOT2	Homo sapiens	53 kDa	17	1	1	3850223
1014	P23921	Ribonucleoside-diphosphate reductase large subunit	1	RRM1	Homo sapiens	90 kDa	17	17	1	527373600
1015	Q15031	Probable leucine--tRNA ligase, mitochondrial	1	LARS2	Homo sapiens	102 kDa	17	17	1	511848800
1016	O15397	Importin-8	1	IPO8	Homo sapiens	120 kDa	17	17	1	204608000
1017	O60832	H/ACA ribonucleoprotein complex subunit DKC1	1	DKC1	Homo sapiens	58 kDa	17	17	1	602972200
1018	A0FGR8	Extended synaptotagmin-2	1	ESYT2	Homo sapiens	102 kDa	17	17	1	254517100
1019	Q92859	Neogenin	1	NEO1	Homo sapiens	160 kDa	17	17	1	70199490
1020	P23634	Plasma membrane calcium-transporting ATPase 4	1	ATP2B4	Homo sapiens	138 kDa	17	10	1	170940600
1021	Q93034	Cullin-5	1	CUL5	Homo sapiens	91 kDa	17	17	1	198449200
1022	Q96A65	Exocyst complex component 4	1	EXOC4	Homo sapiens	111 kDa	17	17	1	145517500
1023	O60879	Protein diaphanous homolog 2	1	DIAPH2	Homo sapiens	126 kDa	17	17	1	64661050
1024	P46379	Large proline-rich protein BAG6	1	BAG6	Homo sapiens	119 kDa	17	17	1	494541100
1025	Q9Y6D9	Mitotic spindle assembly checkpoint protein MAD1	1	MAD1L1	Homo sapiens	83 kDa	17	16	1	99644240
1026	P30154	Serine/threonine-protein phosphatase 2A 65 kDa regulatory subunit A beta isoform	1	PPP2R1B	Homo sapiens	66 kDa	17	12	1	103234600
1027	Q5T011	KICSTOR complex protein SZT2	1	SZT2	Homo sapiens	378 kDa	17	17	1	15556770
1028	Q08379	Golgin subfamily A member 2	1	GOLGA2	Homo sapiens	113 kDa	17	17	1	186283300
1029	P19447	General transcription and DNA repair factor IIH helicase subunit XPB	1	ERCC3	Homo sapiens	89 kDa	17	17	1	190356100	✓
1030	P40227	T-complex protein 1 subunit zeta	1	CCT6A	Homo sapiens	58 kDa	17	15	1	2539549000
1031	P25705	ATP synthase subunit alpha, mitochondrial	1	ATP5F1A	Homo sapiens	60 kDa	17	17	0.999999	4405143000
1032	Q15459	Splicing factor 3A subunit 1	1	SF3A1	Homo sapiens	89 kDa	17	17	0.999999	1361860000
1033	Q9UDR5	Alpha-aminoadipic semialdehyde synthase, mitochondrial	1	AASS	Homo sapiens	102 kDa	17	17	0.999999	188896200
1034	Q69YQ0	Cytospin-A	1	SPECC1L	Homo sapiens	125 kDa	17	17	0.999999	129908300
1035	Q9BZF3	Oxysterol-binding protein-related protein 6	1	OSBPL6	Homo sapiens	106 kDa	17	16	0.999999	96684910
1036	Q13435	Splicing factor 3B subunit 2	1	SF3B2	Homo sapiens	100 kDa	17	17	0.999999	2599554000
1037	P35998	26S proteasome regulatory subunit 7	1	PSMC2	Homo sapiens	49 kDa	17	17	0.999999	1062395000
1038	Q9Y4R8	Telomere length regulation protein TEL2 homolog	1	TELO2	Homo sapiens	92 kDa	17	17	0.999999	259448400
1039	Q86U38	Nucleolar protein 9	1	NOP9	Homo sapiens	69 kDa	17	17	0.999999	218613900
1040	Q9BW19	Kinesin-like protein KIFC1	1	KIFC1	Homo sapiens	74 kDa	17	16	0.999999	207103700
1041	Q9NXH9	tRNA (guanine(26)-N(2))-dimethyltransferase	1	TRMT1	Homo sapiens	72 kDa	17	17	0.999999	143250300
1042	Q96P70	Importin-9	1	IPO9	Homo sapiens	116 kDa	17	17	0.999999	603760500
1043	Q86W56	Poly(ADP-ribose) glycohydrolase	1	PARG	Homo sapiens	111 kDa	17	17	0.999999	80806160
1044	Q9NVU7	Protein SDA1 homolog	1	SDAD1	Homo sapiens	80 kDa	17	17	0.999998	480900800
1045	Q9BPX3	Condensin complex subunit 3	1	NCAPG	Homo sapiens	114 kDa	17	17	0.999998	278940700
1046	Q06481	Amyloid-like protein 2	1	APLP2	Homo sapiens	87 kDa	17	17	0.999998	773518400
1047	Q16851	UTP--glucose-1-phosphate uridylyltransferase	1	UGP2	Homo sapiens	57 kDa	17	17	0.999998	167451300
1048	P08237	ATP-dependent 6-phosphofructokinase, muscle type	1	PFKM	Homo sapiens	85 kDa	17	15	0.999998	226643800		✓
1049	Q13451	Peptidyl-prolyl cis-trans isomerase FKBP5	1	FKBP5	Homo sapiens	51 kDa	17	17	0.999998	370602000
1050	P07355	Annexin A2	1	ANXA2	Homo sapiens	39 kDa	17	17	0.999998	3844652000
1051	Q14CX7	N-alpha-acetyltransferase 25, NatB auxiliary subunit	1	NAA25	Homo sapiens	112 kDa	17	17	0.999998	166164800
1052	P38606	V-type proton ATPase catalytic subunit A	1	ATP6V1A	Homo sapiens	68 kDa	17	17	0.999998	747518500
1053	Q7L2J0	7SK snRNA methylphosphate capping enzyme	1	MEPCE	Homo sapiens	74 kDa	17	17	0.999998	263992600
1054	Q6NSI4	RPA-related protein RADX	1	RADX	Homo sapiens	98 kDa	17	17	0.999997	416284700
1055	O43422	52 kDa repressor of the inhibitor of the protein kinase	1	THAP12	Homo sapiens	88 kDa	17	17	0.999997	64942800
1056	Q92541	RNA polymerase-associated protein RTF1 homolog	1	RTF1	Homo sapiens	80 kDa	17	17	0.999997	231252900	✓
1057	Q8N163	Cell cycle and apoptosis regulator protein 2	1	CCAR2	Homo sapiens	103 kDa	17	17	0.999997	756751000	✓
1058	O14936	Peripheral plasma membrane protein CASK	1	CASK	Homo sapiens	105 kDa	17	17	0.999997	122297200		✓
1059	Q9Y6M7	Sodium bicarbonate cotransporter 3	1	SLC4A7	Homo sapiens	136 kDa	17	17	0.999997	98346570
1060	Q96T51	RUN and FYVE domain-containing protein 1	1	RUFY1	Homo sapiens	80 kDa	17	16	0.999997	357160300
1061	Q16134	Electron transfer flavoprotein-ubiquinone oxidoreductase, mitochondrial	1	ETFDH	Homo sapiens	68 kDa	17	17	0.999996	136593000
1062	Q13107	Ubiquitin carboxyl-terminal hydrolase 4	1	USP4	Homo sapiens	109 kDa	17	14	0.999996	56005530
1063	Q14BN4	Sarcolemmal membrane-associated protein	1	SLMAP	Homo sapiens	95 kDa	17	17	0.999996	144205000
1064	Q6P1M0	Long-chain fatty acid transport protein 4	1	SLC27A4	Homo sapiens	72 kDa	17	17	0.999996	489819200
1065	Q8NDI1	EH domain-binding protein 1	1	EHBP1	Homo sapiens	140 kDa	17	17	0.999996	57916670
1066	Q7L0Y3	tRNA methyltransferase 10 homolog C	1	TRMT10C	Homo sapiens	47 kDa	17	17	0.999996	738617600
1067	Q9Y217	Myotubularin-related protein 6	1	MTMR6	Homo sapiens	72 kDa	17	17	0.999995	60243880
1068	O60934	Nibrin	1	NBN	Homo sapiens	85 kDa	17	17	0.999995	224468400
1069	Q7L8L6	FAST kinase domain-containing protein 5, mitochondrial	1	FASTKD5	Homo sapiens	87 kDa	17	17	0.999995	114906800
1070	Q8NE71	ATP-binding cassette sub-family F member 1	1	ABCF1	Homo sapiens	96 kDa	17	17	0.999994	1411030000
1071	P62195	26S proteasome regulatory subunit 8	1	PSMC5	Homo sapiens	46 kDa	17	16	0.999994	1661973000
1072	Q9NZN3	EH domain-containing protein 3	1	EHD3	Homo sapiens	61 kDa	17	8	0.999994	52475650
1073	Q9BYT8	Neurolysin, mitochondrial	1	NLN	Homo sapiens	81 kDa	17	16	0.999993	287952600
1074	O00469	Procollagen-lysine,2-oxoglutarate 5-dioxygenase 2	1	PLOD2	Homo sapiens	85 kDa	17	17	0.999993	355866200
1075	Q96JN8	Neuralized-like protein 4	1	NEURL4	Homo sapiens	167 kDa	17	17	0.999993	48681620
1076	Q9H5Z1	Probable ATP-dependent RNA helicase DHX35	1	DHX35	Homo sapiens	79 kDa	17	17	0.999992	93184390
1077	Q9UJX4	Anaphase-promoting complex subunit 5	1	ANAPC5	Homo sapiens	85 kDa	17	17	0.999991	101468100
1078	Q6SZW1	NAD(+) hydrolase SARM1	1	SARM1	Homo sapiens	79 kDa	17	17	0.999991	195344900
1079	Q9C0J8	pre-mRNA 3' end processing protein WDR33	1	WDR33	Homo sapiens	146 kDa	17	17	0.99999	228156800
1080	Q6N069	N-alpha-acetyltransferase 16, NatA auxiliary subunit	1	NAA16	Homo sapiens	101 kDa	17	13	0.99999	71116310
1081	O15226	NF-kappa-B-repressing factor	1	NKRF	Homo sapiens	78 kDa	17	17	0.99999	650283500	✓
1082	Q969F9	Hermansky-Pudlak syndrome 3 protein	1	HPS3	Homo sapiens	114 kDa	17	17	0.99999	43084330
1083	P28331	NADH-ubiquinone oxidoreductase 75 kDa subunit, mitochondrial	1	NDUFS1	Homo sapiens	79 kDa	17	17	0.99999	768437700
1084	Q6ZNJ1	Neurobeachin-like protein 2	1	NBEAL2	Homo sapiens	303 kDa	17	17	0.99999	12910650
1085	Q9BXW6	Oxysterol-binding protein-related protein 1	1	OSBPL1A	Homo sapiens	108 kDa	17	17	0.999989	94131990
1086	P23468	Receptor-type tyrosine-protein phosphatase delta	1	PTPRD	Homo sapiens	215 kDa	17	8	0.999988	29173130
1087	P23368	NAD-dependent malic enzyme, mitochondrial	1	ME2	Homo sapiens	65 kDa	17	17	0.999988	659468200
1088	Q9BUJ2	Heterogeneous nuclear ribonucleoprotein U-like protein 1	1	HNRNPUL1	Homo sapiens	96 kDa	17	17	0.999987	674469500	✓
1089	Q09161	Nuclear cap-binding protein subunit 1	1	NCBP1	Homo sapiens	92 kDa	17	17	0.999986	471383300
1090	Q9Y5B0	RNA polymerase II subunit A C-terminal domain phosphatase	1	CTDP1	Homo sapiens	104 kDa	17	17	0.999986	73284430
1091	Q86V48	Leucine zipper protein 1	1	LUZP1	Homo sapiens	120 kDa	17	17	0.999986	88797450
1092	Q6IN85	Serine/threonine-protein phosphatase 4 regulatory subunit 3A	1	PPP4R3A	Homo sapiens	95 kDa	17	13	0.999985	276129300
1093	O60942	mRNA-capping enzyme	1	RNGTT	Homo sapiens	69 kDa	17	17	0.999985	122580100
1094	Q9NYH9	U3 small nucleolar RNA-associated protein 6 homolog	1	UTP6	Homo sapiens	70 kDa	17	17	0.999984	237660200
1095	O75051	Plexin-A2	1	PLXNA2	Homo sapiens	211 kDa	17	14	0.999983	27662760
1096	P40222	Alpha-taxilin	1	TXLNA	Homo sapiens	62 kDa	17	17	0.999983	576758400
1097	Q86YP4	Transcriptional repressor p66-alpha	1	GATAD2A	Homo sapiens	68 kDa	17	15	0.999983	52979780	✓
1098	O14974	Protein phosphatase 1 regulatory subunit 12A	1	PPP1R12A	Homo sapiens	115 kDa	17	16	0.999982	106775300
1099	Q9BQ39	ATP-dependent RNA helicase DDX50	1	DDX50	Homo sapiens	83 kDa	17	14	0.999982	488120600
1100	Q14145	Kelch-like ECH-associated protein 1	1	KEAP1	Homo sapiens	70 kDa	17	17	0.99998	143479800	✓
1101	P35251	Replication factor C subunit 1	1	RFC1	Homo sapiens	128 kDa	17	17	0.999979	410907200	✓
1102	Q8TCY9	Up-regulator of cell proliferation	1	URGCP	Homo sapiens	105 kDa	17	17	0.999978	114485700
1103	P33121	Long-chain-fatty-acid--CoA ligase 1	1	ACSL1	Homo sapiens	78 kDa	17	16	0.999976	96942470
1104	Q9Y230	RuvB-like 2	1	RUVBL2	Homo sapiens	51 kDa	17	17	0.999976	2311163000	✓
1105	Q9H9E3	Conserved oligomeric Golgi complex subunit 4	1	COG4	Homo sapiens	89 kDa	17	17	0.999976	81595980
1106	Q8NI35	InaD-like protein	1	PATJ	Homo sapiens	196 kDa	17	17	0.999975	51558560
1107	Q9C0E2	Exportin-4	1	XPO4	Homo sapiens	130 kDa	17	17	0.999975	116345900
1108	Q15057	Arf-GAP with coiled-coil, ANK repeat and PH domain-containing protein 2	1	ACAP2	Homo sapiens	88 kDa	17	15	0.999973	67530240
1109	Q9H792	Inactive tyrosine-protein kinase PEAK1	1	PEAK1	Homo sapiens	193 kDa	17	17	0.999972	34172900		✓
1110	P17655	Calpain-2 catalytic subunit	1	CAPN2	Homo sapiens	80 kDa	17	17	0.999972	440207800
1111	Q6P1J9	Parafibromin	1	CDC73	Homo sapiens	61 kDa	17	17	0.999971	544616300	✓
1112	Q9Y3R5	Protein dopey-2	1	DOP1B	Homo sapiens	258 kDa	17	16	0.99997	43508360
1113	Q9HCD6	Protein TANC2	1	TANC2	Homo sapiens	220 kDa	17	17	0.999967	30280630
1114	O15417	Trinucleotide repeat-containing gene 18 protein	1	TNRC18	Homo sapiens	315 kDa	17	17	0.999966	17175000
1115	Q86WJ1	Chromodomain-helicase-DNA-binding protein 1-like	1	CHD1L	Homo sapiens	101 kDa	17	17	0.999964	194007200
1116	P05455	Lupus La protein	1	SSB	Homo sapiens	47 kDa	17	17	0.999959	1396919000
1117	Q8IWC1	MAP7 domain-containing protein 3	1	MAP7D3	Homo sapiens	98 kDa	17	17	0.999956	214505300
1118	Q13367	AP-3 complex subunit beta-2	1	AP3B2	Homo sapiens	119 kDa	17	12	0.999944	15047390
1119	P25391	Laminin subunit alpha-1	1	LAMA1	Homo sapiens	337 kDa	17	17	0.999935	23990100
1120	Q92618	Zinc finger protein 516	1	ZNF516	Homo sapiens	124 kDa	17	17	0.999904	43757910	✓
1121	Q8TBA6	Golgin subfamily A member 5	1	GOLGA5	Homo sapiens	83 kDa	17	17	0.999902	142653200
1122	Q9Y4D1	Disheveled-associated activator of morphogenesis 1	1	DAAM1	Homo sapiens	123 kDa	17	16	0.999896	45395560
1123	O95359	Transforming acidic coiled-coil-containing protein 2	1	TACC2	Homo sapiens	309 kDa	17	16	0.99989	68408370
1124	Q7Z4L5	Tetratricopeptide repeat protein 21B	1	TTC21B	Homo sapiens	151 kDa	17	17	0.999865	36846990
1125	Q9NQX4	Unconventional myosin-Vc	1	MYO5C	Homo sapiens	203 kDa	17	13	0.999854	12717970
1126	Q86TX2	Acyl-coenzyme A thioesterase 1	1	ACOT1	Homo sapiens	46 kDa	17	1	0.998861	0
1127	Q9P2I0	Cleavage and polyadenylation specificity factor subunit 2	1	CPSF2	Homo sapiens	88 kDa	16	16	1	378256500
1128	Q9Y6A5	Transforming acidic coiled-coil-containing protein 3	1	TACC3	Homo sapiens	90 kDa	16	15	1	243288100
1129	Q6PI48	Aspartate--tRNA ligase, mitochondrial	1	DARS2	Homo sapiens	74 kDa	16	16	1	443258400
1130	P42167	Lamina-associated polypeptide 2, isoforms beta/gamma	1	TMPO	Homo sapiens	51 kDa	16	8	1	271765700
1131	Q7Z5L9	Interferon regulatory factor 2-binding protein 2	1	IRF2BP2	Homo sapiens	61 kDa	16	12	1	188873000	✓
1132	P52209	6-phosphogluconate dehydrogenase, decarboxylating	1	PGD	Homo sapiens	53 kDa	16	16	1	1052975000
1133	P41214	Eukaryotic translation initiation factor 2D	1	EIF2D	Homo sapiens	65 kDa	16	16	1	92946920
1134	Q7Z2T5	TRMT1-like protein	1	TRMT1L	Homo sapiens	82 kDa	16	16	1	220157000
1135	P27824	Calnexin	1	CANX	Homo sapiens	68 kDa	16	16	1	4375968000
1136	Q92889	DNA repair endonuclease XPF	1	ERCC4	Homo sapiens	104 kDa	16	16	1	69614470
1137	Q99832	T-complex protein 1 subunit eta	1	CCT7	Homo sapiens	59 kDa	16	16	1	2809255000
1138	Q9Y223	Bifunctional UDP-N-acetylglucosamine 2-epimerase/N-acetylmannosamine kinase	1	GNE	Homo sapiens	79 kDa	16	16	1	186913100		✓
1139	P31948	Stress-induced-phosphoprotein 1	1	STIP1	Homo sapiens	63 kDa	16	16	1	5239016000
1140	Q9NS91	E3 ubiquitin-protein ligase RAD18	1	RAD18	Homo sapiens	56 kDa	16	16	1	128168800
1141	Q14684	Ribosomal RNA processing protein 1 homolog B	1	RRP1B	Homo sapiens	84 kDa	16	16	1	633236800
1142	Q8NB49	Phospholipid-transporting ATPase IG	1	ATP11C	Homo sapiens	129 kDa	16	16	1	117006400
1143	Q9NXE4	Sphingomyelin phosphodiesterase 4	1	SMPD4	Homo sapiens	98 kDa	16	16	1	229492900
1144	P36871	Phosphoglucomutase-1	1	PGM1	Homo sapiens	61 kDa	16	16	1	1241510000
1145	Q9BTV4	Transmembrane protein 43	1	TMEM43	Homo sapiens	45 kDa	16	16	1	1143281000
1146	P48444	Coatomer subunit delta	1	ARCN1	Homo sapiens	57 kDa	16	16	1	2239707000
1147	O75113	NEDD4-binding protein 1	1	N4BP1	Homo sapiens	100 kDa	16	16	1	43607120
1148	P04844	Dolichyl-diphosphooligosaccharide--protein glycosyltransferase subunit 2	1	RPN2	Homo sapiens	69 kDa	16	16	1	968903300
1149	P28288	ATP-binding cassette sub-family D member 3	1	ABCD3	Homo sapiens	75 kDa	16	16	1	367872800
1150	Q8N6R0	eEF1A lysine and N-terminal methyltransferase	1	EEF1AKNMT	Homo sapiens	79 kDa	16	16	1	158409600
1151	Q9NPQ8	Synembryn-A	1	RIC8A	Homo sapiens	60 kDa	16	15	1	327922300
1152	Q14258	E3 ubiquitin/ISG15 ligase TRIM25	1	TRIM25	Homo sapiens	71 kDa	16	16	1	205893900
1153	Q96PE3	Inositol polyphosphate-4-phosphatase type I A	1	INPP4A	Homo sapiens	110 kDa	16	16	1	75757810
1154	Q5T8P6	RNA-binding protein 26	1	RBM26	Homo sapiens	114 kDa	16	16	1	618940400
1155	O94979	Protein transport protein Sec31A	1	SEC31A	Homo sapiens	133 kDa	16	16	1	581923500
1156	O95819	Mitogen-activated protein kinase kinase kinase kinase 4	1	MAP4K4	Homo sapiens	142 kDa	16	9	1	113099800		✓
1157	Q9H6T3	RNA polymerase II-associated protein 3	1	RPAP3	Homo sapiens	76 kDa	16	16	1	309019200
1158	Q9UNM6	26S proteasome non-ATPase regulatory subunit 13	1	PSMD13	Homo sapiens	43 kDa	16	16	1	714937500
1159	P28749	Retinoblastoma-like protein 1	1	RBL1	Homo sapiens	121 kDa	16	16	1	66645310	✓
1160	Q8IYB7	DIS3-like exonuclease 2	1	DIS3L2	Homo sapiens	99 kDa	16	16	1	106933700
1161	Q2NL82	Pre-rRNA-processing protein TSR1 homolog	1	TSR1	Homo sapiens	92 kDa	16	16	1	362919800
1162	Q14974	Importin subunit beta-1	1	KPNB1	Homo sapiens	97 kDa	16	16	1	1524403000
1163	P22059	Oxysterol-binding protein 1	1	OSBP	Homo sapiens	89 kDa	16	14	1	243015200
1164	Q8N1G0	Zinc finger protein 687	1	ZNF687	Homo sapiens	130 kDa	16	16	1	77958730	✓
1165	Q6PIJ6	F-box only protein 38	1	FBXO38	Homo sapiens	134 kDa	16	16	1	28870350
1166	P61764	Syntaxin-binding protein 1	1	STXBP1	Homo sapiens	68 kDa	16	16	1	170389700
1167	O15360	Fanconi anemia group A protein	1	FANCA	Homo sapiens	163 kDa	16	16	1	35992140
1168	Q14671	Pumilio homolog 1	1	PUM1	Homo sapiens	126 kDa	16	13	1	206139500
1169	P23378	Glycine dehydrogenase (decarboxylating), mitochondrial	1	GLDC	Homo sapiens	113 kDa	16	16	1	131596600
1170	Q8NFI3	Cytosolic endo-beta-N-acetylglucosaminidase	1	ENGASE	Homo sapiens	84 kDa	16	16	1	61066470
1171	Q15811	Intersectin-1	1	ITSN1	Homo sapiens	195 kDa	16	13	0.999999	52410010
1172	Q6ZRP7	Sulfhydryl oxidase 2	1	QSOX2	Homo sapiens	78 kDa	16	16	0.999999	119833700
1173	Q4KMQ2	Anoctamin-6	1	ANO6	Homo sapiens	106 kDa	16	16	0.999999	111087400
1174	Q5VU97	VWFA and cache domain-containing protein 1	1	CACHD1	Homo sapiens	142 kDa	16	16	0.999999	195734300
1175	O43847	Nardilysin	1	NRDC	Homo sapiens	132 kDa	16	16	0.999999	246229600
1176	Q5QJE6	Deoxynucleotidyltransferase terminal-interacting protein 2	1	DNTTIP2	Homo sapiens	84 kDa	16	16	0.999999	424169700	✓
1177	Q7Z2Z2	Elongation factor-like GTPase 1	1	EFL1	Homo sapiens	125 kDa	16	16	0.999999	174426500
1178	Q96EK5	KIF-binding protein	1	KIFBP	Homo sapiens	72 kDa	16	16	0.999999	397017100
1179	P04150	Glucocorticoid receptor	1	NR3C1	Homo sapiens	86 kDa	16	15	0.999999	53515360	✓
1180	Q96SB8	Structural maintenance of chromosomes protein 6	1	SMC6	Homo sapiens	126 kDa	16	16	0.999999	84353220
1181	Q8WUX9	Charged multivesicular body protein 7	1	CHMP7	Homo sapiens	51 kDa	16	16	0.999999	130826400
1182	Q86VP1	Tax1-binding protein 1	1	TAX1BP1	Homo sapiens	91 kDa	16	16	0.999999	200573200
1183	Q9NVH0	Exonuclease 3'-5' domain-containing protein 2	1	EXD2	Homo sapiens	70 kDa	16	16	0.999999	53826910
1184	Q9Y2X3	Nucleolar protein 58	1	NOP58	Homo sapiens	60 kDa	16	16	0.999999	1780816000
1185	Q9UBW7	Zinc finger MYM-type protein 2	1	ZMYM2	Homo sapiens	155 kDa	16	16	0.999998	48514980	✓
1186	Q92673	Sortilin-related receptor	1	SORL1	Homo sapiens	248 kDa	16	16	0.999998	22635430
1187	O43264	Centromere/kinetochore protein zw10 homolog	1	ZW10	Homo sapiens	89 kDa	16	16	0.999998	178482000
1188	O94925	Glutaminase kidney isoform, mitochondrial	1	GLS	Homo sapiens	73 kDa	16	16	0.999998	573230600
1189	Q86W92	Liprin-beta-1	1	PPFIBP1	Homo sapiens	114 kDa	16	15	0.999998	67338990
1190	Q8NB78	Lysine-specific histone demethylase 1B	1	KDM1B	Homo sapiens	92 kDa	16	16	0.999998	66919320	✓
1191	Q7Z3K3	Pogo transposable element with ZNF domain	1	POGZ	Homo sapiens	155 kDa	16	16	0.999998	154555700
1192	Q9Y6K1	DNA (cytosine-5)-methyltransferase 3A	1	DNMT3A	Homo sapiens	102 kDa	16	16	0.999998	98409000
1193	Q9BWU0	Kanadaptin	1	SLC4A1AP	Homo sapiens	89 kDa	16	16	0.999998	272981600
1194	Q05086	Ubiquitin-protein ligase E3A	1	UBE3A	Homo sapiens	101 kDa	16	16	0.999998	119679300
1195	Q6UVJ0	Spindle assembly abnormal protein 6 homolog	1	SASS6	Homo sapiens	74 kDa	16	16	0.999998	122013700
1196	Q9HAU0	Pleckstrin homology domain-containing family A member 5	1	PLEKHA5	Homo sapiens	127 kDa	16	16	0.999998	83654380
1197	Q96FV9	THO complex subunit 1	1	THOC1	Homo sapiens	76 kDa	16	16	0.999998	337242000	✓
1198	Q6PJG2	Mitotic deacetylase-associated SANT domain protein	1	MIDEAS	Homo sapiens	115 kDa	16	16	0.999998	49107710	✓
1199	Q05397	Focal adhesion kinase 1	1	PTK2	Homo sapiens	119 kDa	16	16	0.999998	218399900		✓
1200	Q15047	Histone-lysine N-methyltransferase SETDB1	1	SETDB1	Homo sapiens	143 kDa	16	16	0.999998	41627330	✓
1201	P00558	Phosphoglycerate kinase 1	1	PGK1	Homo sapiens	45 kDa	16	14	0.999998	1803630000		✓
1202	Q8IWR0	Zinc finger CCCH domain-containing protein 7A	1	ZC3H7A	Homo sapiens	111 kDa	16	16	0.999998	93504880
1203	Q14137	Ribosome biogenesis protein BOP1	1	BOP1	Homo sapiens	84 kDa	16	16	0.999998	477566900
1204	Q02809	Procollagen-lysine,2-oxoglutarate 5-dioxygenase 1	1	PLOD1	Homo sapiens	84 kDa	16	16	0.999997	296893700
1205	Q5VWQ8	Disabled homolog 2-interacting protein	1	DAB2IP	Homo sapiens	132 kDa	16	14	0.999997	27507990
1206	P11171	Protein 4.1	1	EPB41	Homo sapiens	97 kDa	16	14	0.999997	256994300
1207	Q9H223	EH domain-containing protein 4	1	EHD4	Homo sapiens	61 kDa	16	12	0.999997	455612900
1208	Q9UQR0	Sex comb on midleg-like protein 2	1	SCML2	Homo sapiens	77 kDa	16	16	0.999997	222411100	✓
1209	Q15554	Telomeric repeat-binding factor 2	1	TERF2	Homo sapiens	60 kDa	16	16	0.999997	111781900
1210	O60502	Protein O-GlcNAcase	1	OGA	Homo sapiens	103 kDa	16	16	0.999997	228715600
1211	Q16658	Fascin	1	FSCN1	Homo sapiens	55 kDa	16	16	0.999997	924478100
1212	Q86TU7	Actin-histidine N-methyltransferase	1	SETD3	Homo sapiens	67 kDa	16	16	0.999997	163767100	✓
1213	P49591	Serine--tRNA ligase, cytoplasmic	1	SARS1	Homo sapiens	59 kDa	16	16	0.999997	773520100
1214	Q9Y487	V-type proton ATPase 116 kDa subunit a2	1	ATP6V0A2	Homo sapiens	98 kDa	16	15	0.999997	191319900
1215	Q9ULJ3	Zinc finger and BTB domain-containing protein 21	1	ZBTB21	Homo sapiens	119 kDa	16	16	0.999997	41132160	✓
1216	Q9P1Y5	Calmodulin-regulated spectrin-associated protein 3	1	CAMSAP3	Homo sapiens	135 kDa	16	15	0.999997	69153050
1217	Q9UBB6	Neurochondrin	1	NCDN	Homo sapiens	79 kDa	16	16	0.999996	169256800
1218	Q13177	Serine/threonine-protein kinase PAK 2	1	PAK2	Homo sapiens	58 kDa	16	12	0.999996	501683600		✓
1219	P37268	Squalene synthase	1	FDFT1	Homo sapiens	48 kDa	16	16	0.999996	602771000
1220	Q9Y276	Mitochondrial chaperone BCS1	1	BCS1L	Homo sapiens	48 kDa	16	15	0.999996	209222400
1221	P16435	NADPH--cytochrome P450 reductase	1	POR	Homo sapiens	77 kDa	16	16	0.999996	499603600
1222	P26038	Moesin	1	MSN	Homo sapiens	68 kDa	16	9	0.999996	628177500
1223	P61011	Signal recognition particle 54 kDa protein	1	SRP54	Homo sapiens	56 kDa	16	16	0.999996	490632000
1224	Q99959	Plakophilin-2	1	PKP2	Homo sapiens	97 kDa	16	16	0.999996	141647500
1225	Q149N8	E3 ubiquitin-protein ligase SHPRH	1	SHPRH	Homo sapiens	193 kDa	16	16	0.999995	58892450
1226	Q9NRK6	ATP-binding cassette sub-family B member 10, mitochondrial	1	ABCB10	Homo sapiens	79 kDa	16	16	0.999995	402432000
1227	P19022	Cadherin-2	1	CDH2	Homo sapiens	100 kDa	16	16	0.999995	367315800
1228	P98175	RNA-binding protein 10	1	RBM10	Homo sapiens	104 kDa	16	15	0.999995	282631500
1229	P48506	Glutamate--cysteine ligase catalytic subunit	1	GCLC	Homo sapiens	73 kDa	16	16	0.999995	360148300
1230	Q9P0V3	SH3 domain-binding protein 4	1	SH3BP4	Homo sapiens	107 kDa	16	16	0.999995	27718150
1231	O95835	Serine/threonine-protein kinase LATS1	1	LATS1	Homo sapiens	127 kDa	16	13	0.999994	52258770		✓
1232	O43592	Exportin-T	1	XPOT	Homo sapiens	110 kDa	16	16	0.999994	336854200
1233	P08581	Hepatocyte growth factor receptor	1	MET	Homo sapiens	156 kDa	16	16	0.999994	64190580		✓
1234	Q9NW13	RNA-binding protein 28	1	RBM28	Homo sapiens	86 kDa	16	16	0.999994	294268200
1235	P62136	Serine/threonine-protein phosphatase PP1-alpha catalytic subunit	1	PPP1CA	Homo sapiens	38 kDa	16	3	0.999994	441191000
1236	Q96PK6	RNA-binding protein 14	1	RBM14	Homo sapiens	69 kDa	16	16	0.999994	2882208000	✓
1237	Q9NRY5	Protein FAM114A2	1	FAM114A2	Homo sapiens	55 kDa	16	16	0.999993	191008000
1238	Q86X10	Ral GTPase-activating protein subunit beta	1	RALGAPB	Homo sapiens	167 kDa	16	16	0.999993	129714500
1239	Q96AC1	Fermitin family homolog 2	1	FERMT2	Homo sapiens	78 kDa	16	15	0.999993	264839200
1240	P49756	RNA-binding protein 25	1	RBM25	Homo sapiens	100 kDa	16	16	0.999993	479165700
1241	Q9H078	Caseinolytic peptidase B protein homolog	1	CLPB	Homo sapiens	79 kDa	16	16	0.999993	467763000
1242	Q9Y2J2	Band 4.1-like protein 3	1	EPB41L3	Homo sapiens	121 kDa	16	14	0.999992	246039300
1243	Q9UHB7	AF4/FMR2 family member 4	1	AFF4	Homo sapiens	127 kDa	16	16	0.999992	75653990	✓
1244	P48200	Iron-responsive element-binding protein 2	1	IREB2	Homo sapiens	105 kDa	16	16	0.999992	108783200
1245	Q9Y5Q9	General transcription factor 3C polypeptide 3	1	GTF3C3	Homo sapiens	101 kDa	16	16	0.999992	258481700
1246	Q01518	Adenylyl cyclase-associated protein 1	1	CAP1	Homo sapiens	52 kDa	16	16	0.999991	357417600
1247	Q9ULD4	Bromodomain and PHD finger-containing protein 3	1	BRPF3	Homo sapiens	136 kDa	16	15	0.999991	69618750
1248	O60566	Mitotic checkpoint serine/threonine-protein kinase BUB1 beta	1	BUB1B	Homo sapiens	120 kDa	16	16	0.999991	114362800		✓
1249	Q9UJX6	Anaphase-promoting complex subunit 2	1	ANAPC2	Homo sapiens	94 kDa	16	16	0.999991	127148700
1250	P23786	Carnitine O-palmitoyltransferase 2, mitochondrial	1	CPT2	Homo sapiens	74 kDa	16	16	0.99999	218331800
1251	Q5JTW2	Centrosomal protein of 78 kDa	1	CEP78	Homo sapiens	76 kDa	16	16	0.99999	111350200
1252	Q8IY17	Patatin-like phospholipase domain-containing protein 6	1	PNPLA6	Homo sapiens	151 kDa	16	16	0.99999	100086100
1253	Q4G0J3	La-related protein 7	1	LARP7	Homo sapiens	67 kDa	16	16	0.999989	220855200
1254	P11387	DNA topoisomerase 1	1	TOP1	Homo sapiens	91 kDa	16	13	0.999988	1845671000
1255	P04920	Anion exchange protein 2	1	SLC4A2	Homo sapiens	137 kDa	16	16	0.999987	224822600
1256	O95340	Bifunctional 3'-phosphoadenosine 5'-phosphosulfate synthase 2	1	PAPSS2	Homo sapiens	70 kDa	16	14	0.999986	90009330		✓
1257	Q13496	Myotubularin	1	MTM1	Homo sapiens	70 kDa	16	15	0.999986	71494530
1258	Q6ZT12	E3 ubiquitin-protein ligase UBR3	1	UBR3	Homo sapiens	212 kDa	16	16	0.999985	13981850
1259	Q01970	1-phosphatidylinositol 4,5-bisphosphate phosphodiesterase beta-3	1	PLCB3	Homo sapiens	139 kDa	16	16	0.999985	78512440
1260	O15550	Lysine-specific demethylase 6A	1	KDM6A	Homo sapiens	154 kDa	16	16	0.999984	63914540
1261	Q8NHU6	Tudor domain-containing protein 7	1	TDRD7	Homo sapiens	124 kDa	16	16	0.999984	102287600
1262	Q2TBE0	CWF19-like protein 2	1	CWF19L2	Homo sapiens	104 kDa	16	16	0.999982	76936210
1263	Q08AM6	Protein VAC14 homolog	1	VAC14	Homo sapiens	88 kDa	16	16	0.99998	115661200
1264	P42224	Signal transducer and activator of transcription 1-alpha/beta	1	STAT1	Homo sapiens	87 kDa	16	16	0.999979	394210300	✓
1265	O75044	SLIT-ROBO Rho GTPase-activating protein 2	1	SRGAP2	Homo sapiens	121 kDa	16	8	0.999979	40738580
1266	P49959	Double-strand break repair protein MRE11	1	MRE11	Homo sapiens	81 kDa	16	16	0.999978	396616300
1267	O94901	SUN domain-containing protein 1	1	SUN1	Homo sapiens	90 kDa	16	16	0.999975	105507400
1268	Q7L7X3	Serine/threonine-protein kinase TAO1	1	TAOK1	Homo sapiens	116 kDa	16	14	0.999975	86820350		✓
1269	Q00839	Heterogeneous nuclear ribonucleoprotein U	1	HNRNPU	Homo sapiens	91 kDa	16	16	0.999975	6802093000
1270	Q96RT7	Gamma-tubulin complex component 6	1	TUBGCP6	Homo sapiens	200 kDa	16	16	0.999973	27063770
1271	Q96RT1	Erbin	1	ERBIN	Homo sapiens	158 kDa	16	15	0.999972	139159500
1272	Q6ZRI6	Uncharacterized protein C15orf39	1	C15orf39	Homo sapiens	111 kDa	16	16	0.999969	38511580
1273	A6H8Y1	Transcription factor TFIIIB component B'' homolog	1	BDP1	Homo sapiens	294 kDa	16	16	0.999966	16924190	✓
1274	O14795	Protein unc-13 homolog B	1	UNC13B	Homo sapiens	181 kDa	16	16	0.999965	69282170
1275	P10244	Myb-related protein B	1	MYBL2	Homo sapiens	79 kDa	16	15	0.999954	39136220	✓
1276	Q8IYB8	ATP-dependent RNA helicase SUPV3L1, mitochondrial	1	SUPV3L1	Homo sapiens	88 kDa	16	16	0.999944	377170000
1277	Q99590	Protein SCAF11	1	SCAF11	Homo sapiens	165 kDa	16	16	0.999944	122125200
1278	Q8IZ69	tRNA (uracil-5-)-methyltransferase homolog A	1	TRMT2A	Homo sapiens	69 kDa	16	16	0.99994	167050200
1279	Q9NSK0	Kinesin light chain 4	1	KLC4	Homo sapiens	69 kDa	16	11	0.999937	63497240
1280	Q5T160	Probable arginine--tRNA ligase, mitochondrial	1	RARS2	Homo sapiens	66 kDa	16	16	0.999935	211411000
1281	O75054	Immunoglobulin superfamily member 3	1	IGSF3	Homo sapiens	135 kDa	16	16	0.999924	74118150
1282	O95140	Mitofusin-2	1	MFN2	Homo sapiens	86 kDa	16	15	0.999923	127363600
1283	Q2PPJ7	Ral GTPase-activating protein subunit alpha-2	1	RALGAPA2	Homo sapiens	211 kDa	16	16	0.999921	24329550
1284	Q9P2F8	Signal-induced proliferation-associated 1-like protein 2	1	SIPA1L2	Homo sapiens	190 kDa	16	16	0.999917	37177820
1285	A2RTX5	Threonine--tRNA ligase 2, cytoplasmic	1	TARS3	Homo sapiens	93 kDa	16	13	0.99989	56410000
1286	Q9HD67	Unconventional myosin-X	1	MYO10	Homo sapiens	237 kDa	16	16	0.99987	19886470
1287	Q86UW6	NEDD4-binding protein 2	1	N4BP2	Homo sapiens	199 kDa	16	16	0.999859	41055640
1288	Q70EL1	Inactive ubiquitin carboxyl-terminal hydrolase 54	1	USP54	Homo sapiens	187 kDa	16	16	0.999832	28463570
1289	P15822	Zinc finger protein 40	1	HIVEP1	Homo sapiens	297 kDa	16	16	0.999812	24818820	✓
1290	Q96PY5	Formin-like protein 2	1	FMNL2	Homo sapiens	123 kDa	16	13	0.999809	44655330
1291	Q86UW7	Calcium-dependent secretion activator 2	1	CADPS2	Homo sapiens	148 kDa	16	16	0.999804	16403990
1292	Q7Z2Z1	Treslin	1	TICRR	Homo sapiens	211 kDa	16	16	0.999795	36016210
1293	Q9Y4F5	Centrosomal protein of 170 kDa protein B	1	CEP170B	Homo sapiens	172 kDa	16	16	0.999779	16708540
1294	Q8NF50	Dedicator of cytokinesis protein 8	1	DOCK8	Homo sapiens	239 kDa	16	15	0.999748	16203280
1295	Q9HCE0	Ectopic P granules protein 5 homolog	1	EPG5	Homo sapiens	292 kDa	16	16	0.999742	17004340
1296	P07196	Neurofilament light polypeptide	1	NEFL	Homo sapiens	62 kDa	16	14	0.999666	154714600
1297	P62140	Serine/threonine-protein phosphatase PP1-beta catalytic subunit	1	PPP1CB	Homo sapiens	37 kDa	16	6	0.999524	172890500
1298	P43034	Platelet-activating factor acetylhydrolase IB subunit beta	1	PAFAH1B1	Homo sapiens	47 kDa	15	15	1	926282500
1299	O75083	WD repeat-containing protein 1	1	WDR1	Homo sapiens	66 kDa	15	15	1	743785300
1300	Q99543	DnaJ homolog subfamily C member 2	1	DNAJC2	Homo sapiens	72 kDa	15	15	1	266442100	✓
1301	Q86YT6	E3 ubiquitin-protein ligase MIB1	1	MIB1	Homo sapiens	110 kDa	15	14	1	48498470
1302	P49593	Protein phosphatase 1F	1	PPM1F	Homo sapiens	50 kDa	15	15	1	183221600
1303	Q86W50	RNA N6-adenosine-methyltransferase METTL16	1	METTL16	Homo sapiens	64 kDa	15	15	1	105833400
1304	O43815	Striatin	1	STRN	Homo sapiens	86 kDa	15	15	1	164218700
1305	Q8TBB5	Kelch domain-containing protein 4	1	KLHDC4	Homo sapiens	58 kDa	15	15	1	61934900
1306	Q96RP9	Elongation factor G, mitochondrial	1	GFM1	Homo sapiens	83 kDa	15	15	1	1035198000
1307	Q9UH65	Switch-associated protein 70	1	SWAP70	Homo sapiens	69 kDa	15	15	1	169617700
1308	O95817	BAG family molecular chaperone regulator 3	1	BAG3	Homo sapiens	62 kDa	15	15	1	203124400
1309	P56192	Methionine--tRNA ligase, cytoplasmic	1	MARS1	Homo sapiens	101 kDa	15	15	1	335213900
1310	Q9Y5B6	PAX3- and PAX7-binding protein 1	1	PAXBP1	Homo sapiens	105 kDa	15	15	1	102726300	✓
1311	Q01831	DNA repair protein complementing XP-C cells	1	XPC	Homo sapiens	106 kDa	15	15	1	91228930
1312	Q96BP3	Peptidylprolyl isomerase domain and WD repeat-containing protein 1	1	PPWD1	Homo sapiens	74 kDa	15	15	1	211736700
1313	O95905	Protein ecdysoneless homolog	1	ECD	Homo sapiens	73 kDa	15	15	1	187894600	✓
1314	Q15398	Disks large-associated protein 5	1	DLGAP5	Homo sapiens	95 kDa	15	15	1	334659300
1315	Q16850	Lanosterol 14-alpha demethylase	1	CYP51A1	Homo sapiens	57 kDa	15	15	1	618941800
1316	P22681	E3 ubiquitin-protein ligase CBL	1	CBL	Homo sapiens	100 kDa	15	15	1	141059900
1317	Q6NUQ4	Transmembrane protein 214	1	TMEM214	Homo sapiens	77 kDa	15	15	1	257071700
1318	Q96AQ6	Pre-B-cell leukemia transcription factor-interacting protein 1	1	PBXIP1	Homo sapiens	81 kDa	15	15	1	80305020
1319	Q99661	Kinesin-like protein KIF2C	1	KIF2C	Homo sapiens	81 kDa	15	13	1	118347000
1320	Q9BZF1	Oxysterol-binding protein-related protein 8	1	OSBPL8	Homo sapiens	101 kDa	15	13	1	151849600
1321	Q9NRR4	Ribonuclease 3	1	DROSHA	Homo sapiens	159 kDa	15	15	1	55219340
1322	P34897	Serine hydroxymethyltransferase, mitochondrial	1	SHMT2	Homo sapiens	56 kDa	15	15	1	2655630000
1323	P12081	Histidine--tRNA ligase, cytoplasmic	1	HARS1	Homo sapiens	57 kDa	15	9	1	264897300
1324	P30566	Adenylosuccinate lyase	1	ADSL	Homo sapiens	55 kDa	15	15	1	510825900
1325	Q8TAT6	Nuclear protein localization protein 4 homolog	1	NPLOC4	Homo sapiens	68 kDa	15	15	1	352357700
1326	Q96CW5	Gamma-tubulin complex component 3	1	TUBGCP3	Homo sapiens	104 kDa	15	15	1	88680730
1327	P20810	Calpastatin	1	CAST	Homo sapiens	77 kDa	15	15	1	181007300
1328	O15372	Eukaryotic translation initiation factor 3 subunit H	1	EIF3H	Homo sapiens	40 kDa	15	15	1	721964300
1329	Q15418	Ribosomal protein S6 kinase alpha-1	1	RPS6KA1	Homo sapiens	83 kDa	15	10	1	55050990		✓
1330	Q9Y2H6	Fibronectin type-III domain-containing protein 3A	1	FNDC3A	Homo sapiens	132 kDa	15	15	1	171354000
1331	Q9BT78	COP9 signalosome complex subunit 4	1	COPS4	Homo sapiens	46 kDa	15	15	1	628436800
1332	Q08945	FACT complex subunit SSRP1	1	SSRP1	Homo sapiens	81 kDa	15	15	1	1770848000	✓
1333	Q4J6C6	Prolyl endopeptidase-like	1	PREPL	Homo sapiens	84 kDa	15	15	1	319492300
1334	Q9Y4C8	Probable RNA-binding protein 19	1	RBM19	Homo sapiens	107 kDa	15	15	1	151490600
1335	Q53GS9	U4/U6.U5 tri-snRNP-associated protein 2	1	USP39	Homo sapiens	65 kDa	15	15	1	646388300
1336	Q9NV70	Exocyst complex component 1	1	EXOC1	Homo sapiens	102 kDa	15	15	1	143817900
1337	Q15648	Mediator of RNA polymerase II transcription subunit 1	1	MED1	Homo sapiens	168 kDa	15	15	1	112409500	✓
1338	Q6ZMI0	Protein phosphatase 1 regulatory subunit 21	1	PPP1R21	Homo sapiens	88 kDa	15	15	1	32300490
1339	Q6PJI9	GATOR complex protein WDR59	1	WDR59	Homo sapiens	110 kDa	15	15	0.999999	44894790
1340	Q8WVB6	Chromosome transmission fidelity protein 18 homolog	1	CHTF18	Homo sapiens	107 kDa	15	15	0.999999	85585040
1341	O14787	Transportin-2	1	TNPO2	Homo sapiens	101 kDa	15	13	0.999999	119018100
1342	Q16222	UDP-N-acetylhexosamine pyrophosphorylase	1	UAP1	Homo sapiens	59 kDa	15	15	0.999999	431317500
1343	Q14004	Cyclin-dependent kinase 13	1	CDK13	Homo sapiens	165 kDa	15	13	0.999999	21567620		✓
1344	Q9BTE3	Mini-chromosome maintenance complex-binding protein	1	MCMBP	Homo sapiens	73 kDa	15	15	0.999999	376201400
1345	Q9H7Z7	Prostaglandin E synthase 2	1	PTGES2	Homo sapiens	42 kDa	15	15	0.999999	167799500
1346	Q14554	Protein disulfide-isomerase A5	1	PDIA5	Homo sapiens	60 kDa	15	15	0.999999	125183900
1347	O00231	26S proteasome non-ATPase regulatory subunit 11	1	PSMD11	Homo sapiens	47 kDa	15	15	0.999999	1435182000
1348	Q13423	NAD(P) transhydrogenase, mitochondrial	1	NNT	Homo sapiens	114 kDa	15	15	0.999999	642309000
1349	Q9Y597	BTB/POZ domain-containing protein KCTD3	1	KCTD3	Homo sapiens	89 kDa	15	13	0.999999	108753900
1350	Q9NZI8	Insulin-like growth factor 2 mRNA-binding protein 1	1	IGF2BP1	Homo sapiens	63 kDa	15	13	0.999999	1870158000
1351	Q6ZU65	Ubinuclein-2	1	UBN2	Homo sapiens	146 kDa	15	15	0.999999	49980610
1352	P57737	Coronin-7	1	CORO7	Homo sapiens	101 kDa	15	15	0.999999	146718500
1353	P17812	CTP synthase 1	1	CTPS1	Homo sapiens	67 kDa	15	14	0.999999	1360117000
1354	P42575	Caspase-2	1	CASP2	Homo sapiens	51 kDa	15	15	0.999999	53919720
1355	Q16822	Phosphoenolpyruvate carboxykinase [GTP], mitochondrial	1	PCK2	Homo sapiens	71 kDa	15	14	0.999999	330913400		✓
1356	Q9UBT7	Alpha-catulin	1	CTNNAL1	Homo sapiens	82 kDa	15	15	0.999999	73384270
1357	Q5H9R7	Serine/threonine-protein phosphatase 6 regulatory subunit 3	1	PPP6R3	Homo sapiens	98 kDa	15	15	0.999999	149071700
1358	Q9Y606	tRNA pseudouridine synthase A	1	PUS1	Homo sapiens	47 kDa	15	15	0.999998	324887500
1359	P54920	Alpha-soluble NSF attachment protein	1	NAPA	Homo sapiens	33 kDa	15	14	0.999998	458019400
1360	P11940	Polyadenylate-binding protein 1	1	PABPC1	Homo sapiens	71 kDa	15	9	0.999998	2801161000
1361	Q9UPZ3	Hermansky-Pudlak syndrome 5 protein	1	HPS5	Homo sapiens	127 kDa	15	15	0.999998	48847390
1362	Q6XUX3	Dual serine/threonine and tyrosine protein kinase	1	DSTYK	Homo sapiens	105 kDa	15	15	0.999998	35712730		✓
1363	Q969V3	Nicalin	1	NCLN	Homo sapiens	63 kDa	15	15	0.999998	380879600
1364	P00338	L-lactate dehydrogenase A chain	1	LDHA	Homo sapiens	37 kDa	15	14	0.999998	4374201000
1365	Q86UE4	Protein LYRIC	1	MTDH	Homo sapiens	64 kDa	15	15	0.999998	354656200
1366	Q9Y265	RuvB-like 1	1	RUVBL1	Homo sapiens	50 kDa	15	15	0.999998	2309565000	✓
1367	P83436	Conserved oligomeric Golgi complex subunit 7	1	COG7	Homo sapiens	86 kDa	15	15	0.999998	108725200
1368	Q9NYY8	FAST kinase domain-containing protein 2, mitochondrial	1	FASTKD2	Homo sapiens	81 kDa	15	15	0.999998	220381400
1369	O60645	Exocyst complex component 3	1	EXOC3	Homo sapiens	86 kDa	15	15	0.999997	178931400
1370	Q5BKZ1	DBIRD complex subunit ZNF326	1	ZNF326	Homo sapiens	66 kDa	15	15	0.999997	1082709000	✓
1371	P06213	Insulin receptor	1	INSR	Homo sapiens	156 kDa	15	13	0.999997	48141430		✓
1372	Q13838	Spliceosome RNA helicase DDX39B	1	DDX39B	Homo sapiens	49 kDa	15	8	0.999997	2029612000
1373	Q9UJS0	Calcium-binding mitochondrial carrier protein Aralar2	1	SLC25A13	Homo sapiens	74 kDa	15	13	0.999997	587756500
1374	Q9UBU9	Nuclear RNA export factor 1	1	NXF1	Homo sapiens	70 kDa	15	15	0.999997	315046000
1375	Q96HA7	Tonsoku-like protein	1	TONSL	Homo sapiens	151 kDa	15	15	0.999997	61110000
1376	O14647	Chromodomain-helicase-DNA-binding protein 2	1	CHD2	Homo sapiens	211 kDa	15	13	0.999997	55063320	✓
1377	Q9H981	Actin-related protein 8	1	ACTR8	Homo sapiens	70 kDa	15	15	0.999997	90258920	✓
1378	O43379	WD repeat-containing protein 62	1	WDR62	Homo sapiens	166 kDa	15	15	0.999996	22894600
1379	Q13017	Rho GTPase-activating protein 5	1	ARHGAP5	Homo sapiens	172 kDa	15	15	0.999996	76212670
1380	P52306	Rap1 GTPase-GDP dissociation stimulator 1	1	RAP1GDS1	Homo sapiens	66 kDa	15	15	0.999995	199731500
1381	P26196	Probable ATP-dependent RNA helicase DDX6	1	DDX6	Homo sapiens	54 kDa	15	15	0.999995	1134346000
1382	Q9UM47	Neurogenic locus notch homolog protein 3	1	NOTCH3	Homo sapiens	244 kDa	15	15	0.999995	36999380	✓
1383	Q92917	G-patch domain and KOW motifs-containing protein	1	GPKOW	Homo sapiens	52 kDa	15	15	0.999994	165364400
1384	Q9H4L7	SWI/SNF-related matrix-associated actin-dependent regulator of chromatin subfamily A containing DEAD/H box 1	1	SMARCAD1	Homo sapiens	117 kDa	15	14	0.999994	99447720
1385	Q9H0H0	Integrator complex subunit 2	1	INTS2	Homo sapiens	134 kDa	15	15	0.999994	42940760
1386	P08195	4F2 cell-surface antigen heavy chain	1	SLC3A2	Homo sapiens	68 kDa	15	15	0.999994	2307846000
1387	Q9H9A5	CCR4-NOT transcription complex subunit 10	1	CNOT10	Homo sapiens	82 kDa	15	15	0.999993	155990100	✓
1388	O75648	Mitochondrial tRNA-specific 2-thiouridylase 1	1	TRMU	Homo sapiens	48 kDa	15	15	0.999993	158847400
1389	Q53R41	FAST kinase domain-containing protein 1, mitochondrial	1	FASTKD1	Homo sapiens	97 kDa	15	15	0.999993	57166370
1390	Q6ZRV2	Protein FAM83H	1	FAM83H	Homo sapiens	127 kDa	15	15	0.999993	44348720
1391	Q9Y5Q8	General transcription factor 3C polypeptide 5	1	GTF3C5	Homo sapiens	60 kDa	15	15	0.999993	208969800
1392	Q9UID3	Vacuolar protein sorting-associated protein 51 homolog	1	VPS51	Homo sapiens	86 kDa	15	15	0.999993	174864100
1393	Q5H9F3	BCL-6 corepressor-like protein 1	1	BCORL1	Homo sapiens	183 kDa	15	15	0.999993	63520600	✓
1394	Q9Y2R4	Probable ATP-dependent RNA helicase DDX52	1	DDX52	Homo sapiens	68 kDa	15	15	0.999992	189516500
1395	Q7L590	Protein MCM10 homolog	1	MCM10	Homo sapiens	98 kDa	15	15	0.999992	52980180
1396	O94761	ATP-dependent DNA helicase Q4	1	RECQL4	Homo sapiens	133 kDa	15	15	0.999992	23814900
1397	Q9H2D6	TRIO and F-actin-binding protein	1	TRIOBP	Homo sapiens	261 kDa	15	15	0.999992	69171500
1398	Q5T5X7	BEN domain-containing protein 3	1	BEND3	Homo sapiens	94 kDa	15	15	0.999991	98265510	✓
1399	Q9P2N5	RNA-binding protein 27	1	RBM27	Homo sapiens	119 kDa	15	15	0.999991	220275900
1400	Q9H4A4	Aminopeptidase B	1	RNPEP	Homo sapiens	73 kDa	15	15	0.999991	1195217000
1401	O60508	Pre-mRNA-processing factor 17	1	CDC40	Homo sapiens	66 kDa	15	15	0.99999	284833300
1402	Q8NEB9	Phosphatidylinositol 3-kinase catalytic subunit type 3	1	PIK3C3	Homo sapiens	102 kDa	15	15	0.99999	158231200		✓
1403	Q9Y2S7	Polymerase delta-interacting protein 2	1	POLDIP2	Homo sapiens	42 kDa	15	15	0.999989	802258000
1404	Q9C0C7	Activating molecule in BECN1-regulated autophagy protein 1	1	AMBRA1	Homo sapiens	143 kDa	15	15	0.999988	46693220
1405	Q9H7Z3	Nuclear exosome regulator NRDE2	1	NRDE2	Homo sapiens	133 kDa	15	15	0.999988	50777160
1406	Q12996	Cleavage stimulation factor subunit 3	1	CSTF3	Homo sapiens	83 kDa	15	15	0.999986	293206500
1407	Q15334	Lethal(2) giant larvae protein homolog 1	1	LLGL1	Homo sapiens	115 kDa	15	15	0.999986	153499400
1408	O00418	Eukaryotic elongation factor 2 kinase	1	EEF2K	Homo sapiens	82 kDa	15	15	0.999984	29306420		✓
1409	P46087	Probable 28S rRNA (cytosine(4447)-C(5))-methyltransferase	1	NOP2	Homo sapiens	89 kDa	15	15	0.999984	1321064000
1410	O95985	DNA topoisomerase 3-beta-1	1	TOP3B	Homo sapiens	97 kDa	15	15	0.999983	67954940
1411	P62495	Eukaryotic peptide chain release factor subunit 1	1	ETF1	Homo sapiens	49 kDa	15	15	0.999982	970195600
1412	Q9ULH1	Arf-GAP with SH3 domain, ANK repeat and PH domain-containing protein 1	1	ASAP1	Homo sapiens	126 kDa	15	12	0.999982	21705760
1413	Q9H089	Large subunit GTPase 1 homolog	1	LSG1	Homo sapiens	75 kDa	15	15	0.999981	185867000
1414	O00471	Exocyst complex component 5	1	EXOC5	Homo sapiens	82 kDa	15	15	0.999979	131361600
1415	P60228	Eukaryotic translation initiation factor 3 subunit E	1	EIF3E	Homo sapiens	52 kDa	15	15	0.999974	2354262000
1416	P05556	Integrin beta-1	1	ITGB1	Homo sapiens	88 kDa	15	15	0.999972	647795000
1417	Q96JJ3	Engulfment and cell motility protein 2	1	ELMO2	Homo sapiens	83 kDa	15	14	0.99997	63968320
1418	Q5JWR5	Protein dopey-1	1	DOP1A	Homo sapiens	277 kDa	15	14	0.999966	27189010
1419	Q9H501	ESF1 homolog	1	ESF1	Homo sapiens	99 kDa	15	15	0.999962	356974400	✓
1420	Q9UL63	Muskelin	1	MKLN1	Homo sapiens	85 kDa	15	15	0.999961	90515360
1421	Q13310	Polyadenylate-binding protein 4	1	PABPC4	Homo sapiens	71 kDa	15	7	0.999959	1272082000
1422	Q7Z736	Pleckstrin homology domain-containing family H member 3	1	PLEKHH3	Homo sapiens	85 kDa	15	15	0.999959	31571640
1423	Q9UHV7	Mediator of RNA polymerase II transcription subunit 13	1	MED13	Homo sapiens	239 kDa	15	14	0.999959	36790830	✓
1424	Q9NXC5	GATOR complex protein MIOS	1	MIOS	Homo sapiens	99 kDa	15	15	0.999958	62837610
1425	P00367	Glutamate dehydrogenase 1, mitochondrial	1	GLUD1	Homo sapiens	61 kDa	15	15	0.999957	1179972000
1426	Q13823	Nucleolar GTP-binding protein 2	1	GNL2	Homo sapiens	84 kDa	15	15	0.999951	245947500
1427	Q04656	Copper-transporting ATPase 1	1	ATP7A	Homo sapiens	163 kDa	15	15	0.999949	41495540
1428	Q9H1H9	Kinesin-like protein KIF13A	1	KIF13A	Homo sapiens	202 kDa	15	12	0.999947	10086820
1429	O15040	Tectonin beta-propeller repeat-containing protein 2	1	TECPR2	Homo sapiens	154 kDa	15	15	0.999947	35236390
1430	Q92766	Ras-responsive element-binding protein 1	1	RREB1	Homo sapiens	181 kDa	15	15	0.999946	33381120	✓
1431	Q7Z4H7	HAUS augmin-like complex subunit 6	1	HAUS6	Homo sapiens	109 kDa	15	15	0.999935	63176170
1432	Q9UKK3	Protein mono-ADP-ribosyltransferase PARP4	1	PARP4	Homo sapiens	193 kDa	15	15	0.999923	28805350
1433	Q8IWT6	Volume-regulated anion channel subunit LRRC8A	1	LRRC8A	Homo sapiens	94 kDa	15	14	0.999921	144711900
1434	O60701	UDP-glucose 6-dehydrogenase	1	UGDH	Homo sapiens	55 kDa	15	15	0.999915	135085100
1435	Q9UMR2	ATP-dependent RNA helicase DDX19B	1	DDX19B	Homo sapiens	54 kDa	15	1	0.999909	10215050
1436	P13647	Keratin, type II cytoskeletal 5	1	KRT5	Homo sapiens	62 kDa	15	8	0.999906	30458720
1437	P30414	NK-tumor recognition protein	1	NKTR	Homo sapiens	166 kDa	15	15	0.999905	58306380
1438	P06756	Integrin alpha-V	1	ITGAV	Homo sapiens	116 kDa	15	15	0.999905	69802220
1439	Q5SXM2	snRNA-activating protein complex subunit 4	1	SNAPC4	Homo sapiens	159 kDa	15	15	0.999899	37743590	✓
1440	A2VDJ0	Transmembrane protein 131-like	1	TMEM131L	Homo sapiens	179 kDa	15	15	0.999878	25086070
1441	Q96FC9	ATP-dependent DNA helicase DDX11	1	DDX11	Homo sapiens	108 kDa	15	3	0.999874	3455442	✓
1442	O60658	High affinity cAMP-specific and IBMX-insensitive 3',5'-cyclic phosphodiesterase 8A	1	PDE8A	Homo sapiens	93 kDa	15	15	0.999858	32568930
1443	P48553	Trafficking protein particle complex subunit 10	1	TRAPPC10	Homo sapiens	142 kDa	15	15	0.999845	38802660
1444	P36873	Serine/threonine-protein phosphatase PP1-gamma catalytic subunit	1	PPP1CC	Homo sapiens	37 kDa	15	3	0.999813	486248400
1445	Q8NEU8	DCC-interacting protein 13-beta	1	APPL2	Homo sapiens	74 kDa	15	15	0.999801	36521100
1446	Q9H6R0	ATP-dependent RNA helicase DHX33	1	DHX33	Homo sapiens	79 kDa	15	15	0.999797	127819500
1447	Q9P2D0	Inhibitor of Bruton tyrosine kinase	1	IBTK	Homo sapiens	151 kDa	15	15	0.999767	34443330
1448	P51812	Ribosomal protein S6 kinase alpha-3	1	RPS6KA3	Homo sapiens	84 kDa	15	9	0.999755	259072100		✓
1449	Q9Y2E4	Disco-interacting protein 2 homolog C	1	DIP2C	Homo sapiens	171 kDa	15	10	0.999738	22235940
1450	Q92696	Geranylgeranyl transferase type-2 subunit alpha	1	RABGGTA	Homo sapiens	65 kDa	15	15	0.999737	187383700
1451	Q96Q42	Alsin	1	ALS2	Homo sapiens	184 kDa	15	15	0.999623	33509280
1452	Q9NY47	Voltage-dependent calcium channel subunit alpha-2/delta-2	1	CACNA2D2	Homo sapiens	130 kDa	15	15	0.999571	35997200
1453	P57071	PR domain zinc finger protein 15	1	PRDM15	Homo sapiens	169 kDa	15	15	0.99955	24743150	✓
1454	P60842	Eukaryotic initiation factor 4A-I	1	EIF4A1	Homo sapiens	46 kDa	15	10	0.999089	2956121000
1455	A8MPP1	Putative ATP-dependent RNA helicase DDX11-like protein 8	1	DDX11L8	Homo sapiens	102 kDa	15	3	0.998308	9207219
1456	Q9NUU7	ATP-dependent RNA helicase DDX19A	1	DDX19A	Homo sapiens	54 kDa	15	1	0.995089	117132600
1457	Q71U36	Tubulin alpha-1A chain	1	TUBA1A	Homo sapiens	50 kDa	15	1	0.991292	6449251
1458	Q12849	G-rich sequence factor 1	1	GRSF1	Homo sapiens	53 kDa	14	14	1	522548100
1459	Q8WYA6	Beta-catenin-like protein 1	1	CTNNBL1	Homo sapiens	65 kDa	14	14	1	242646200
1460	O14744	Protein arginine N-methyltransferase 5	1	PRMT5	Homo sapiens	73 kDa	14	14	1	840756500	✓
1461	Q9BW27	Nuclear pore complex protein Nup85	1	NUP85	Homo sapiens	75 kDa	14	14	1	234712300
1462	Q12959	Disks large homolog 1	1	DLG1	Homo sapiens	100 kDa	14	13	1	60722680
1463	Q06210	Glutamine--fructose-6-phosphate aminotransferase [isomerizing] 1	1	GFPT1	Homo sapiens	79 kDa	14	13	1	381950800
1464	P51991	Heterogeneous nuclear ribonucleoprotein A3	1	HNRNPA3	Homo sapiens	40 kDa	14	13	1	4149276000
1465	P17174	Aspartate aminotransferase, cytoplasmic	1	GOT1	Homo sapiens	46 kDa	14	14	1	602116100
1466	Q9H6R4	Nucleolar protein 6	1	NOL6	Homo sapiens	128 kDa	14	14	1	212168600
1467	O75131	Copine-3	1	CPNE3	Homo sapiens	60 kDa	14	13	1	886725500
1468	Q14746	Conserved oligomeric Golgi complex subunit 2	1	COG2	Homo sapiens	83 kDa	14	14	1	116136300
1469	O75127	Pentatricopeptide repeat-containing protein 1, mitochondrial	1	PTCD1	Homo sapiens	79 kDa	14	14	1	152699600
1470	Q96S66	Chloride channel CLIC-like protein 1	1	CLCC1	Homo sapiens	62 kDa	14	14	1	157138400
1471	Q8IWZ8	SURP and G-patch domain-containing protein 1	1	SUGP1	Homo sapiens	72 kDa	14	14	1	222644700
1472	Q9UHI8	A disintegrin and metalloproteinase with thrombospondin motifs 1	1	ADAMTS1	Homo sapiens	105 kDa	14	13	1	90939710
1473	O43395	U4/U6 small nuclear ribonucleoprotein Prp3	1	PRPF3	Homo sapiens	78 kDa	14	14	1	526722000
1474	O15042	U2 snRNP-associated SURP motif-containing protein	1	U2SURP	Homo sapiens	118 kDa	14	14	1	433655700
1475	Q9NYV4	Cyclin-dependent kinase 12	1	CDK12	Homo sapiens	164 kDa	14	12	1	64141820		✓
1476	P09651	Heterogeneous nuclear ribonucleoprotein A1	1	HNRNPA1	Homo sapiens	39 kDa	14	12	1	14627490000
1477	Q9NV06	DDB1- and CUL4-associated factor 13	1	DCAF13	Homo sapiens	51 kDa	14	14	1	155178400
1478	Q9NWY4	Histone PARylation factor 1	1	HPF1	Homo sapiens	39 kDa	14	14	1	77873440
1479	Q13772	Nuclear receptor coactivator 4	1	NCOA4	Homo sapiens	70 kDa	14	14	1	42245880	✓
1480	Q9Y5K6	CD2-associated protein	1	CD2AP	Homo sapiens	71 kDa	14	14	1	191682000
1481	Q16881	Thioredoxin reductase 1, cytoplasmic	1	TXNRD1	Homo sapiens	71 kDa	14	14	1	272410300
1482	Q15910	Histone-lysine N-methyltransferase EZH2	1	EZH2	Homo sapiens	85 kDa	14	12	1	87911180	✓
1483	Q5C9Z4	Nucleolar MIF4G domain-containing protein 1	1	NOM1	Homo sapiens	96 kDa	14	14	1	146573300
1484	Q9BXS5	AP-1 complex subunit mu-1	1	AP1M1	Homo sapiens	49 kDa	14	11	1	249349000
1485	Q01813	ATP-dependent 6-phosphofructokinase, platelet type	1	PFKP	Homo sapiens	86 kDa	14	12	1	562910900		✓
1486	O75151	Lysine-specific demethylase PHF2	1	PHF2	Homo sapiens	121 kDa	14	13	1	79682310	✓
1487	P22626	Heterogeneous nuclear ribonucleoproteins A2/B1	1	HNRNPA2B1	Homo sapiens	37 kDa	14	13	1	6479487000
1488	Q9NVI7	ATPase family AAA domain-containing protein 3A	1	ATAD3A	Homo sapiens	71 kDa	14	7	1	191790600
1489	Q96KP1	Exocyst complex component 2	1	EXOC2	Homo sapiens	104 kDa	14	14	1	111294700
1490	Q9UBV2	Protein sel-1 homolog 1	1	SEL1L	Homo sapiens	89 kDa	14	14	1	89507710
1491	P43490	Nicotinamide phosphoribosyltransferase	1	NAMPT	Homo sapiens	56 kDa	14	14	1	947546800
1492	Q02252	Methylmalonate-semialdehyde dehydrogenase [acylating], mitochondrial	1	ALDH6A1	Homo sapiens	58 kDa	14	14	1	284400800
1493	P12277	Creatine kinase B-type	1	CKB	Homo sapiens	43 kDa	14	14	1	10610760000		✓
1494	P05067	Amyloid-beta precursor protein	1	APP	Homo sapiens	87 kDa	14	14	1	358957700
1495	P23258	Tubulin gamma-1 chain	1	TUBG1	Homo sapiens	51 kDa	14	14	1	557055200
1496	Q32MZ4	Leucine-rich repeat flightless-interacting protein 1	1	LRRFIP1	Homo sapiens	89 kDa	14	13	1	55009110	✓
1497	Q13523	Serine/threonine-protein kinase PRP4 homolog	1	PRPF4B	Homo sapiens	117 kDa	14	14	1	185484100		✓
1498	Q6P9B9	Integrator complex subunit 5	1	INTS5	Homo sapiens	108 kDa	14	14	1	76581740
1499	P61221	ATP-binding cassette sub-family E member 1	1	ABCE1	Homo sapiens	67 kDa	14	14	1	806344900
1500	Q8IZE3	Protein-associating with the carboxyl-terminal domain of ezrin	1	SCYL3	Homo sapiens	83 kDa	14	14	1	34807110
1501	Q969X6	U3 small nucleolar RNA-associated protein 4 homolog	1	UTP4	Homo sapiens	77 kDa	14	14	1	353137700	✓
1502	Q8N6H7	ADP-ribosylation factor GTPase-activating protein 2	1	ARFGAP2	Homo sapiens	57 kDa	14	13	1	195351700
1503	Q8IY81	pre-rRNA 2'-O-ribose RNA methyltransferase FTSJ3	1	FTSJ3	Homo sapiens	97 kDa	14	14	1	418609400
1504	Q9H269	Vacuolar protein sorting-associated protein 16 homolog	1	VPS16	Homo sapiens	95 kDa	14	14	1	65928940
1505	O14672	Disintegrin and metalloproteinase domain-containing protein 10	1	ADAM10	Homo sapiens	84 kDa	14	14	1	76535680
1506	A0MZ66	Shootin-1	1	SHTN1	Homo sapiens	72 kDa	14	14	1	155886700
1507	P38919	Eukaryotic initiation factor 4A-III	1	EIF4A3	Homo sapiens	47 kDa	14	13	1	1627597000
1508	Q9UHL9	General transcription factor II-I repeat domain-containing protein 1	1	GTF2IRD1	Homo sapiens	106 kDa	14	14	0.999999	8755804	✓
1509	O95831	Apoptosis-inducing factor 1, mitochondrial	1	AIFM1	Homo sapiens	67 kDa	14	14	0.999999	1668493000
1510	Q6UW63	Protein O-glucosyltransferase 2	1	POGLUT2	Homo sapiens	58 kDa	14	14	0.999999	114189400
1511	Q9NRG9	Aladin	1	AAAS	Homo sapiens	60 kDa	14	14	0.999999	331857200
1512	Q99615	DnaJ homolog subfamily C member 7	1	DNAJC7	Homo sapiens	56 kDa	14	14	0.999999	673949900
1513	O00148	ATP-dependent RNA helicase DDX39A	1	DDX39A	Homo sapiens	49 kDa	14	7	0.999999	642937000
1514	Q7KZI7	Serine/threonine-protein kinase MARK2	1	MARK2	Homo sapiens	88 kDa	14	11	0.999999	120696500		✓
1515	O15164	Transcription intermediary factor 1-alpha	1	TRIM24	Homo sapiens	117 kDa	14	13	0.999999	90098120	✓
1516	Q13546	Receptor-interacting serine/threonine-protein kinase 1	1	RIPK1	Homo sapiens	76 kDa	14	14	0.999999	150257400		✓
1517	Q9P2B2	Prostaglandin F2 receptor negative regulator	1	PTGFRN	Homo sapiens	99 kDa	14	14	0.999999	251604100
1518	P05165	Propionyl-CoA carboxylase alpha chain, mitochondrial	1	PCCA	Homo sapiens	80 kDa	14	14	0.999999	72438290
1519	Q5JTZ9	Alanine--tRNA ligase, mitochondrial	1	AARS2	Homo sapiens	107 kDa	14	14	0.999999	619118500
1520	P43686	26S proteasome regulatory subunit 6B	1	PSMC4	Homo sapiens	47 kDa	14	14	0.999999	893335300
1521	P46019	Phosphorylase b kinase regulatory subunit alpha, liver isoform	1	PHKA2	Homo sapiens	138 kDa	14	13	0.999999	50483980		✓
1522	Q9NVN8	Guanine nucleotide-binding protein-like 3-like protein	1	GNL3L	Homo sapiens	66 kDa	14	14	0.999999	224764400
1523	O95271	Poly [ADP-ribose] polymerase tankyrase-1	1	TNKS	Homo sapiens	142 kDa	14	12	0.999999	14701570
1524	P52888	Thimet oligopeptidase	1	THOP1	Homo sapiens	79 kDa	14	13	0.999999	374825100
1525	Q8TDW0	Volume-regulated anion channel subunit LRRC8C	1	LRRC8C	Homo sapiens	92 kDa	14	13	0.999998	106827400
1526	Q02818	Nucleobindin-1	1	NUCB1	Homo sapiens	54 kDa	14	14	0.999998	327298500
1527	Q13263	Transcription intermediary factor 1-beta	1	TRIM28	Homo sapiens	89 kDa	14	14	0.999998	1894928000	✓
1528	Q8N684	Cleavage and polyadenylation specificity factor subunit 7	1	CPSF7	Homo sapiens	52 kDa	14	14	0.999998	747164000
1529	Q2TAZ0	Autophagy-related protein 2 homolog A	1	ATG2A	Homo sapiens	213 kDa	14	14	0.999998	46806810
1530	O43172	U4/U6 small nuclear ribonucleoprotein Prp4	1	PRPF4	Homo sapiens	58 kDa	14	14	0.999998	649423000
1531	Q9UNE7	E3 ubiquitin-protein ligase CHIP	1	STUB1	Homo sapiens	35 kDa	14	14	0.999998	460189000
1532	Q8WXG6	MAP kinase-activating death domain protein	1	MADD	Homo sapiens	183 kDa	14	14	0.999998	25284420
1533	Q969S9	Ribosome-releasing factor 2, mitochondrial	1	GFM2	Homo sapiens	87 kDa	14	14	0.999997	72642020
1534	Q9P258	Protein RCC2	1	RCC2	Homo sapiens	56 kDa	14	14	0.999997	1793271000
1535	Q14738	Serine/threonine-protein phosphatase 2A 56 kDa regulatory subunit delta isoform	1	PPP2R5D	Homo sapiens	70 kDa	14	10	0.999997	214763600
1536	O00139	Kinesin-like protein KIF2A	1	KIF2A	Homo sapiens	80 kDa	14	12	0.999997	410329300
1537	Q8WUH2	Transforming growth factor-beta receptor-associated protein 1	1	TGFBRAP1	Homo sapiens	97 kDa	14	14	0.999997	76235180
1538	P13861	cAMP-dependent protein kinase type II-alpha regulatory subunit	1	PRKAR2A	Homo sapiens	46 kDa	14	12	0.999997	405177200		✓
1539	Q5T200	Zinc finger CCCH domain-containing protein 13	1	ZC3H13	Homo sapiens	197 kDa	14	14	0.999997	61809840
1540	Q8NHQ9	ATP-dependent RNA helicase DDX55	1	DDX55	Homo sapiens	69 kDa	14	14	0.999996	190926300
1541	Q9P273	Teneurin-3	1	TENM3	Homo sapiens	301 kDa	14	14	0.999996	57631530
1542	Q9Y6Y8	SEC23-interacting protein	1	SEC23IP	Homo sapiens	111 kDa	14	14	0.999996	478013900
1543	P35611	Alpha-adducin	1	ADD1	Homo sapiens	81 kDa	14	14	0.999996	117956000
1544	Q96EY7	Pentatricopeptide repeat domain-containing protein 3, mitochondrial	1	PTCD3	Homo sapiens	79 kDa	14	14	0.999996	196304700
1545	Q9NVU0	DNA-directed RNA polymerase III subunit RPC5	1	POLR3E	Homo sapiens	80 kDa	14	14	0.999996	115727700
1546	Q14156	Protein EFR3 homolog A	1	EFR3A	Homo sapiens	93 kDa	14	13	0.999996	56395140
1547	P45985	Dual specificity mitogen-activated protein kinase kinase 4	1	MAP2K4	Homo sapiens	44 kDa	14	14	0.999995	155054000		✓
1548	Q6P1X5	Transcription initiation factor TFIID subunit 2	1	TAF2	Homo sapiens	137 kDa	14	14	0.999995	24142910	✓
1549	Q6NSJ5	Volume-regulated anion channel subunit LRRC8E	1	LRRC8E	Homo sapiens	90 kDa	14	13	0.999995	49500290
1550	Q96QC0	Serine/threonine-protein phosphatase 1 regulatory subunit 10	1	PPP1R10	Homo sapiens	99 kDa	14	14	0.999995	171509500
1551	O95479	GDH/6PGL endoplasmic bifunctional protein	1	H6PD	Homo sapiens	89 kDa	14	14	0.999995	40897230
1552	Q9UI12	V-type proton ATPase subunit H	1	ATP6V1H	Homo sapiens	56 kDa	14	14	0.999995	223662000
1553	P46109	Crk-like protein	1	CRKL	Homo sapiens	34 kDa	14	13	0.999994	435920400
1554	Q1ED39	Lysine-rich nucleolar protein 1	1	KNOP1	Homo sapiens	52 kDa	14	14	0.999994	62623960
1555	O15460	Prolyl 4-hydroxylase subunit alpha-2	1	P4HA2	Homo sapiens	61 kDa	14	14	0.999994	115803000
1556	Q709F0	Acyl-CoA dehydrogenase family member 11	1	ACAD11	Homo sapiens	87 kDa	14	14	0.999994	343026700
1557	P35240	Merlin	1	NF2	Homo sapiens	70 kDa	14	14	0.999993	81083000
1558	Q9Y617	Phosphoserine aminotransferase	1	PSAT1	Homo sapiens	40 kDa	14	14	0.999993	3652888000
1559	A4D1P6	WD repeat-containing protein 91	1	WDR91	Homo sapiens	83 kDa	14	14	0.999993	84041590
1560	Q9NRW7	Vacuolar protein sorting-associated protein 45	1	VPS45	Homo sapiens	65 kDa	14	14	0.999993	284395200
1561	Q9NUQ8	ATP-binding cassette sub-family F member 3	1	ABCF3	Homo sapiens	80 kDa	14	14	0.999993	115799900
1562	Q9UHP3	Ubiquitin carboxyl-terminal hydrolase 25	1	USP25	Homo sapiens	122 kDa	14	13	0.999993	36805380
1563	Q69YH5	Cell division cycle-associated protein 2	1	CDCA2	Homo sapiens	113 kDa	14	14	0.999993	44011450
1564	Q8TF05	Serine/threonine-protein phosphatase 4 regulatory subunit 1	1	PPP4R1	Homo sapiens	107 kDa	14	14	0.999992	64407310
1565	P55201	Peregrin	1	BRPF1	Homo sapiens	138 kDa	14	14	0.999992	72602870	✓
1566	P23526	Adenosylhomocysteinase	1	AHCY	Homo sapiens	48 kDa	14	14	0.999991	3400522000
1567	Q96EP0	E3 ubiquitin-protein ligase RNF31	1	RNF31	Homo sapiens	120 kDa	14	14	0.99999	23791090
1568	P54289	Voltage-dependent calcium channel subunit alpha-2/delta-1	1	CACNA2D1	Homo sapiens	125 kDa	14	14	0.999988	89734120
1569	Q6P4Q7	Metal transporter CNNM4	1	CNNM4	Homo sapiens	87 kDa	14	13	0.999988	123444500
1570	O00459	Phosphatidylinositol 3-kinase regulatory subunit beta	1	PIK3R2	Homo sapiens	82 kDa	14	13	0.999988	23895460		✓
1571	Q9HAU4	E3 ubiquitin-protein ligase SMURF2	1	SMURF2	Homo sapiens	86 kDa	14	8	0.999988	8599714
1572	Q8N1B4	Vacuolar protein sorting-associated protein 52 homolog	1	VPS52	Homo sapiens	82 kDa	14	14	0.999987	63004110
1573	Q13443	Disintegrin and metalloproteinase domain-containing protein 9	1	ADAM9	Homo sapiens	91 kDa	14	14	0.999987	118985200
1574	O75534	Cold shock domain-containing protein E1	1	CSDE1	Homo sapiens	89 kDa	14	14	0.999987	636631800
1575	P04264	Keratin, type II cytoskeletal 1	1	KRT1	Homo sapiens	66 kDa	14	13	0.999986	285920000
1576	P55010	Eukaryotic translation initiation factor 5	1	EIF5	Homo sapiens	49 kDa	14	14	0.999986	1198563000
1577	Q96QZ7	Membrane-associated guanylate kinase, WW and PDZ domain-containing protein 1	1	MAGI1	Homo sapiens	165 kDa	14	14	0.999986	18039550
1578	Q86UT6	NLR family member X1	1	NLRX1	Homo sapiens	108 kDa	14	14	0.999986	57398580
1579	Q9Y4F1	FERM, ARHGEF and pleckstrin domain-containing protein 1	1	FARP1	Homo sapiens	119 kDa	14	14	0.999985	67491470
1580	Q13976	cGMP-dependent protein kinase 1	1	PRKG1	Homo sapiens	76 kDa	14	14	0.999985	28182670		✓
1581	Q8WVS4	Cytoplasmic dynein 2 intermediate chain 1	1	DYNC2I1	Homo sapiens	123 kDa	14	14	0.999985	49198000
1582	P20042	Eukaryotic translation initiation factor 2 subunit 2	1	EIF2S2	Homo sapiens	38 kDa	14	14	0.999985	406108100
1583	Q03188	Centromere protein C	1	CENPC	Homo sapiens	107 kDa	14	14	0.999985	61735970
1584	P21675	Transcription initiation factor TFIID subunit 1	1	TAF1	Homo sapiens	213 kDa	14	14	0.999985	47015160	✓	✓
1585	Q6DN90	IQ motif and SEC7 domain-containing protein 1	1	IQSEC1	Homo sapiens	108 kDa	14	12	0.999985	45809890
1586	Q562F6	Shugoshin 2	1	SGO2	Homo sapiens	145 kDa	14	14	0.999985	87495090
1587	P08183	ATP-dependent translocase ABCB1	1	ABCB1	Homo sapiens	141 kDa	14	14	0.999985	72997490
1588	Q9Y2G3	Probable phospholipid-transporting ATPase IF	1	ATP11B	Homo sapiens	134 kDa	14	14	0.999984	19264070
1589	Q01433	AMP deaminase 2	1	AMPD2	Homo sapiens	101 kDa	14	14	0.999983	266640600
1590	Q9Y2X7	ARF GTPase-activating protein GIT1	1	GIT1	Homo sapiens	84 kDa	14	11	0.999983	59635000		✓
1591	P06400	Retinoblastoma-associated protein	1	RB1	Homo sapiens	106 kDa	14	14	0.999981	129834500	✓
1592	Q9Y3S1	Serine/threonine-protein kinase WNK2	1	WNK2	Homo sapiens	243 kDa	14	10	0.999981	12552790		✓
1593	Q9H845	Complex I assembly factor ACAD9, mitochondrial	1	ACAD9	Homo sapiens	69 kDa	14	14	0.99998	381777200
1594	O94782	Ubiquitin carboxyl-terminal hydrolase 1	1	USP1	Homo sapiens	88 kDa	14	14	0.999979	121265500
1595	Q9H0H5	Rac GTPase-activating protein 1	1	RACGAP1	Homo sapiens	71 kDa	14	14	0.999978	190848700
1596	Q9NZQ3	NCK-interacting protein with SH3 domain	1	NCKIPSD	Homo sapiens	79 kDa	14	14	0.999977	171555500
1597	Q5JTV8	Torsin-1A-interacting protein 1	1	TOR1AIP1	Homo sapiens	66 kDa	14	14	0.999976	271694600
1598	O00541	Pescadillo homolog	1	PES1	Homo sapiens	68 kDa	14	14	0.999975	489828900
1599	O43909	Exostosin-like 3	1	EXTL3	Homo sapiens	105 kDa	14	14	0.999975	23833600
1600	Q9C0D3	Protein zyg-11 homolog B	1	ZYG11B	Homo sapiens	84 kDa	14	14	0.999974	60554110
1601	Q8TEK3	Histone-lysine N-methyltransferase, H3 lysine-79 specific	1	DOT1L	Homo sapiens	165 kDa	14	14	0.999973	17831440
1602	O60216	Double-strand-break repair protein rad21 homolog	1	RAD21	Homo sapiens	72 kDa	14	14	0.999971	339805900
1603	Q9H582	Zinc finger protein 644	1	ZNF644	Homo sapiens	150 kDa	14	14	0.999971	38119710	✓
1604	P35249	Replication factor C subunit 4	1	RFC4	Homo sapiens	40 kDa	14	14	0.999969	440432100
1605	P50991	T-complex protein 1 subunit delta	1	CCT4	Homo sapiens	58 kDa	14	13	0.999968	2312295000
1606	Q9Y496	Kinesin-like protein KIF3A	1	KIF3A	Homo sapiens	80 kDa	14	13	0.999966	78517350
1607	P35609	Alpha-actinin-2	1	ACTN2	Homo sapiens	104 kDa	14	6	0.999966	38555540
1608	Q13362	Serine/threonine-protein phosphatase 2A 56 kDa regulatory subunit gamma isoform	1	PPP2R5C	Homo sapiens	61 kDa	14	8	0.999965	191488900
1609	Q7Z392	Trafficking protein particle complex subunit 11	1	TRAPPC11	Homo sapiens	129 kDa	14	14	0.999964	68243030
1610	O95352	Ubiquitin-like modifier-activating enzyme ATG7	1	ATG7	Homo sapiens	78 kDa	14	14	0.999962	167903800
1611	Q9UEY8	Gamma-adducin	1	ADD3	Homo sapiens	79 kDa	14	14	0.99996	143808800
1612	Q6ZSZ5	Rho guanine nucleotide exchange factor 18	1	ARHGEF18	Homo sapiens	152 kDa	14	14	0.999959	30924690
1613	Q96JG6	Syndetin	1	VPS50	Homo sapiens	111 kDa	14	14	0.999958	51968670
1614	Q9BW92	Threonine--tRNA ligase, mitochondrial	1	TARS2	Homo sapiens	81 kDa	14	14	0.999958	419522300
1615	Q92995	Ubiquitin carboxyl-terminal hydrolase 13	1	USP13	Homo sapiens	97 kDa	14	13	0.999956	70446880
1616	Q9H1B7	Probable E3 ubiquitin-protein ligase IRF2BPL	1	IRF2BPL	Homo sapiens	83 kDa	14	10	0.99995	31368570
1617	Q8N612	FTS and Hook-interacting protein	1	FAM160A2	Homo sapiens	106 kDa	14	14	0.999949	37347150
1618	P62258	14-3-3 protein epsilon	1	YWHAE	Homo sapiens	29 kDa	14	13	0.999945	5353722000
1619	Q9Y3L3	SH3 domain-binding protein 1	1	SH3BP1	Homo sapiens	76 kDa	14	14	0.999941	65118230
1620	Q96G46	tRNA-dihydrouridine(47) synthase [NAD(P)(+)]-like	1	DUS3L	Homo sapiens	73 kDa	14	14	0.999938	121426700
1621	Q9BQE3	Tubulin alpha-1C chain	1	TUBA1C	Homo sapiens	50 kDa	14	2	0.999938	3383566
1622	Q8IYI6	Exocyst complex component 8	1	EXOC8	Homo sapiens	82 kDa	14	14	0.999934	109548200
1623	Q9BY12	S phase cyclin A-associated protein in the endoplasmic reticulum	1	SCAPER	Homo sapiens	158 kDa	14	14	0.999931	36289870
1624	Q76L83	Putative Polycomb group protein ASXL2	1	ASXL2	Homo sapiens	154 kDa	14	14	0.999923	43049670	✓
1625	Q96P11	28S rRNA (cytosine-C(5))-methyltransferase	1	NSUN5	Homo sapiens	47 kDa	14	14	0.999917	139892000
1626	Q9Y2Q0	Phospholipid-transporting ATPase IA	1	ATP8A1	Homo sapiens	131 kDa	14	14	0.999914	57695790
1627	Q8WUF5	RelA-associated inhibitor	1	PPP1R13L	Homo sapiens	89 kDa	14	14	0.999913	108396200	✓
1628	Q96ME1	F-box/LRR-repeat protein 18	1	FBXL18	Homo sapiens	88 kDa	14	14	0.99991	72549240
1629	Q96JK2	DDB1- and CUL4-associated factor 5	1	DCAF5	Homo sapiens	104 kDa	14	14	0.99991	23293190
1630	Q5VZE5	N-alpha-acetyltransferase 35, NatC auxiliary subunit	1	NAA35	Homo sapiens	84 kDa	14	14	0.999896	176371900
1631	Q96PU5	E3 ubiquitin-protein ligase NEDD4-like	1	NEDD4L	Homo sapiens	112 kDa	14	10	0.999893	62488520
1632	P13611	Versican core protein	1	VCAN	Homo sapiens	373 kDa	14	14	0.999883	33053390
1633	Q96JM2	Zinc finger protein 462	1	ZNF462	Homo sapiens	285 kDa	14	14	0.999863	15874730	✓
1634	Q9NR48	Histone-lysine N-methyltransferase ASH1L	1	ASH1L	Homo sapiens	333 kDa	14	14	0.99986	12844460	✓
1635	Q9BX63	Fanconi anemia group J protein	1	BRIP1	Homo sapiens	141 kDa	14	14	0.999858	57968770
1636	Q5T9S5	Coiled-coil domain-containing protein 18	1	CCDC18	Homo sapiens	169 kDa	14	14	0.999857	17546570
1637	Q504Q3	PAN2-PAN3 deadenylation complex catalytic subunit PAN2	1	PAN2	Homo sapiens	135 kDa	14	14	0.999839	43086410
1638	Q9UQ16	Dynamin-3	1	DNM3	Homo sapiens	98 kDa	14	4	0.999821	12266610
1639	Q5TZA2	Rootletin	1	CROCC	Homo sapiens	229 kDa	14	14	0.999808	16793460
1640	Q9BYP7	Serine/threonine-protein kinase WNK3	1	WNK3	Homo sapiens	198 kDa	14	12	0.999805	14755210		✓
1641	P53814	Smoothelin	1	SMTN	Homo sapiens	99 kDa	14	14	0.999793	150211300
1642	Q9Y2F5	Little elongation complex subunit 1	1	ICE1	Homo sapiens	248 kDa	14	14	0.999774	16459710	✓
1643	Q7Z6B7	SLIT-ROBO Rho GTPase-activating protein 1	1	SRGAP1	Homo sapiens	124 kDa	14	10	0.99977	22366520
1644	Q99698	Lysosomal-trafficking regulator	1	LYST	Homo sapiens	429 kDa	14	14	0.999766	28912610
1645	Q9UL18	Protein argonaute-1	1	AGO1	Homo sapiens	97 kDa	14	7	0.999698	40102760	✓
1646	Q9C091	GREB1-like protein	1	GREB1L	Homo sapiens	214 kDa	14	11	0.999635	18618380
1647	Q7Z7A1	Centriolin	1	CNTRL	Homo sapiens	269 kDa	14	14	0.999441	11631660
1648	Q9P219	Protein Daple	1	CCDC88C	Homo sapiens	228 kDa	14	14	0.999181	12672040
1649	Q9ULV0	Unconventional myosin-Vb	1	MYO5B	Homo sapiens	214 kDa	14	11	0.999095	17640540
1650	Q86TI0	TBC1 domain family member 1	1	TBC1D1	Homo sapiens	133 kDa	14	13	0.999005	23062330
1651	O00763	Acetyl-CoA carboxylase 2	1	ACACB	Homo sapiens	277 kDa	14	4	0.989735	1721355
1652	P34931	Heat shock 70 kDa protein 1-like	1	HSPA1L	Homo sapiens	70 kDa	14	2	0.978334	4407005
1653	P11047	Laminin subunit gamma-1	1	LAMC1	Homo sapiens	178 kDa	13	13	1	89783700
1654	Q7L2H7	Eukaryotic translation initiation factor 3 subunit M	1	EIF3M	Homo sapiens	43 kDa	13	13	1	1164451000
1655	Q99567	Nuclear pore complex protein Nup88	1	NUP88	Homo sapiens	84 kDa	13	13	1	442278400
1656	Q9Y3F4	Serine-threonine kinase receptor-associated protein	1	STRAP	Homo sapiens	38 kDa	13	13	1	839623700		✓
1657	Q15785	Mitochondrial import receptor subunit TOM34	1	TOMM34	Homo sapiens	35 kDa	13	13	1	476151200
1658	Q9H0E9	Bromodomain-containing protein 8	1	BRD8	Homo sapiens	135 kDa	13	13	1	106273800	✓
1659	Q9UBQ7	Glyoxylate reductase/hydroxypyruvate reductase	1	GRHPR	Homo sapiens	36 kDa	13	13	1	392381100
1660	P52292	Importin subunit alpha-1	1	KPNA2	Homo sapiens	58 kDa	13	13	1	1003392000
1661	P54619	5'-AMP-activated protein kinase subunit gamma-1	1	PRKAG1	Homo sapiens	38 kDa	13	11	1	254744600		✓
1662	Q86V21	Acetoacetyl-CoA synthetase	1	AACS	Homo sapiens	75 kDa	13	13	1	136961200
1663	Q8N8A6	ATP-dependent RNA helicase DDX51	1	DDX51	Homo sapiens	72 kDa	13	13	1	234472800
1664	Q9Y295	Developmentally-regulated GTP-binding protein 1	1	DRG1	Homo sapiens	41 kDa	13	13	1	581398500
1665	P55084	Trifunctional enzyme subunit beta, mitochondrial	1	HADHB	Homo sapiens	51 kDa	13	13	1	1027098000
1666	P25440	Bromodomain-containing protein 2	1	BRD2	Homo sapiens	88 kDa	13	11	1	202124600	✓
1667	Q00013	55 kDa erythrocyte membrane protein	1	MPP1	Homo sapiens	52 kDa	13	13	1	149624300
1668	O60563	Cyclin-T1	1	CCNT1	Homo sapiens	81 kDa	13	12	1	47736610	✓
1669	P35237	Serpin B6	1	SERPINB6	Homo sapiens	43 kDa	13	13	1	377195700
1670	Q8IWB7	WD repeat and FYVE domain-containing protein 1	1	WDFY1	Homo sapiens	46 kDa	13	13	1	112074600
1671	Q00653	Nuclear factor NF-kappa-B p100 subunit	1	NFKB2	Homo sapiens	97 kDa	13	13	1	44647090	✓
1672	Q8N0Z6	Tetratricopeptide repeat protein 5	1	TTC5	Homo sapiens	49 kDa	13	13	1	83177580
1673	O75955	Flotillin-1	1	FLOT1	Homo sapiens	47 kDa	13	13	1	218839200
1674	P18887	DNA repair protein XRCC1	1	XRCC1	Homo sapiens	69 kDa	13	13	1	192734200
1675	Q15596	Nuclear receptor coactivator 2	1	NCOA2	Homo sapiens	159 kDa	13	13	1	31511140	✓
1676	O95433	Activator of 90 kDa heat shock protein ATPase homolog 1	1	AHSA1	Homo sapiens	38 kDa	13	13	1	1091119000
1677	Q9UHR4	Brain-specific angiogenesis inhibitor 1-associated protein 2-like protein 1	1	BAIAP2L1	Homo sapiens	57 kDa	13	13	1	188844800
1678	Q15397	Pumilio homolog 3	1	PUM3	Homo sapiens	74 kDa	13	13	1	410398600
1679	Q96JA1	Leucine-rich repeats and immunoglobulin-like domains protein 1	1	LRIG1	Homo sapiens	119 kDa	13	13	1	43647880
1680	P45954	Short/branched chain specific acyl-CoA dehydrogenase, mitochondrial	1	ACADSB	Homo sapiens	47 kDa	13	13	1	369755800
1681	Q13111	Chromatin assembly factor 1 subunit A	1	CHAF1A	Homo sapiens	107 kDa	13	13	1	99050520
1682	Q15233	Non-POU domain-containing octamer-binding protein	1	NONO	Homo sapiens	54 kDa	13	13	1	3408200000	✓
1683	P16157	Ankyrin-1	1	ANK1	Homo sapiens	206 kDa	13	10	1	8652477
1684	Q9BTX1	Nucleoporin NDC1	1	NDC1	Homo sapiens	76 kDa	13	13	1	231014800
1685	P51116	Fragile X mental retardation syndrome-related protein 2	1	FXR2	Homo sapiens	74 kDa	13	11	1	163600000
1686	Q12872	Splicing factor, suppressor of white-apricot homolog	1	SFSWAP	Homo sapiens	105 kDa	13	13	1	70956970	✓
1687	Q9P0U4	CXXC-type zinc finger protein 1	1	CXXC1	Homo sapiens	76 kDa	13	13	1	57137880	✓
1688	O14965	Aurora kinase A	1	AURKA	Homo sapiens	46 kDa	13	13	1	111243900		✓
1689	Q9Y6W3	Calpain-7	1	CAPN7	Homo sapiens	93 kDa	13	13	1	59992860
1690	Q05682	Caldesmon	1	CALD1	Homo sapiens	93 kDa	13	13	1	130481800
1691	Q14574	Desmocollin-3	1	DSC3	Homo sapiens	100 kDa	13	13	1	87236960
1692	Q15437	Protein transport protein Sec23B	1	SEC23B	Homo sapiens	86 kDa	13	10	1	112221600
1693	P00491	Purine nucleoside phosphorylase	1	PNP	Homo sapiens	32 kDa	13	13	1	2565495000
1694	Q8N3R9	MAGUK p55 subfamily member 5	1	MPP5	Homo sapiens	77 kDa	13	13	1	71850230
1695	O43175	D-3-phosphoglycerate dehydrogenase	1	PHGDH	Homo sapiens	57 kDa	13	13	1	3547761000
1696	Q9UQR1	Zinc finger protein 148	1	ZNF148	Homo sapiens	89 kDa	13	12	1	52120100	✓
1697	P23470	Receptor-type tyrosine-protein phosphatase gamma	1	PTPRG	Homo sapiens	162 kDa	13	13	1	62461080
1698	Q8TAF3	WD repeat-containing protein 48	1	WDR48	Homo sapiens	76 kDa	13	13	1	115001900
1699	P13807	Glycogen [starch] synthase, muscle	1	GYS1	Homo sapiens	84 kDa	13	13	1	178538900
1700	Q5JVF3	PCI domain-containing protein 2	1	PCID2	Homo sapiens	46 kDa	13	13	1	223784300
1701	O43747	AP-1 complex subunit gamma-1	1	AP1G1	Homo sapiens	91 kDa	13	13	1	503698200
1702	Q15139	Serine/threonine-protein kinase D1	1	PRKD1	Homo sapiens	102 kDa	13	9	1	9613574		✓
1703	Q96RS0	Trimethylguanosine synthase	1	TGS1	Homo sapiens	97 kDa	13	13	1	177766300	✓
1704	Q9UPT8	Zinc finger CCCH domain-containing protein 4	1	ZC3H4	Homo sapiens	140 kDa	13	13	1	47255600
1705	Q9P253	Vacuolar protein sorting-associated protein 18 homolog	1	VPS18	Homo sapiens	110 kDa	13	13	1	63771550
1706	Q96GA3	Protein LTV1 homolog	1	LTV1	Homo sapiens	55 kDa	13	13	1	293187200
1707	P51692	Signal transducer and activator of transcription 5B	1	STAT5B	Homo sapiens	90 kDa	13	13	1	53650440	✓
1708	Q04446	1,4-alpha-glucan-branching enzyme	1	GBE1	Homo sapiens	80 kDa	13	13	1	109795300
1709	Q9H7D7	WD repeat-containing protein 26	1	WDR26	Homo sapiens	72 kDa	13	13	0.999999	265672700
1710	O43865	S-adenosylhomocysteine hydrolase-like protein 1	1	AHCYL1	Homo sapiens	59 kDa	13	6	0.999999	115011000
1711	Q96AE4	Far upstream element-binding protein 1	1	FUBP1	Homo sapiens	68 kDa	13	13	0.999999	3663323000	✓
1712	P22570	NADPH:adrenodoxin oxidoreductase, mitochondrial	1	FDXR	Homo sapiens	54 kDa	13	13	0.999999	150944000
1713	Q6PJG6	BRCA1-associated ATM activator 1	1	BRAT1	Homo sapiens	88 kDa	13	13	0.999999	100620300
1714	P40926	Malate dehydrogenase, mitochondrial	1	MDH2	Homo sapiens	36 kDa	13	13	0.999999	9628247000
1715	P11172	Uridine 5'-monophosphate synthase	1	UMPS	Homo sapiens	52 kDa	13	13	0.999999	453034000
1716	P49711	Transcriptional repressor CTCF	1	CTCF	Homo sapiens	83 kDa	13	13	0.999999	43519350	✓
1717	Q9BZJ0	Crooked neck-like protein 1	1	CRNKL1	Homo sapiens	100 kDa	13	13	0.999999	298719500
1718	Q7Z4H8	Protein O-glucosyltransferase 3	1	POGLUT3	Homo sapiens	59 kDa	13	13	0.999999	175128500
1719	P41240	Tyrosine-protein kinase CSK	1	CSK	Homo sapiens	51 kDa	13	13	0.999999	279299200		✓
1720	Q9UFC0	Leucine-rich repeat and WD repeat-containing protein 1	1	LRWD1	Homo sapiens	71 kDa	13	13	0.999999	114810900
1721	O76031	ATP-dependent Clp protease ATP-binding subunit clpX-like, mitochondrial	1	CLPX	Homo sapiens	69 kDa	13	13	0.999999	278687800
1722	Q9Y5P4	Ceramide transfer protein	1	CERT1	Homo sapiens	71 kDa	13	13	0.999999	81805980
1723	Q9BTU6	Phosphatidylinositol 4-kinase type 2-alpha	1	PI4K2A	Homo sapiens	54 kDa	13	13	0.999999	288656600		✓
1724	Q15003	Condensin complex subunit 2	1	NCAPH	Homo sapiens	83 kDa	13	13	0.999999	402284400
1725	Q9Y3I0	RNA-splicing ligase RtcB homolog	1	RTCB	Homo sapiens	55 kDa	13	13	0.999999	1663781000
1726	Q9HAW4	Claspin	1	CLSPN	Homo sapiens	151 kDa	13	13	0.999999	71482130
1727	P08473	Neprilysin	1	MME	Homo sapiens	86 kDa	13	13	0.999999	43144350
1728	Q3KQV9	UDP-N-acetylhexosamine pyrophosphorylase-like protein 1	1	UAP1L1	Homo sapiens	57 kDa	13	13	0.999999	102954100
1729	Q5ST30	Valine--tRNA ligase, mitochondrial	1	VARS2	Homo sapiens	118 kDa	13	13	0.999999	109922400
1730	Q9NQW7	Xaa-Pro aminopeptidase 1	1	XPNPEP1	Homo sapiens	70 kDa	13	13	0.999999	285222600
1731	Q9NUQ3	Gamma-taxilin	1	TXLNG	Homo sapiens	61 kDa	13	13	0.999999	258434600	✓
1732	P52630	Signal transducer and activator of transcription 2	1	STAT2	Homo sapiens	98 kDa	13	13	0.999999	37683510	✓
1733	Q86XX4	Extracellular matrix organizing protein FRAS1	1	FRAS1	Homo sapiens	443 kDa	13	13	0.999999	6690316
1734	Q96SZ6	Mitochondrial tRNA methylthiotransferase CDK5RAP1	1	CDK5RAP1	Homo sapiens	68 kDa	13	13	0.999999	92187510
1735	Q9UBT2	SUMO-activating enzyme subunit 2	1	UBA2	Homo sapiens	71 kDa	13	13	0.999999	295171700
1736	Q2TAY7	WD40 repeat-containing protein SMU1	1	SMU1	Homo sapiens	58 kDa	13	13	0.999999	732870800
1737	P35670	Copper-transporting ATPase 2	1	ATP7B	Homo sapiens	157 kDa	13	13	0.999998	34343600
1738	O14964	Hepatocyte growth factor-regulated tyrosine kinase substrate	1	HGS	Homo sapiens	86 kDa	13	13	0.999998	160888400		✓
1739	O15530	3-phosphoinositide-dependent protein kinase 1	1	PDPK1	Homo sapiens	63 kDa	13	13	0.999998	121406700	✓	✓
1740	Q9UJA3	DNA helicase MCM8	1	MCM8	Homo sapiens	94 kDa	13	13	0.999998	47109350
1741	Q01804	OTU domain-containing protein 4	1	OTUD4	Homo sapiens	124 kDa	13	13	0.999998	126643200
1742	Q8TEY7	Ubiquitin carboxyl-terminal hydrolase 33	1	USP33	Homo sapiens	107 kDa	13	13	0.999998	22159000
1743	Q13615	Myotubularin-related protein 3	1	MTMR3	Homo sapiens	134 kDa	13	13	0.999998	33862710
1744	Q8IWA4	Mitofusin-1	1	MFN1	Homo sapiens	84 kDa	13	12	0.999998	204097300
1745	P00505	Aspartate aminotransferase, mitochondrial	1	GOT2	Homo sapiens	48 kDa	13	13	0.999998	2181253000
1746	P62736	Actin, aortic smooth muscle	1	ACTA2	Homo sapiens	42 kDa	13	7	0.999998	22644780
1747	Q9Y6V7	Probable ATP-dependent RNA helicase DDX49	1	DDX49	Homo sapiens	54 kDa	13	12	0.999998	199740200
1748	P63244	Receptor of activated protein C kinase 1	1	RACK1	Homo sapiens	35 kDa	13	13	0.999998	7326890000
1749	Q9NVA2	Septin-11	1	SEPTIN11	Homo sapiens	49 kDa	13	9	0.999998	191492300
1750	P55199	RNA polymerase II elongation factor ELL	1	ELL	Homo sapiens	68 kDa	13	13	0.999998	61067410	✓
1751	Q12899	Tripartite motif-containing protein 26	1	TRIM26	Homo sapiens	62 kDa	13	13	0.999998	104612300
1752	Q9ULU4	Protein kinase C-binding protein 1	1	ZMYND8	Homo sapiens	132 kDa	13	13	0.999998	101596300
1753	Q27J81	Inverted formin-2	1	INF2	Homo sapiens	136 kDa	13	13	0.999997	46475740
1754	O95625	Zinc finger and BTB domain-containing protein 11	1	ZBTB11	Homo sapiens	119 kDa	13	13	0.999997	51296960	✓
1755	P12694	2-oxoisovalerate dehydrogenase subunit alpha, mitochondrial	1	BCKDHA	Homo sapiens	50 kDa	13	13	0.999997	113929900
1756	O15213	WD repeat-containing protein 46	1	WDR46	Homo sapiens	68 kDa	13	13	0.999997	205211000
1757	Q8NBF2	NHL repeat-containing protein 2	1	NHLRC2	Homo sapiens	79 kDa	13	13	0.999997	89591080
1758	Q86TI2	Dipeptidyl peptidase 9	1	DPP9	Homo sapiens	98 kDa	13	13	0.999997	112222800
1759	P04075	Fructose-bisphosphate aldolase A	1	ALDOA	Homo sapiens	39 kDa	13	12	0.999997	8055007000
1760	O60678	Protein arginine N-methyltransferase 3	1	PRMT3	Homo sapiens	60 kDa	13	13	0.999997	253183700
1761	Q49A26	Putative oxidoreductase GLYR1	1	GLYR1	Homo sapiens	61 kDa	13	13	0.999997	213176000
1762	Q9NTZ6	RNA-binding protein 12	1	RBM12	Homo sapiens	97 kDa	13	13	0.999996	550077800
1763	Q68EM7	Rho GTPase-activating protein 17	1	ARHGAP17	Homo sapiens	95 kDa	13	13	0.999996	362182600
1764	P48729	Casein kinase I isoform alpha	1	CSNK1A1	Homo sapiens	39 kDa	13	13	0.999996	509088000		✓
1765	P06733	Alpha-enolase	1	ENO1	Homo sapiens	47 kDa	13	11	0.999996	3281348000	✓
1766	O75400	Pre-mRNA-processing factor 40 homolog A	1	PRPF40A	Homo sapiens	109 kDa	13	12	0.999996	156634100
1767	Q5M775	Cytospin-B	1	SPECC1	Homo sapiens	119 kDa	13	13	0.999996	51528960
1768	Q96AX1	Vacuolar protein sorting-associated protein 33A	1	VPS33A	Homo sapiens	68 kDa	13	13	0.999996	119993000
1769	Q04206	Transcription factor p65	1	RELA	Homo sapiens	60 kDa	13	12	0.999995	179579300	✓
1770	Q9Y2U8	Inner nuclear membrane protein Man1	1	LEMD3	Homo sapiens	100 kDa	13	13	0.999995	282101900
1771	Q9UBF8	Phosphatidylinositol 4-kinase beta	1	PI4KB	Homo sapiens	91 kDa	13	13	0.999995	49675000		✓
1772	P10155	60 kDa SS-A/Ro ribonucleoprotein	1	RO60	Homo sapiens	61 kDa	13	13	0.999995	685689200
1773	O14639	Actin-binding LIM protein 1	1	ABLIM1	Homo sapiens	88 kDa	13	13	0.999995	60266240
1774	Q9NPG3	Ubinuclein-1	1	UBN1	Homo sapiens	122 kDa	13	13	0.999995	22153760
1775	Q96CN9	GRIP and coiled-coil domain-containing protein 1	1	GCC1	Homo sapiens	88 kDa	13	13	0.999995	35124450
1776	Q8IZ83	Aldehyde dehydrogenase family 16 member A1	1	ALDH16A1	Homo sapiens	85 kDa	13	13	0.999994	81097520
1777	Q13043	Serine/threonine-protein kinase 4	1	STK4	Homo sapiens	56 kDa	13	11	0.999994	140754200		✓
1778	Q5VU43	Myomegalin	1	PDE4DIP	Homo sapiens	265 kDa	13	13	0.999994	26037420
1779	Q6Q0C0	E3 ubiquitin-protein ligase TRAF7	1	TRAF7	Homo sapiens	75 kDa	13	13	0.999994	51610550	✓
1780	Q9Y4G8	Rap guanine nucleotide exchange factor 2	1	RAPGEF2	Homo sapiens	167 kDa	13	11	0.999994	25418980
1781	Q96T60	Bifunctional polynucleotide phosphatase/kinase	1	PNKP	Homo sapiens	57 kDa	13	13	0.999994	173477600		✓
1782	O95793	Double-stranded RNA-binding protein Staufen homolog 1	1	STAU1	Homo sapiens	63 kDa	13	13	0.999993	425099400
1783	Q9UPW6	DNA-binding protein SATB2	1	SATB2	Homo sapiens	83 kDa	13	10	0.999993	57953690	✓
1784	O75616	GTPase Era, mitochondrial	1	ERAL1	Homo sapiens	48 kDa	13	13	0.999993	164986400
1785	Q6ZS17	Rho family-interacting cell polarization regulator 1	1	RIPOR1	Homo sapiens	132 kDa	13	13	0.999992	41600690
1786	O75718	Cartilage-associated protein	1	CRTAP	Homo sapiens	47 kDa	13	13	0.999992	187365600
1787	Q9Y6B7	AP-4 complex subunit beta-1	1	AP4B1	Homo sapiens	83 kDa	13	13	0.999992	27987140
1788	Q9ULJ8	Neurabin-1	1	PPP1R9A	Homo sapiens	123 kDa	13	12	0.999992	14897860
1789	O60825	6-phosphofructo-2-kinase/fructose-2,6-bisphosphatase 2	1	PFKFB2	Homo sapiens	58 kDa	13	8	0.999992	84820280		✓
1790	Q5T5C0	Syntaxin-binding protein 5	1	STXBP5	Homo sapiens	128 kDa	13	13	0.999991	33108350
1791	P42684	Tyrosine-protein kinase ABL2	1	ABL2	Homo sapiens	128 kDa	13	12	0.999991	47236140		✓
1792	Q14161	ARF GTPase-activating protein GIT2	1	GIT2	Homo sapiens	85 kDa	13	10	0.999991	21373960		✓
1793	Q6NW34	Nucleolus and neural progenitor protein	1	NEPRO	Homo sapiens	65 kDa	13	13	0.99999	81816040
1794	Q9P2R7	Succinate--CoA ligase [ADP-forming] subunit beta, mitochondrial	1	SUCLA2	Homo sapiens	50 kDa	13	13	0.99999	923802300
1795	Q96PC5	Melanoma inhibitory activity protein 2	1	MIA2	Homo sapiens	160 kDa	13	13	0.99999	118264100
1796	Q9UKJ3	G patch domain-containing protein 8	1	GPATCH8	Homo sapiens	164 kDa	13	13	0.99999	31328410
1797	Q8NE01	Metal transporter CNNM3	1	CNNM3	Homo sapiens	76 kDa	13	13	0.99999	112776900
1798	P78312	Protein FAM193A	1	FAM193A	Homo sapiens	140 kDa	13	13	0.99999	33425830
1799	Q9BWT3	Poly(A) polymerase gamma	1	PAPOLG	Homo sapiens	83 kDa	13	11	0.99999	39419770
1800	Q86SF2	N-acetylgalactosaminyltransferase 7	1	GALNT7	Homo sapiens	75 kDa	13	13	0.99999	111861900
1801	Q969N2	GPI transamidase component PIG-T	1	PIGT	Homo sapiens	66 kDa	13	13	0.999987	109400600
1802	O15015	Zinc finger protein 646	1	ZNF646	Homo sapiens	201 kDa	13	13	0.999987	14313630	✓
1803	Q8NC60	Nitric oxide-associated protein 1	1	NOA1	Homo sapiens	78 kDa	13	13	0.999987	113787900
1804	Q8ND24	RING finger protein 214	1	RNF214	Homo sapiens	78 kDa	13	13	0.999986	116933700
1805	Q9Y3T9	Nucleolar complex protein 2 homolog	1	NOC2L	Homo sapiens	85 kDa	13	13	0.999986	1097608000	✓
1806	Q9H4L5	Oxysterol-binding protein-related protein 3	1	OSBPL3	Homo sapiens	101 kDa	13	12	0.999986	105168800
1807	Q9Y2D4	Exocyst complex component 6B	1	EXOC6B	Homo sapiens	94 kDa	13	12	0.999986	73862890
1808	Q6BDS2	UHRF1-binding protein 1	1	UHRF1BP1	Homo sapiens	159 kDa	13	13	0.999985	53948800
1809	O43464	Serine protease HTRA2, mitochondrial	1	HTRA2	Homo sapiens	49 kDa	13	12	0.999984	158055200
1810	P51114	Fragile X mental retardation syndrome-related protein 1	1	FXR1	Homo sapiens	70 kDa	13	12	0.999984	115423200
1811	Q8TB72	Pumilio homolog 2	1	PUM2	Homo sapiens	114 kDa	13	10	0.999983	79536870
1812	P49419	Alpha-aminoadipic semialdehyde dehydrogenase	1	ALDH7A1	Homo sapiens	58 kDa	13	13	0.999983	804358900
1813	Q8N3X1	Formin-binding protein 4	1	FNBP4	Homo sapiens	110 kDa	13	13	0.999982	135319700
1814	O95785	Protein Wiz	1	WIZ	Homo sapiens	179 kDa	13	13	0.999981	79384890
1815	Q9C0B1	Alpha-ketoglutarate-dependent dioxygenase FTO	1	FTO	Homo sapiens	58 kDa	13	13	0.99998	178921600
1816	P78316	Nucleolar protein 14	1	NOP14	Homo sapiens	98 kDa	13	13	0.999978	361685000
1817	P14543	Nidogen-1	1	NID1	Homo sapiens	136 kDa	13	13	0.999977	69890640
1818	O15270	Serine palmitoyltransferase 2	1	SPTLC2	Homo sapiens	63 kDa	13	13	0.999977	208991400
1819	Q8IXB1	DnaJ homolog subfamily C member 10	1	DNAJC10	Homo sapiens	91 kDa	13	13	0.999974	109460900
1820	Q9NYL9	Tropomodulin-3	1	TMOD3	Homo sapiens	40 kDa	13	13	0.999973	196394300
1821	Q92729	Receptor-type tyrosine-protein phosphatase U	1	PTPRU	Homo sapiens	162 kDa	13	12	0.999973	31312930
1822	Q9H0M0	NEDD4-like E3 ubiquitin-protein ligase WWP1	1	WWP1	Homo sapiens	105 kDa	13	10	0.999973	23004140
1823	O75330	Hyaluronan mediated motility receptor	1	HMMR	Homo sapiens	84 kDa	13	13	0.999973	205513100
1824	O75448	Mediator of RNA polymerase II transcription subunit 24	1	MED24	Homo sapiens	110 kDa	13	13	0.999972	86143330	✓
1825	Q8NB91	Fanconi anemia group B protein	1	FANCB	Homo sapiens	98 kDa	13	13	0.999972	40242840
1826	Q9NRA8	Eukaryotic translation initiation factor 4E transporter	1	EIF4ENIF1	Homo sapiens	108 kDa	13	13	0.99997	100781900
1827	P29320	Ephrin type-A receptor 3	1	EPHA3	Homo sapiens	110 kDa	13	11	0.999969	29057950		✓
1828	O94829	Importin-13	1	IPO13	Homo sapiens	108 kDa	13	13	0.999967	27124370
1829	Q8IXH7	Negative elongation factor C/D	1	NELFCD	Homo sapiens	66 kDa	13	13	0.99996	237436500	✓
1830	O75439	Mitochondrial-processing peptidase subunit beta	1	PMPCB	Homo sapiens	54 kDa	13	13	0.999959	792665200
1831	Q9NZW5	MAGUK p55 subfamily member 6	1	MPP6	Homo sapiens	61 kDa	13	11	0.999959	502135500
1832	Q15678	Tyrosine-protein phosphatase non-receptor type 14	1	PTPN14	Homo sapiens	135 kDa	13	13	0.999955	32126270	✓
1833	Q9NXV6	CDKN2A-interacting protein	1	CDKN2AIP	Homo sapiens	61 kDa	13	13	0.999955	55262640
1834	P05141	ADP/ATP translocase 2	1	SLC25A5	Homo sapiens	33 kDa	13	7	0.999953	47726240
1835	Q14678	KN motif and ankyrin repeat domain-containing protein 1	1	KANK1	Homo sapiens	147 kDa	13	13	0.999951	18988560	✓
1836	Q13153	Serine/threonine-protein kinase PAK 1	1	PAK1	Homo sapiens	61 kDa	13	9	0.999949	54425950		✓
1837	O60292	Signal-induced proliferation-associated 1-like protein 3	1	SIPA1L3	Homo sapiens	195 kDa	13	13	0.999947	27005210
1838	O94986	Centrosomal protein of 152 kDa	1	CEP152	Homo sapiens	196 kDa	13	13	0.999946	7224702
1839	P18031	Tyrosine-protein phosphatase non-receptor type 1	1	PTPN1	Homo sapiens	50 kDa	13	13	0.999946	682822300
1840	Q8NCN4	E3 ubiquitin-protein ligase RNF169	1	RNF169	Homo sapiens	77 kDa	13	13	0.999944	64894120
1841	A0AVF1	Intraflagellar transport protein 56	1	TTC26	Homo sapiens	64 kDa	13	13	0.999943	53609040
1842	Q13614	Myotubularin-related protein 2	1	MTMR2	Homo sapiens	73 kDa	13	11	0.99994	20965950
1843	O75152	Zinc finger CCCH domain-containing protein 11A	1	ZC3H11A	Homo sapiens	89 kDa	13	13	0.999937	284531400
1844	O75385	Serine/threonine-protein kinase ULK1	1	ULK1	Homo sapiens	113 kDa	13	13	0.999936	21399960		✓
1845	Q99873	Protein arginine N-methyltransferase 1	1	PRMT1	Homo sapiens	42 kDa	13	13	0.999935	1539930000
1846	Q5R3I4	Tetratricopeptide repeat protein 38	1	TTC38	Homo sapiens	53 kDa	13	13	0.999934	136067900
1847	Q9HC77	Centromere protein J	1	CENPJ	Homo sapiens	153 kDa	13	13	0.999933	44487620
1848	Q13905	Rap guanine nucleotide exchange factor 1	1	RAPGEF1	Homo sapiens	121 kDa	13	13	0.999932	43945680
1849	Q86WG5	Myotubularin-related protein 13	1	SBF2	Homo sapiens	208 kDa	13	12	0.99993	17454390
1850	Q14112	Nidogen-2	1	NID2	Homo sapiens	151 kDa	13	13	0.999928	20411660
1851	Q96QT4	Transient receptor potential cation channel subfamily M member 7	1	TRPM7	Homo sapiens	213 kDa	13	13	0.999925	20376680		✓
1852	P37173	TGF-beta receptor type-2	1	TGFBR2	Homo sapiens	65 kDa	13	13	0.999925	39731410		✓
1853	O95453	Poly(A)-specific ribonuclease PARN	1	PARN	Homo sapiens	73 kDa	13	13	0.999925	270482600
1854	Q9P2E3	NFX1-type zinc finger-containing protein 1	1	ZNFX1	Homo sapiens	220 kDa	13	13	0.999922	14161720
1855	O60346	PH domain leucine-rich repeat-containing protein phosphatase 1	1	PHLPP1	Homo sapiens	185 kDa	13	13	0.999919	14902540
1856	P56945	Breast cancer anti-estrogen resistance protein 1	1	BCAR1	Homo sapiens	93 kDa	13	13	0.999916	41437040
1857	Q659A1	Little elongation complex subunit 2	1	ICE2	Homo sapiens	110 kDa	13	13	0.999911	25572970	✓
1858	Q13009	T-lymphoma invasion and metastasis-inducing protein 1	1	TIAM1	Homo sapiens	178 kDa	13	13	0.99991	29008440
1859	Q9H6U6	Breast carcinoma-amplified sequence 3	1	BCAS3	Homo sapiens	101 kDa	13	13	0.999907	44208420	✓
1860	Q96RT8	Gamma-tubulin complex component 5	1	TUBGCP5	Homo sapiens	118 kDa	13	13	0.999907	34480630
1861	P35908	Keratin, type II cytoskeletal 2 epidermal	1	KRT2	Homo sapiens	65 kDa	13	7	0.999903	43292310
1862	Q7Z494	Nephrocystin-3	1	NPHP3	Homo sapiens	151 kDa	13	13	0.999902	20606400
1863	Q14168	MAGUK p55 subfamily member 2	1	MPP2	Homo sapiens	65 kDa	13	11	0.999901	176765100
1864	Q5VWJ9	Sorting nexin-30	1	SNX30	Homo sapiens	50 kDa	13	13	0.999899	104036800
1865	Q9HBG6	Intraflagellar transport protein 122 homolog	1	IFT122	Homo sapiens	142 kDa	13	13	0.999888	22629120
1866	O14920	Inhibitor of nuclear factor kappa-B kinase subunit beta	1	IKBKB	Homo sapiens	87 kDa	13	13	0.999877	91716540		✓
1867	Q5SQN1	Synaptosomal-associated protein 47	1	SNAP47	Homo sapiens	53 kDa	13	13	0.999872	62476580
1868	O43166	Signal-induced proliferation-associated 1-like protein 1	1	SIPA1L1	Homo sapiens	200 kDa	13	13	0.999872	29038400
1869	Q8WUY9	DEP domain-containing protein 1B	1	DEPDC1B	Homo sapiens	62 kDa	13	13	0.999864	35312570
1870	Q2KHT3	Protein CLEC16A	1	CLEC16A	Homo sapiens	118 kDa	13	13	0.999862	26854820
1871	Q5T2T1	MAGUK p55 subfamily member 7	1	MPP7	Homo sapiens	66 kDa	13	13	0.999844	26716920
1872	Q9H267	Vacuolar protein sorting-associated protein 33B	1	VPS33B	Homo sapiens	71 kDa	13	13	0.999843	93362490
1873	Q9Y297	F-box/WD repeat-containing protein 1A	1	BTRC	Homo sapiens	69 kDa	13	6	0.999838	18009400
1874	Q32P41	tRNA (guanine(37)-N1)-methyltransferase	1	TRMT5	Homo sapiens	58 kDa	13	13	0.999813	166927400
1875	Q5R372	Rab GTPase-activating protein 1-like	1	RABGAP1L	Homo sapiens	93 kDa	13	12	0.999802	98639630
1876	O00462	Beta-mannosidase	1	MANBA	Homo sapiens	101 kDa	13	13	0.999787	77091460
1877	Q9Y6X9	ATPase MORC2	1	MORC2	Homo sapiens	118 kDa	13	13	0.999786	106966800
1878	Q9NXL9	DNA helicase MCM9	1	MCM9	Homo sapiens	127 kDa	13	13	0.99978	27976880
1879	O00423	Echinoderm microtubule-associated protein-like 1	1	EML1	Homo sapiens	90 kDa	13	12	0.999779	76456640
1880	Q2VIQ3	Chromosome-associated kinesin KIF4B	1	KIF4B	Homo sapiens	140 kDa	13	2	0.999777	7784275
1881	Q9H5H4	Zinc finger protein 768	1	ZNF768	Homo sapiens	60 kDa	13	12	0.999756	109706800	✓
1882	Q8N4C8	Misshapen-like kinase 1	1	MINK1	Homo sapiens	150 kDa	13	7	0.999742	14338830		✓
1883	Q96CV9	Optineurin	1	OPTN	Homo sapiens	66 kDa	13	13	0.99972	38768550
1884	Q9Y4B5	Microtubule cross-linking factor 1	1	MTCL1	Homo sapiens	210 kDa	13	10	0.999708	7279252
1885	Q5T2E6	Armadillo-like helical domain-containing protein 3	1	ARMH3	Homo sapiens	79 kDa	13	13	0.999675	50810520
1886	Q5TA45	Integrator complex subunit 11	1	INTS11	Homo sapiens	68 kDa	13	13	0.99962	122312300
1887	Q6ZMZ3	Nesprin-3	1	SYNE3	Homo sapiens	112 kDa	13	13	0.999583	15953310
1888	Q86WT1	Tetratricopeptide repeat protein 30A	1	TTC30A	Homo sapiens	76 kDa	13	5	0.999404	11919830
1889	P02538	Keratin, type II cytoskeletal 6A	2	KRT6A	Homo sapiens	60 kDa	13	3	0.999398	17826430
1890	Q9P2P1	Protein NYNRIN	1	NYNRIN	Homo sapiens	208 kDa	13	13	0.999387	13027370
1891	Q9Y5W8	Sorting nexin-13	1	SNX13	Homo sapiens	112 kDa	13	13	0.999303	21365730
1892	Q86SQ0	Pleckstrin homology-like domain family B member 2	1	PHLDB2	Homo sapiens	142 kDa	13	13	0.99927	21742160
1893	O15061	Synemin	1	SYNM	Homo sapiens	173 kDa	13	13	0.99913	12859480
1894	P21127	Cyclin-dependent kinase 11B	1	CDK11B	Homo sapiens	93 kDa	13	1	0.999115	105912500		✓
1895	O94964	Protein SOGA1	1	SOGA1	Homo sapiens	160 kDa	13	10	0.999002	48152160
1896	P51805	Plexin-A3	1	PLXNA3	Homo sapiens	208 kDa	13	8	0.998882	16140580
1897	Q9UQ88	Cyclin-dependent kinase 11A	1	CDK11A	Homo sapiens	91 kDa	13	1	0.998424	9017601		✓
1898	Q9H9G7	Protein argonaute-3	1	AGO3	Homo sapiens	97 kDa	13	6	0.998321	7522321
1899	Q8IWT3	Cullin-9	1	CUL9	Homo sapiens	281 kDa	13	11	0.998279	5313637
1900	O95786	Antiviral innate immune response receptor RIG-I	1	DDX58	Homo sapiens	107 kDa	13	13	0.997198	9077452
1901	Q8IY21	Probable ATP-dependent RNA helicase DDX60	1	DDX60	Homo sapiens	198 kDa	13	12	0.995656	6181377
1902	Q8N4P2	Tetratricopeptide repeat protein 30B	1	TTC30B	Homo sapiens	76 kDa	13	5	0.98812	5453727
1903	P31689	DnaJ homolog subfamily A member 1	1	DNAJA1	Homo sapiens	45 kDa	12	12	1	780366600
1904	Q9Y6E2	Basic leucine zipper and W2 domain-containing protein 2	1	BZW2	Homo sapiens	48 kDa	12	12	1	490975800
1905	Q7Z2K6	Endoplasmic reticulum metallopeptidase 1	1	ERMP1	Homo sapiens	100 kDa	12	12	1	190785400
1906	Q96I24	Far upstream element-binding protein 3	1	FUBP3	Homo sapiens	62 kDa	12	12	1	671857500	✓
1907	P61201	COP9 signalosome complex subunit 2	1	COPS2	Homo sapiens	52 kDa	12	12	1	346134300
1908	Q9BWH6	RNA polymerase II-associated protein 1	1	RPAP1	Homo sapiens	153 kDa	12	12	1	41536070
1909	Q01581	Hydroxymethylglutaryl-CoA synthase, cytoplasmic	1	HMGCS1	Homo sapiens	57 kDa	12	12	1	1226501000
1910	Q9H3P7	Golgi resident protein GCP60	1	ACBD3	Homo sapiens	61 kDa	12	12	1	284774500
1911	P51398	28S ribosomal protein S29, mitochondrial	1	DAP3	Homo sapiens	46 kDa	12	12	1	424444600
1912	Q9Y2Z0	Protein SGT1 homolog	1	SUGT1	Homo sapiens	41 kDa	12	12	1	224788100
1913	Q15084	Protein disulfide-isomerase A6	1	PDIA6	Homo sapiens	48 kDa	12	11	1	1973038000
1914	Q13586	Stromal interaction molecule 1	1	STIM1	Homo sapiens	77 kDa	12	11	1	88627190
1915	Q71RC2	La-related protein 4	1	LARP4	Homo sapiens	81 kDa	12	12	1	307247100
1916	Q9UP83	Conserved oligomeric Golgi complex subunit 5	1	COG5	Homo sapiens	93 kDa	12	12	1	136235300
1917	Q9NTK5	Obg-like ATPase 1	1	OLA1	Homo sapiens	45 kDa	12	12	1	911864700
1918	Q96HY7	Probable 2-oxoglutarate dehydrogenase E1 component DHKTD1, mitochondrial	1	DHTKD1	Homo sapiens	103 kDa	12	12	1	92786840
1919	Q06203	Amidophosphoribosyltransferase	1	PPAT	Homo sapiens	57 kDa	12	12	1	429222800
1920	Q96GD4	Aurora kinase B	1	AURKB	Homo sapiens	39 kDa	12	12	1	248491400		✓
1921	Q12929	Epidermal growth factor receptor kinase substrate 8	1	EPS8	Homo sapiens	92 kDa	12	12	1	68875330		✓
1922	Q02878	60S ribosomal protein L6	1	RPL6	Homo sapiens	33 kDa	12	12	1	2450671000
1923	O95861	3'(2'),5'-bisphosphate nucleotidase 1	1	BPNT1	Homo sapiens	33 kDa	12	12	1	775932400
1924	O43301	Heat shock 70 kDa protein 12A	1	HSPA12A	Homo sapiens	75 kDa	12	12	1	77153950
1925	O75882	Attractin	1	ATRN	Homo sapiens	159 kDa	12	12	1	60371740
1926	P68400	Casein kinase II subunit alpha	1	CSNK2A1	Homo sapiens	45 kDa	12	12	1	362535900	✓	✓
1927	Q8NDF8	Terminal nucleotidyltransferase 4B	1	TENT4B	Homo sapiens	63 kDa	12	11	1	62114000
1928	Q5VIR6	Vacuolar protein sorting-associated protein 53 homolog	1	VPS53	Homo sapiens	94 kDa	12	12	1	50445250
1929	Q04726	Transducin-like enhancer protein 3	1	TLE3	Homo sapiens	83 kDa	12	9	1	140136500	✓
1930	Q99536	Synaptic vesicle membrane protein VAT-1 homolog	1	VAT1	Homo sapiens	42 kDa	12	12	1	604203500
1931	Q8WUA4	General transcription factor 3C polypeptide 2	1	GTF3C2	Homo sapiens	101 kDa	12	12	1	187160000
1932	P36915	Guanine nucleotide-binding protein-like 1	1	GNL1	Homo sapiens	69 kDa	12	12	1	93896640
1933	P19784	Casein kinase II subunit alpha'	1	CSNK2A2	Homo sapiens	41 kDa	12	12	1	388278900	✓	✓
1934	P26599	Polypyrimidine tract-binding protein 1	1	PTBP1	Homo sapiens	57 kDa	12	11	1	1370184000
1935	Q96S59	Ran-binding protein 9	1	RANBP9	Homo sapiens	78 kDa	12	10	1	78830050
1936	P15170	Eukaryotic peptide chain release factor GTP-binding subunit ERF3A	1	GSPT1	Homo sapiens	56 kDa	12	6	1	82375070
1937	Q16555	Dihydropyrimidinase-related protein 2	1	DPYSL2	Homo sapiens	62 kDa	12	9	1	101630700
1938	Q7Z417	Nuclear fragile X mental retardation-interacting protein 2	1	NUFIP2	Homo sapiens	76 kDa	12	12	1	337816500
1939	Q8WX92	Negative elongation factor B	1	NELFB	Homo sapiens	66 kDa	12	12	1	223060200	✓
1940	Q9HDC9	Adipocyte plasma membrane-associated protein	1	APMAP	Homo sapiens	46 kDa	12	12	1	1221110000
1941	Q05655	Protein kinase C delta type	1	PRKCD	Homo sapiens	78 kDa	12	11	1	63544320		✓
1942	Q7Z569	BRCA1-associated protein	1	BRAP	Homo sapiens	67 kDa	12	12	1	80963000
1943	O14641	Segment polarity protein dishevelled homolog DVL-2	1	DVL2	Homo sapiens	79 kDa	12	9	1	35686740
1944	Q8TAG9	Exocyst complex component 6	1	EXOC6	Homo sapiens	94 kDa	12	11	1	70124540
1945	O15118	NPC intracellular cholesterol transporter 1	1	NPC1	Homo sapiens	142 kDa	12	12	1	209333100
1946	Q9UNZ2	NSFL1 cofactor p47	1	NSFL1C	Homo sapiens	41 kDa	12	12	1	618289800
1947	Q96I15	Selenocysteine lyase	1	SCLY	Homo sapiens	48 kDa	12	12	1	36327340
1948	Q9UGI8	Testin	1	TES	Homo sapiens	48 kDa	12	12	1	563295400
1949	Q9H6Z4	Ran-binding protein 3	1	RANBP3	Homo sapiens	60 kDa	12	12	1	311755700
1950	Q8NEM2	SHC SH2 domain-binding protein 1	1	SHCBP1	Homo sapiens	76 kDa	12	12	1	87216560
1951	A8CG34	Nuclear envelope pore membrane protein POM 121C	1	POM121C	Homo sapiens	125 kDa	12	5	1	10577290
1952	Q96HS1	Serine/threonine-protein phosphatase PGAM5, mitochondrial	1	PGAM5	Homo sapiens	32 kDa	12	12	1	1235171000
1953	Q05639	Elongation factor 1-alpha 2	1	EEF1A2	Homo sapiens	50 kDa	12	4	1	306479600
1954	P22830	Ferrochelatase, mitochondrial	1	FECH	Homo sapiens	48 kDa	12	12	1	47930040
1955	Q7Z3V4	Ubiquitin-protein ligase E3B	1	UBE3B	Homo sapiens	123 kDa	12	12	1	29666750
1956	Q8IX12	Cell division cycle and apoptosis regulator protein 1	1	CCAR1	Homo sapiens	133 kDa	12	12	1	376147700	✓
1957	Q96S55	ATPase WRNIP1	1	WRNIP1	Homo sapiens	72 kDa	12	12	1	122763300
1958	Q14680	Maternal embryonic leucine zipper kinase	1	MELK	Homo sapiens	75 kDa	12	12	1	53304600		✓
1959	Q9NPI6	mRNA-decapping enzyme 1A	1	DCP1A	Homo sapiens	63 kDa	12	12	1	137734500
1960	P26641	Elongation factor 1-gamma	1	EEF1G	Homo sapiens	50 kDa	12	12	1	9172308000
1961	Q969Z0	FAST kinase domain-containing protein 4	1	TBRG4	Homo sapiens	71 kDa	12	12	1	182142500
1962	Q9NY93	Probable ATP-dependent RNA helicase DDX56	1	DDX56	Homo sapiens	62 kDa	12	12	1	595481100
1963	Q08752	Peptidyl-prolyl cis-trans isomerase D	1	PPID	Homo sapiens	41 kDa	12	12	1	588743400
1964	P10398	Serine/threonine-protein kinase A-Raf	1	ARAF	Homo sapiens	68 kDa	12	10	1	120638400		✓
1965	Q9NVR2	Integrator complex subunit 10	1	INTS10	Homo sapiens	82 kDa	12	12	1	87925470
1966	Q9H0R6	Glutamyl-tRNA(Gln) amidotransferase subunit A, mitochondrial	1	QRSL1	Homo sapiens	57 kDa	12	12	1	155636700
1967	P42696	RNA-binding protein 34	1	RBM34	Homo sapiens	49 kDa	12	12	1	403639100
1968	O75410	Transforming acidic coiled-coil-containing protein 1	1	TACC1	Homo sapiens	88 kDa	12	10	1	89371500
1969	P29597	Non-receptor tyrosine-protein kinase TYK2	1	TYK2	Homo sapiens	134 kDa	12	12	1	19438680		✓
1970	Q9UQ90	Paraplegin	1	SPG7	Homo sapiens	88 kDa	12	12	1	54093400
1971	P20839	Inosine-5'-monophosphate dehydrogenase 1	1	IMPDH1	Homo sapiens	55 kDa	12	12	1	252943600
1972	P31153	S-adenosylmethionine synthase isoform type-2	1	MAT2A	Homo sapiens	44 kDa	12	10	1	920048900
1973	Q8IWX8	Calcium homeostasis endoplasmic reticulum protein	1	CHERP	Homo sapiens	104 kDa	12	12	1	533317600
1974	Q9UKG1	DCC-interacting protein 13-alpha	1	APPL1	Homo sapiens	80 kDa	12	12	1	306785300
1975	Q9Y2X0	Mediator of RNA polymerase II transcription subunit 16	1	MED16	Homo sapiens	97 kDa	12	12	1	93607490	✓
1976	P10253	Lysosomal alpha-glucosidase	1	GAA	Homo sapiens	105 kDa	12	12	1	250498200
1977	Q9NVH1	DnaJ homolog subfamily C member 11	1	DNAJC11	Homo sapiens	63 kDa	12	12	1	255927100
1978	P09110	3-ketoacyl-CoA thiolase, peroxisomal	1	ACAA1	Homo sapiens	44 kDa	12	12	1	145744200
1979	Q13492	Phosphatidylinositol-binding clathrin assembly protein	1	PICALM	Homo sapiens	71 kDa	12	10	1	241651900
1980	Q86YV9	Hermansky-Pudlak syndrome 6 protein	1	HPS6	Homo sapiens	83 kDa	12	12	1	88709940
1981	Q9NZC9	SWI/SNF-related matrix-associated actin-dependent regulator of chromatin subfamily A-like protein 1	1	SMARCAL1	Homo sapiens	106 kDa	12	12	1	50614300
1982	Q9Y4P3	Transducin beta-like protein 2	1	TBL2	Homo sapiens	50 kDa	12	12	1	243764000
1983	P04040	Catalase	1	CAT	Homo sapiens	60 kDa	12	12	1	253453500
1984	P63104	14-3-3 protein zeta/delta	1	YWHAZ	Homo sapiens	28 kDa	12	9	1	9161659000		✓
1985	Q5VUJ6	Leucine-rich repeat and calponin homology domain-containing protein 2	1	LRCH2	Homo sapiens	85 kDa	12	12	1	52774660
1986	Q96II8	DISP complex protein LRCH3	1	LRCH3	Homo sapiens	86 kDa	12	11	1	49261730
1987	Q96AY3	Peptidyl-prolyl cis-trans isomerase FKBP10	1	FKBP10	Homo sapiens	64 kDa	12	12	1	562346300
1988	P27695	DNA-(apurinic or apyrimidinic site) endonuclease	1	APEX1	Homo sapiens	36 kDa	12	12	1	872118700	✓
1989	Q6GQQ9	OTU domain-containing protein 7B	1	OTUD7B	Homo sapiens	93 kDa	12	12	1	22312170
1990	O14975	Very long-chain acyl-CoA synthetase	1	SLC27A2	Homo sapiens	70 kDa	12	12	1	65288330
1991	Q96SB3	Neurabin-2	1	PPP1R9B	Homo sapiens	89 kDa	12	11	0.999999	96745760
1992	Q9Y5J1	U3 small nucleolar RNA-associated protein 18 homolog	1	UTP18	Homo sapiens	62 kDa	12	12	0.999999	192554900
1993	Q12840	Kinesin heavy chain isoform 5A	1	KIF5A	Homo sapiens	117 kDa	12	5	0.999999	15498150
1994	Q10713	Mitochondrial-processing peptidase subunit alpha	1	PMPCA	Homo sapiens	58 kDa	12	12	0.999999	568642000
1995	P29590	Protein PML	1	PML	Homo sapiens	98 kDa	12	12	0.999999	141016500	✓
1996	P16278	Beta-galactosidase	1	GLB1	Homo sapiens	76 kDa	12	11	0.999999	322598400
1997	P15121	Aldo-keto reductase family 1 member B1	1	AKR1B1	Homo sapiens	36 kDa	12	12	0.999999	1977636000
[truncated: 8,047 more rows]
