# Supplementary material for: Single-Shot 10K Proteome Approach: Over 10,000 Protein Identifications by Data-Independent Acquisition-Based Single-Shot Proteomics with Ion Mobility Spectrometry
Source: J Proteome Res. 2022 May 6;21(6):1418–27. doi: 10.1021/acs.jproteome.2c00023 (PMC9171847; doi:10.1021/acs.jproteome.2c00023)
Supplement: Supplementary file 5 — pr2c00023_si_005.xlsx [file pr2c00023_si_005.xlsx]

## Sheet: with FIAMS
Table S4. List of feces host proteins that differ between R-SDS model and control mice. The missing values were imputed using Perseus, and the imputed values were shown in red. Data analyzed by DIA-MS with FAIMS are shown.
up-or down-regulation in the R-SDS	Uniprot Ac.	Protein Name	Gene Symbol	Molecular Weight	Identified Peptide Count	Unique Peptide Count	Log2(DIA protein intensity)												Fold-change	p-value	Genes categorized "Mental Disorders" on HumanPSD database
							Control_1	Control_2	Control_3	Control_4	Control_5	R-SDS_1	R-SDS_2	R-SDS_3	R-SDS_4	R-SDS_5	R-SDS_6	R-SDS_7
Down	D3YYY8	Rho guanine nucleotide exchange factor (GEF) 26	Arhgef26	97 kDa	1	1	26.5347	25.5086	25.8235	25.8616	27.0606	21.8417	16.6639	22.2469	16.3605	18.4518	15.8591	21.289	0.00680688	0.000332736
Down	Q7TSQ8	Pyruvate dehydrogenase phosphatase regulatory subunit, mitochondrial	Pdpr	99 kDa	2	2	17.9611	23.511	24.0163	26.2823	25.5654	16.2133	16.4722	17.0164	16.9232	23.4665	17.062	17.6218	0.0200237	0.013866
Down	Q64374	Regucalcin	Rgn	33 kDa	9	9	29.1178	28.4109	29.4331	29.0741	28.6272	27.2109	16.4202	19.8931	27.6914	26.5851	22.7096	23.5993	0.0222761	0.0129984
Down	O70548	Telethonin	Tcap	19 kDa	1	1	24.5808	23.8918	25.4507	25.6068	24.1642	16.7363	22.1551	22.5916	21.9943	18.913	16.9483	16.6059	0.0250643	0.00169848
Down	E9Q4Y1	Alcohol dehydrogenase 6A (class V)	Adh6a	39 kDa	11	11	33.9146	33.0266	34.962	34.3881	33.6817	32.131	30.0774	26.703	28.5836	27.6716	29.4639	29.1826	0.0339972	0.000124408
Down	Q9DA19	Corepressor interacting with RBPJ 1	Cir1	52 kDa	1	1	27.4389	26.6413	28.2122	27.5709	27.4096	24.752	24.8674	16.3798	24.761	21.6197	24.0321	25.8954	0.0519112	0.0133202
Down	Q3THS6	S-adenosylmethionine synthase isoform type-2	Mat2a	44 kDa	7	6	29.4891	30.1803	31.6034	31.6612	29.3021	26.2718	27.6247	28.2129	27.6301	24.5582	23.9821	25.9224	0.0570108	0.000397896
Down	Q8BI08	Protein MAL2	Mal2	19 kDa	1	1	24.022	23.2116	24.0216	23.8455	24.1285	18.9135	17.437	17.3609	16.5143	23.0052	22.7455	22.0583	0.0572484	0.00773179
Down	Q9JLT2	Trehalase	Treh	65 kDa	13	13	30.9033	30.6548	31.9521	31.4415	30.9607	28.9078	27.7768	26.5161	26.4228	26.2095	27.7129	27.686	0.068696	6.83219e-06
Down	A0A3B2W3F1	Protease, serine 32 (Fragment)	Prss32	18 kDa	2	2	28.714	28.1379	29.5302	28.31	28.4637	24.9553	23.4938	24.0869	23.8181	24.4274	26.4134	26.5762	0.071459	5.57712e-05
Down	P09470	Angiotensin-converting enzyme	Ace	151 kDa	28	28	33.29	32.8625	34.4242	34.0072	33.0482	31.5737	31.6213	26.5242	29.9965	29.0457	30.2244	30.8299	0.0852149	0.00121829
Down	Q8CDN9	Leucine-rich repeat-containing protein 9	Lrrc9	167 kDa	1	1	22.1951	22.7104	18.6465	24.3982	23.228	16.488	21.2835	21.5982	19.9278	16.4214	17.4612	17.9624	0.0883277	0.0229308
Down	P31428	Dipeptidase 1	Dpep1	46 kDa	8	8	29.8368	29.9074	31.4359	29.992	29.8489	26.6009	26.6247	26.8559	27.2934	26.9288	25.8803	26.8912	0.0896744	4.57994e-05
Down	Q6YI28	EP1	Lypd8l	24 kDa	2	2	27.561	26.7715	29.0591	26.98	27.4135	23.989	24.7918	23.0081	24.7103	24.5743	24.097	23.6416	0.0920773	0.000175469
Down	P50516	V-type proton ATPase catalytic subunit A	Atp6v1a	68 kDa	7	7	27.2568	27.041	27.2067	28.0454	26.6018	23.6637	24.2946	25.4837	25.0876	22.2691	22.1634	24.071	0.0968261	0.000191726
Down	Q91WG0	Acylcarnitine hydrolase	Ces2c	62 kDa	11	6	30.1371	31.5541	31.9163	31.0691	31.046	29.2794	27.7701	27.4626	26.6665	28.0706	28.6148	28.1089	0.112784	3.12608e-05
Down	Q8VC12	Urocanate hydratase	Uroc1	75 kDa	2	2	22.9291	21.4809	22.4375	23.0097	23.0497	19.532	19.7832	20.871	19.2934	19.8483	18.2889	18.5477	0.114285	3.5059e-05
Down	A0A571BF69	Maltase-glucoamylase	Mgam	413 kDa	88	80	36.9331	36.481	38.0104	37.3677	36.3645	34.0927	34.503	33.4893	35.5742	31.8608	33.2696	34.6404	0.115602	0.000864865
Down	Q8R2Q4	Ribosome-releasing factor 2, mitochondrial	Gfm2	86 kDa	1	1	29.0682	28.932	29.0931	30.3208	28.6044	26.2457	27.7819	27.7715	27.9044	24.4622	24.0655	26.5394	0.142801	0.00270508
Down	Q9JK88	Serpin I2	Serpini2	46 kDa	6	5	25.6704	22.8272	25.0296	24.5526	25.3279	22.2723	22.2612	22.5368	21.7397	21.9261	21.9315	20.9276	0.149752	0.0032282
Down	E9Q9C6	Fc fragment of IgG-binding protein	Fcgbp	275 kDa	45	38	35.4345	35.147	36.6483	36.1119	35.046	31.8502	33.4557	33.2653	34.34	31.8892	32.4781	33.4142	0.151626	0.000158107
Down	Q91XD4	Formimidoyltransferase-cyclodeaminase	Ftcd	59 kDa	1	1	23.3729	22.1991	21.9384	22.5447	23.5919	20.2062	19.515	21.8573	19.8855	19.5398	18.3044	20.7729	0.152004	0.000454737
Down	B2RQC6	CAD protein	Cad	243 kDa	4	4	22.6648	24.032	23.2344	23.4457	21.6315	19.7867	21.4801	22.1646	21.6929	18.1474	18.2848	20.6989	0.1561	0.00489452
Down	Q64285	Bile salt-activated lipase	Cel	66 kDa	5	5	24.4732	22.1442	25.448	23.2795	24.2072	21.3527	23.0687	21.8003	21.7355	21.4661	20.7022	19.5625	0.173572	0.0067044
Down	P08905	Lysozyme C-2	Lyz2	17 kDa	1	1	26.1689	25.8422	25.5973	25.2278	25.457	22.944	24.0245	24.1589	23.0872	21.6259	24.2924	22.8066	0.191899	0.000290168
Down	P29758	Ornithine aminotransferase, mitochondrial	Oat	48 kDa	7	7	26.6865	26.2353	26.3629	26.8454	26.7146	24.3543	23.3594	23.0288	22.4978	24.2234	25.6634	26.2111	0.192403	0.00326716
Down	D3Z5G7	Carboxylic ester hydrolase	Ces1b	62 kDa	9	4	21.4793	21.3232	21.6372	21.1676	21.6633	19.0651	18.7061	15.7357	20.1188	20.041	20.2972	19.7491	0.19584	0.00766408
Down	P38647	Stress-70 protein, mitochondrial	Hspa9	73 kDa	11	11	25.9864	26.0302	26.1932	26.2009	26.3376	23.2938	23.079	24.3607	24.0343	24.2216	24.1076	23.598	0.19805	4.76245e-06
Down	Q5NC41	RIKEN cDNA 1810065E05 gene	1810065E05Rik	25 kDa	4	4	29.634	29.7874	30.216	29.5081	29.9707	27.869	27.8204	27.3068	27.2827	27.3475	27.1634	27.894	0.203486	2.064e-07
Down	Q91XE4	N-acyl-aromatic-L-amino acid amidohydrolase (carboxylate-forming)	Acy3	35 kDa	4	4	27.4204	25.3726	27.0601	26.2907	27.1589	24.3322	24.6588	24.4046	24.4912	24.2721	24.8339	24.065	0.214087	0.00300975
Down	A0A0A6YVS4	Immunoglobulin heavy variable 5-9-1 (Fragment)	Ighv5-9-1	14 kDa	2	2	21.0572	23.1593	23.0494	23.7487	23.9181	22.5731	20.363	20.5769	17.9078	22.8061	20.9523	20.8794	0.229889	0.0239073
Down	Q8CHT0	Delta-1-pyrroline-5-carboxylate dehydrogenase, mitochondrial	Aldh4a1	62 kDa	3	3	23.2072	23.7885	23.1884	24.3671	23.0932	21.4538	21.7451	21.6526	22.1842	20.9408	20.7796	21.4982	0.239154	0.000133543
Down	Q3TMT3	Transmembrane 4 L6 family member 4	Tm4sf4	21 kDa	1	1	25.2316	24.8916	24.9667	25.3567	25.4066	23.0788	24.1931	21.7486	22.7269	23.8324	23.07	23.1753	0.241019	0.000259096
Down	Q69ZK6	Probable JmjC domain-containing histone demethylation protein 2C	Jmjd1c	261 kDa	1	1	23.7621	23.5397	23.6317	25.2319	23.0218	22.5853	23.0703	23.5445	22.7711	19.6693	18.8909	22.0759	0.243771	0.0272659
Down	E9Q5I3	Mucin 5, subtype B, tracheobronchial	Muc5b	515 kDa	8	7	27.2557	26.2623	27.6553	27.2466	26.9044	25.1121	25.5494	25.9803	26.112	23.9693	23.8882	24.8594	0.250414	0.000705732
Down	Q61937	Nucleophosmin	Npm1	33 kDa	2	2	21.9171	22.4883	20.2039	23.3397	23.1856	19.9939	21.1723	20.8657	19.2012	20.8791	19.8649	19.797	0.25464	0.0207129
Down	Q3UHQ6	Protein dopey-2	Dop1b	257 kDa	2	2	18.3857	16.5244	18.1503	17.3864	18.6167	15.6902	15.7343	15.1764	14.5059	16.9291	16.842	16.0398	0.255728	0.00370391
Down	D3YXF5	Complement component 7	C7	93 kDa	1	1	19.7928	15.9331	17.0315	17.7165	17.0959	15.1412	15.9751	15.7376	16.3841	15.4375	14.2091	16.5375	0.271262	0.0384406
Down	P07743	BPI fold-containing family A member 2	Bpifa2	25 kDa	2	2	22.5438	20.1384	22.2935	22.2952	22.0964	20.3693	21.3011	19.6117	19.106	20.0609	19.9138	19.656	0.273424	0.00858144
Down	E9Q7P9	Cadherin-related family member 2	Cdhr2	143 kDa	20	20	33.3965	32.4169	34.4104	33.5946	32.9104	31.3187	32.2173	31.7701	32.2738	30.7976	30.7022	31.5373	0.281448	0.00233254
Down	P70665	Sialate O-acetylesterase	Siae	61 kDa	10	10	28.2544	27.5281	28.8426	28.2889	28.0379	26.5167	26.6947	26.183	26.4271	26.5432	26.0121	26.2036	0.282876	0.000339047
Down	P09803	Cadherin-1	Cdh1	98 kDa	14	14	31.3887	30.4385	32.3105	31.5658	31.1312	28.9367	29.9456	30.1052	29.8703	29.2793	29.1204	29.5961	0.283923	0.00157961
Down	P58242	Acid sphingomyelinase-like phosphodiesterase 3b	Smpdl3b	52 kDa	10	10	29.2134	28.4845	30.3116	29.2886	29.0895	27.6728	27.8941	27.0715	27.6995	27.3134	27.1837	27.528	0.287752	0.00205859
Down	Q9JJD0	THAP domain-containing protein 11	Thap11	33 kDa	1	1	22.2051	23.0716	23.838	22.8892	22.0271	21.2817	20.2399	20.9898	22.8963	21.2018	19.7076	20.7552	0.287994	0.00487057
Down	A0A0R4J0I1	Serine protease inhibitor A3K	Serpina3k	47 kDa	17	8	33.0765	32.6741	34.1566	33.9063	33.0286	30.8139	32.9827	31.9127	32.3724	31.1898	30.3371	31.4157	0.288465	0.00244118
Down	Q8VCK7	Syncollin	Sycn	15 kDa	2	2	25.6737	24.9593	26.2582	26.1626	26.34	22.63	24.2316	24.1501	25.0024	24.8635	24.1305	23.7847	0.294127	0.00115051
Down	Q80Z19	Mucin-2 (Fragments)	Muc2	293 kDa	46	45	32.9309	32.8919	34.3858	33.6751	33.0414	31.2255	32.3007	32.0294	32.8246	30.6907	31.2032	31.3762	0.303408	0.00181046
Down	Q9Z0K8	Pantetheinase	Vnn1	57 kDa	9	9	29.9735	28.9149	30.761	30.2304	29.705	27.9748	28.3586	29.0705	28.2915	27.9092	27.9586	27.8903	0.3058	0.00233034
Down	Q9CZ30	Obg-like ATPase 1	Ola1	45 kDa	8	8	28.4094	27.3821	28.2585	28.3953	27.4491	26.3638	27.8188	27.7322	27.4609	23.8495	23.9126	26.9434	0.311745	0.0433202
Down	P07724	Albumin	Alb	69 kDa	26	26	34.2606	34.4253	35.0093	34.1573	33.4745	31.5036	33.1686	32.7837	33.8777	31.8442	32.1833	32.8892	0.316832	0.00185597
Down	Q62469	Integrin alpha-2	Itga2	129 kDa	7	7	25.7791	24.407	26.0679	25.2402	25.2689	23.7508	23.7505	23.9113	23.1276	23.8166	23.8651	23.7203	0.319392	0.00275886
Down	F8WIV2	Serine (or cysteine) peptidase inhibitor, clade B, member 6a	Serpinb6a	45 kDa	15	13	31.9063	31.5108	33.1508	32.2739	32.1805	30.3219	30.4522	30.7989	30.9904	30.4766	30.2564	30.6886	0.321932	0.00223769
Down	Q9R1Z7	6-pyruvoyl tetrahydrobiopterin synthase	Pts	16 kDa	4	4	26.1124	25.2321	26.379	26.1402	25.7375	24.5693	24.3279	23.8323	24.4621	24.6294	23.9152	24.304	0.323359	0.000258577
Down	P51879	Oncomodulin	Ocm	12 kDa	3	3	28.9061	27.9391	29.0029	28.6213	28.5155	27.1829	27.517	27.0386	26.952	26.9756	26.3252	26.9147	0.327514	0.000127145
Down	P05201	Aspartate aminotransferase, cytoplasmic	Got1	46 kDa	12	12	29.0247	28.8492	29.5778	29.0925	29.0049	27.9713	28.4937	25.2841	27.9888	27.9027	27.0181	27.9172	0.330115	0.00688129
Down	Q9JJ00	Phospholipid scramblase 1	Plscr1	36 kDa	1	1	21.7764	20.6526	21.1921	21.7253	21.338	20.1268	20.6421	19.5949	17.0331	20.5875	20.1791	20.0351	0.331199	0.0144255
Down	P23953	Carboxylesterase 1C	Ces1c	61 kDa	9	4	27.2431	27.3729	27.8899	27.0259	27.1553	25.3163	26.0319	25.3944	26.7906	25.2486	25.6587	25.8	0.332446	9.38015e-05
Down	Q571E4	N-acetylgalactosamine-6-sulfatase	Galns	58 kDa	8	8	28.045	27.2605	28.5649	28.002	27.7133	26.5802	26.9306	26.4083	26.6752	26.24	25.1304	26.3594	0.333295	0.000454716
Down	Q9JHE3	Neutral ceramidase	Asah2	84 kDa	11	11	32.1502	31.2575	32.9998	32.1502	31.7659	30.5715	30.9811	30.4446	30.3185	30.1869	30.3796	30.5349	0.335283	0.00355034
Down	Q9WU28	Prefoldin subunit 5	Pfdn5	17 kDa	1	1	18.0595	18.1215	17.8796	18.1034	18.1825	16.6948	15.148	15.2599	16.3019	17.1605	17.5085	17.4342	0.337236	0.00528482
Down	P56480	ATP synthase subunit beta, mitochondrial	Atp5f1b	56 kDa	15	15	29.6464	28.9298	29.7772	30.2743	29.1933	28.3083	28.6085	28.655	27.691	27.9344	26.8361	28.209	0.346376	0.00110555
Down	Q9EQ08	Heparan N-sulfatase	Sgsh	57 kDa	8	8	25.5117	24.9728	25.9264	25.6453	25.2847	24.1073	24.4577	23.6203	24.2158	23.9446	23.3791	23.9562	0.3502	6.09158e-05
Down	Q9WVJ3	Carboxypeptidase Q	Cpq	52 kDa	6	6	27.0901	26.4623	27.5388	26.9618	26.8377	25.4442	26.0073	25.6567	25.9994	25.2129	24.6053	25.5225	0.357117	0.000176486
Down	Q9CPX4	Ferritin	Ftl1	21 kDa	7	7	29.7087	28.6456	29.4115	29.1261	29.3045	27.6396	29.055	27.928	28.3814	27.4251	26.3754	27.5081	0.358409	0.00271444
Down	P09528	Ferritin heavy chain	Fth1	21 kDa	7	7	28.0476	27.4905	28.0837	28.1328	28.1904	26.4787	27.7116	26.5553	27.0999	26.2702	24.894	26.571	0.359108	0.00317841
Down	E9PWP7	Mucin 3, intestinal	Muc3	463 kDa	4	4	24.8507	24.5688	24.9572	24.8726	25.2807	23.2759	23.5793	23.8595	23.2525	23.6253	23.2735	23.1543	0.359858	4.78432e-06
Down	P20444	Protein kinase C alpha type	Prkca	77 kDa	5	5	20.5229	21.0328	20.1055	20.0168	21.3449	19.3451	18.981	17.3016	18.563	19.4925	20.5757	19.7155	0.362135	0.0107912
Down	Q9WU03	Kunitz-type protease inhibitor 2	Spint2	28 kDa	3	3	24.6059	22.328	25.5111	24.6018	24.4272	22.8968	22.4872	22.8603	22.1285	22.9183	23.3366	23.1995	0.362902	0.0476903
Down	Q8BJ48	N-acetylglucosamine-1-phosphodiester alpha-N-acetylglucosaminidase	Nagpa	56 kDa	4	4	23.8437	23.081	23.6404	24.1432	24.0457	22.8859	22.6258	22.3176	20.9846	22.6301	22.3392	22.2407	0.363073	0.000652935
Down	Q8BK48	Pyrethroid hydrolase Ces2e	Ces2e	62 kDa	10	8	25.6721	26.5387	25.9731	25.2675	26.4036	26.1869	24.2159	23.9303	22.7316	25.1362	25.7708	23.601	0.363332	0.0220151
Down	P57716	Nicastrin	Ncstn	78 kDa	5	5	26.9075	25.9311	27.3872	26.8364	26.5924	25.5252	25.6832	25.3905	24.3794	25.2686	25.3509	25.2967	0.363428	0.00118571
Down	P11031	Activated RNA polymerase II transcriptional coactivator p15	Sub1	14 kDa	3	3	24.1595	23.928	23.1291	23.8385	24.3763	22.4035	22.146	22.3705	21.456	23.0007	22.647	22.9729	0.363942	0.00065007
Down	Q80V42	Carboxypeptidase M	Cpm	51 kDa	5	5	21.2774	22.1201	23.2342	22.721	22.9248	21.016	20.8892	20.2866	21.9047	21.5402	20.0517	21.3255	0.365124	0.00961258
Down	Q64444	Carbonic anhydrase 4	Ca4	34 kDa	5	5	25.9401	27.2342	27.2799	26.4227	26.9536	24.9009	25.2062	26.3561	25.2587	24.5547	25.3314	25.6007	0.365879	0.00204197
Down	Q8BFR4	N-acetylglucosamine-6-sulfatase	Gns	61 kDa	11	11	28.3171	27.7638	28.8859	28.5714	28.1626	26.9226	27.4238	27.0194	27.2309	26.5187	26.6667	26.4474	0.365958	0.000274663
Down	Q9JLB4	Cubilin	Cubn	399 kDa	32	32	29.4038	29.0613	30.027	29.7963	29.4226	28.4208	28.914	27.0324	28.8913	27.8497	26.9208	28.7605	0.371275	0.00378112
Down	B2RU69	CUB and zona pellucida-like domain-containing protein 1	Cuzd1	68 kDa	11	11	30.8484	29.8155	31.5006	30.4379	30.1296	29.1529	29.5496	29.1245	29.6735	28.1587	28.6404	29.602	0.37434	0.00461296
Down	Q99JX3	Golgi reassembly-stacking protein 2	Gorasp2	47 kDa	3	3	18.9163	17.5695	19.1996	17.5591	17.8207	17.0497	16.5088	16.9701	14.4472	17.9506	18.6167	16.0983	0.377053	0.046413
Down	P24823	Alkaline phosphatase, germ cell type	Alpg	57 kDa	5	3	21.8293	20.4019	22.0908	21.2351	22.1938	20.8598	20.0711	19.8218	19.2427	19.9049	19.425	21.7924	0.381425	0.015159
Down	Q9ESY9	Gamma-interferon-inducible lysosomal thiol reductase	Ifi30	28 kDa	1	1	23.1842	24.5963	24.2219	24.2536	24.6128	22.747	22.0946	22.7531	23.2781	23.0071	23.2336	22.3851	0.382036	0.00271719
Down	P29621	Serine protease inhibitor A3C	Serpina3c	47 kDa	4	2	29.6312	28.8964	31.1777	30.3354	29.8876	27.9273	30.2922	28.6485	28.9623	28.379	27.6471	28.4204	0.385636	0.0225964
Down	P97435	Enteropeptidase	Tmprss15	119 kDa	13	13	29.2869	28.3692	30.015	29.0424	28.9482	27.7595	28.4561	27.9079	28.2216	27.34	27.2786	27.3427	0.385745	0.00324422
Down	Q9Z261	Claudin-7	Cldn7	22 kDa	2	2	23.0768	21.7547	22.8379	22.6855	23.0401	21.4747	21.6187	21.7707	20.0324	21.9701	21.6969	20.5869	0.386412	0.00364746
Down	P40237	CD82 antigen	Cd82	30 kDa	6	6	25.7608	24.4363	25.3869	25.1841	26.192	24.0245	24.4098	23.7373	22.9183	24.6085	24.7278	23.737	0.387235	0.00613748
Down	Q9DBX3	Sushi domain-containing protein 2	Susd2	91 kDa	11	11	28.6911	27.5637	28.9846	28.5593	28.3784	27.0811	27.2307	27.1541	26.8767	26.9366	26.767	27.4238	0.387347	0.00293029
Down	P18761	Carbonic anhydrase 6	Ca6	36 kDa	9	9	29.7525	30.4052	31.3428	32.0292	30.1084	28.8106	30.478	29.64	30.3398	28.6351	28.0042	29.6449	0.388784	0.0344516
Down	Q8K0C5	Zymogen granule membrane protein 16	Zg16	18 kDa	4	4	30.236	29.4057	30.8425	29.9605	29.532	28.0907	29.9842	28.9848	29.6708	27.4404	27.7631	28.5854	0.392371	0.0128139
Down	Q6DYE8	Ectonucleotide pyrophosphatase/phosphodiesterase family member 3	Enpp3	99 kDa	25	25	30.4368	29.6434	31.4199	30.6122	30.4014	29.1242	29.6741	28.9995	29.4746	28.7654	28.7877	29.2964	0.394345	0.00572572
Down	B1AVD1	Xaa-Pro aminopeptidase 2	Xpnpep2	76 kDa	13	13	27.4387	26.824	27.8315	28.6041	27.6157	26.284	26.7088	25.8257	26.0259	26.2648	26.2693	26.9811	0.398947	0.00626657
Down	Q9ET22	Dipeptidyl peptidase 2	Dpp7	56 kDa	6	6	26.5972	25.8465	26.5617	26.6098	26.2387	25.0218	25.4389	25.449	25.3503	24.5952	24.731	24.7541	0.399936	9.17001e-05
Down	Q9D7I5	Phospholysine phosphohistidine inorganic pyrophosphate phosphatase	Lhpp	29 kDa	1	1	17.9925	18.6854	18.4727	17.437	19.2632	16.5463	17.3074	17.0608	17.0199	17.5402	16.7448	17.1351	0.400677	0.00961059
Down	Q8R146	Acylamino-acid-releasing enzyme	Apeh	82 kDa	12	12	28.5185	27.8837	28.7413	28.5724	28.3732	27.0137	27.3756	27.5485	27.5822	26.6956	26.5998	26.8773	0.400843	0.000106743
Down	Q9JMA9	Sodium- and chloride-dependent neutral and basic amino acid transporter B(0+)	Slc6a14	71 kDa	4	4	23.5651	22.4843	22.9317	23.4117	23.4335	21.2322	21.8323	22.6009	22.6345	22.1296	20.6605	21.86	0.401853	0.00296401
Down	Q9QYZ9	Serine protease 30	Prss30	34 kDa	5	5	25.6949	26.3635	26.9476	26.0907	26.1707	24.6177	24.9555	25.4294	24.64	24.2789	25.7984	24.9246	0.404923	0.00114185
Down	O35684	Neuroserpin	Serpini1	46 kDa	3	3	24.9904	23.9513	26.2171	24.8847	25.5759	23.6887	24.4108	23.6795	23.4317	23.7663	23.9037	23.9251	0.407689	0.0236559
Down	Q91XA9	Acidic mammalian chitinase	Chia	52 kDa	5	5	27.0585	24.4589	26.1398	26.2205	25.8047	24.4631	25.5305	24.9741	24.5768	23.93	24.057	25.0599	0.411636	0.0353354
Down	Q9Z0G9	Claudin-3	Cldn3	23 kDa	2	2	22.566	21.0432	22.3434	21.6737	22.8367	20.828	21.4023	20.3544	19.8157	21.5349	21.399	20.4656	0.416373	0.0144281
Down	Q8BMD8	Calcium-binding mitochondrial carrier protein SCaMC-1	Slc25a24	53 kDa	5	5	24.704	25.6455	24.8386	24.7943	25.2159	24.2919	23.7179	24.0007	23.3214	25.1143	22.7587	23.2796	0.418657	0.00478983
Down	Q9CPN9	RIKEN cDNA 2210010C04 gene	2210010C04Rik	26 kDa	4	4	27.8625	27.2667	28.6239	28.1386	26.7213	25.7073	27.1181	26.0637	27.3045	26.026	26.6593	26.3927	0.418924	0.0154078
Down	O88310	Intelectin-1a	Itln1	35 kDa	6	6	27.5526	27.4111	27.7762	27.284	28.2525	26.6317	26.9579	27.6134	25.554	26.2234	25.8508	26.0094	0.420597	0.0031434
Down	Q8C6C9	Protein LEG1 homolog	Leg1	38 kDa	6	6	32.1209	30.8607	32.6855	32.5569	31.8192	30.3291	31.9305	31.6595	31.4115	29.9511	29.2935	30.8575	0.425559	0.0306613
Down	Q64191	N(4)-(beta-N-acetylglucosaminyl)-L-asparaginase	Aga	37 kDa	3	3	24.7596	24.5759	25.352	25.212	25.0702	24.0101	24.194	23.9429	23.3155	23.5638	23.4034	24.0724	0.432883	0.000144129
Down	Q9EQH2	Endoplasmic reticulum aminopeptidase 1	Erap1	107 kDa	22	22	27.9728	27.937	28.0529	27.1336	27.6994	26.86	26.9518	26.4125	26.5385	26.4526	26.2601	26.399	0.433574	0.000528457
Down	Q8R3G9	Tetraspanin-8	Tspan8	26 kDa	4	4	26.8846	26.4961	27.1618	26.7009	26.7242	25.6692	26.2785	25.2462	24.336	25.7368	26.2929	25.5683	0.434121	0.00235945
Down	P09055	Integrin beta-1	Itgb1	88 kDa	13	13	26.6309	25.8668	27.0402	26.5343	26.8862	25.5364	25.626	25.7752	25.0359	25.1132	25.4657	25.2986	0.440011	0.00192212
Down	Q62470	Integrin alpha-3	Itga3	117 kDa	12	12	26.0988	24.5978	26.7035	26.2696	26.1689	24.8342	25.0095	24.9651	24.645	24.5037	24.7689	24.7739	0.44074	0.0286464
Down	Q08857	Platelet glycoprotein 4	Cd36	53 kDa	1	1	22.0212	20.2234	21.0887	21.3943	21.4503	20.154	20.5905	19.883	19.8012	20.5807	19.7902	19.6083	0.442175	0.0116705
Down	Q8CCH2	NHL repeat-containing protein 3	Nhlrc3	38 kDa	4	4	26.1184	26.0083	26.875	26.4933	26.3175	25.2995	25.4878	25.1237	25.7007	25.1613	24.4824	25.0661	0.44328	0.000298325
Down	A0A140LJ04	Zinc finger ZZ-type and EF-hand domain-containing protein 1	Zzef1	331 kDa	4	4	24.2961	23.5792	24.4387	24.2273	24.5576	23.5219	22.8828	22.4727	21.3842	23.5094	23.8754	23.9185	0.454043	0.0168982
Down	Q80YX8	Major urinary protein 21	Mup21	21 kDa	4	2	22.7984	23.4247	24.2336	23.4488	23.1838	22.1831	23.677	22.2038	21.6354	22.2517	22.016	22.0107	0.455237	0.00772449
Down	P07146	Anionic trypsin-2	Prss2	26 kDa	8	5	28.2129	27.2419	28.568	28.6239	27.4985	27.2571	27.4938	27.1364	27.6542	26.0306	25.831	26.9667	0.460387	0.017299
Down	Q9NYQ2	Hydroxyacid oxidase 2	Hao2	39 kDa	6	6	26.9473	27.5349	27.5733	26.6215	27.3085	26.533	27.0926	26.6784	26.6528	26.1946	23.9058	25.4987	0.460831	0.0363756
Down	Q91WU0	Carboxylesterase 1F	Ces1f	62 kDa	17	14	26.3083	26.9863	26.6634	25.9424	26.9264	26.0251	26.2538	24.5034	24.3468	26.2379	25.3919	25.3907	0.461554	0.0112008
Down	P12265	Beta-glucuronidase	Gusb	74 kDa	12	12	27.5654	26.4967	27.7405	27.4047	26.9638	26.5598	26.6486	26.2561	26.2937	25.7726	24.9121	26.4434	0.464065	0.00655254
Down	Q61391	Neprilysin	Mme	86 kDa	23	23	28.7699	27.4815	28.9166	28.5478	28.7123	27.4995	27.7383	27.2863	27.1708	27.3513	27.6492	27.0821	0.470146	0.0104477
Down	P27784	C-C motif chemokine 6	Ccl6	13 kDa	1	1	20.1363	20.6921	20.3398	20.6161	20.8274	19.1144	20.1142	19.0869	20.1891	19.5719	18.9986	19.0866	0.476095	0.00104795
Down	Q6NSR8	Probable aminopeptidase NPEPL1	Npepl1	56 kDa	9	9	27.1877	26.393	28.0008	27.3117	27.1677	26.4104	26.4957	26.1361	26.1028	25.9403	25.5223	26.4344	0.47852	0.00977845
Down	P11352	Glutathione peroxidase 1	Gpx1	22 kDa	9	8	28.7658	27.9073	28.8092	28.216	28.212	27.198	27.7687	27.2275	28.0327	26.9798	26.9118	27.1419	0.479911	0.00144391
Down	Q9EQG7	Ectonucleotide pyrophosphatase/phosphodiesterase family member 5	Enpp5	54 kDa	1	1	20.8845	21.1039	21.3877	20.7481	20.6274	20.1113	20.188	19.8595	20.5344	20.067	18.9008	19.7747	0.489395	0.00147028
Down	Q8BHL4	Retinoic acid-induced protein 3	Gprc5a	40 kDa	1	1	23.7146	22.5986	23.2052	23.3425	24.1002	22.2838	22.8979	22.0794	22.0472	23.0509	21.989	22.1941	0.490033	0.0105623
Down	A2AJX4	MAM and LDL-receptor class A domain-containing protein 1	Malrd1	236 kDa	4	4	23.4353	22.5803	24.2587	23.3141	23.7577	22.4024	22.9509	22.4221	21.4932	22.8034	22.4702	22.6488	0.495388	0.017062
Up	Q7TSV4	Phosphoglucomutase-2	Pgm2	69 kDa	14	14	25.0063	25.2272	25.2293	26.0901	25.9515	26.4914	26.3821	26.7701	26.6611	26.7159	26.4218	26.1592	2.01901	0.00677813
Up	Q9JHU9	Inositol-3-phosphate synthase 1	Isyna1	61 kDa	7	7	23.8835	22.9764	24.4981	24.6281	24.6075	24.7441	25.1977	26.1141	24.5613	24.8572	25.433	25.2971	2.07536	0.0255405
Up	P62702	40S ribosomal protein S4, X isoform	Rps4x	30 kDa	2	2	17.25	16.4493	17.0725	15.9118	17.5175	17.8101	18.3548	16.9331	18.0963	17.2728	18.7415	18.076	2.08147	0.0209643
Up	P26040	Ezrin	Ezr	69 kDa	12	8	25.1279	24.4579	23.78	23.7596	25.2848	25.1308	25.8426	26.0743	25.5963	25.0059	25.3471	25.7894	2.0833	0.0260321	✓
Up	Q9DBG9	Tax1-binding protein 3	Tax1bp3	14 kDa	1	1	16.8661	16.4558	17.4625	17.5972	17.9108	17.6075	17.7543	17.7019	19.7771	17.3445	19.6675	18.3878	2.08723	0.0454193	✓
Up	E9Q6D8	Complement component C6	C6	105 kDa	2	2	17.7115	18.12	17.6744	18.2281	17.5914	19.3052	19.4107	17.817	18.7164	19.7342	18.4911	19.0703	2.09932	0.00398098	✓
Up	P55050	Fatty acid-binding protein, intestinal	Fabp2	15 kDa	1	1	22.6217	22.0042	21.4664	20.9654	22.2786	22.7951	23.3818	22.2966	22.0583	22.8706	24.1747	23.0403	2.11122	0.0232129
Up	Q9QUI0	Transforming protein RhoA	Rhoa	22 kDa	4	1	21.6055	21.079	20.5486	21.0394	21.9658	22.1642	22.1367	22.3171	22.694	22.1337	22.6376	22.5891	2.19486	0.00695713	✓
Up	P61027	Ras-related protein Rab-10	Rab10	23 kDa	4	2	19.4547	19.4643	19.6624	20.175	20.8538	20.1831	20.5812	21.478	22.1878	20.8102	21.2562	20.9152	2.1989	0.0118487
Up	P60766	Cell division control protein 42 homolog	Cdc42	21 kDa	6	5	23.2126	22.7834	22.5404	22.893	24.4168	23.847	24.4737	24.566	24.6364	24.279	24.5049	24.0407	2.24412	0.0208901	✓
Up	Q61398	Procollagen C-endopeptidase enhancer 1	Pcolce	50 kDa	3	3	17.6083	17.6176	18.6325	16.2124	17.8101	18.7767	19.9322	17.2276	18.2061	18.6024	19.1883	19.3505	2.2636	0.0470576
Up	P28843	Dipeptidyl peptidase 4	Dpp4	87 kDa	20	20	28.4978	27.383	28.6661	28.5145	28.3086	29.7537	28.7304	30.5571	30.4794	28.8529	29.9942	27.8501	2.27467	0.0252046	✓
Up	Q8R429	Sarcoplasmic/endoplasmic reticulum calcium ATPase 1	Atp2a1	109 kDa	6	6	20.0948	19.0958	19.9999	20.0797	20.4296	20.2092	22.6532	20.8957	21.6086	21.0009	21.0383	20.6105	2.30572	0.00908573	✓
Up	Q3UGR5	Haloacid dehalogenase-like hydrolase domain-containing protein 2	Hdhd2	29 kDa	4	4	22.808	22.4497	22.2505	22.1511	23.6208	23.4643	23.7188	24.0704	24.1578	23.899	23.9596	23.793	2.31352	0.00800018
Up	Q62468	Villin-1	Vil1	93 kDa	32	32	29.7545	28.443	28.6017	28.2886	29.3975	30.0271	30.5036	30.5394	29.914	29.5827	30.022	30.2015	2.32276	0.00950145
Up	A0A5F8MQB6	Calcium-activated chloride channel regulator 4A	Clca4a	102 kDa	17	5	23.8407	23.2673	23.6277	23.359	23.5503	25.041	24.3162	22.9396	24.7865	25.3962	25.8619	24.9215	2.33402	0.0127163
Up	P61588	Rho-related GTP-binding protein RhoE	Rnd3	27 kDa	2	2	17.2404	17.816	18.1931	17.5124	17.8847	19.572	19.0047	17.7421	17.5738	19.8794	19.1316	19.8568	2.35613	0.0137268
Up	P62071	Ras-related protein R-Ras2	Rras2	23 kDa	2	2	17.7541	17.4731	17.1277	18.6135	18.8045	18.9272	18.8635	18.5547	19.5827	18.5529	20.5242	19.3585	2.36236	0.0168958
Up	Q8C1A5	Thimet oligopeptidase	Thop1	78 kDa	16	15	23.8364	24.4475	23.3708	23.2194	24.5171	24.9657	25.0323	25.1543	24.9923	25.2366	25.3488	25.1317	2.36992	0.00856545	✓
Up	P26645	Myristoylated alanine-rich C-kinase substrate	Marcks	30 kDa	3	3	16.9129	16.9097	16.6748	16.6493	17.7898	17.1735	17.7415	17.2374	20.4094	18.2124	18.6631	18.2367	2.38143	0.025878	✓
Up	Q60866	Phosphotriesterase-related protein	Pter	39 kDa	7	7	22.3512	21.03	21.4845	21.5868	22.5883	23.376	23.0147	22.6063	22.5161	23.2861	23.3842	23.3209	2.40142	0.00787735
Up	Q08652	Retinol-binding protein 2	Rbp2	16 kDa	2	2	24.0391	23.6016	22.1797	23.2879	24.1394	24.4696	24.6294	24.1625	24.0961	24.3808	26.9672	24.4427	2.43834	0.0325499
Up	P02802	Metallothionein-1	Mt1	6 kDa	1	1	17.8039	18.0205	16.9693	15.7147	15.9376	17.679	18.0619	17.9332	17.0888	18.827	19.2964	18.483	2.47325	0.0492425
Up	Q80YC5	Coagulation factor XII	F12	66 kDa	2	2	17.8928	18.4697	17.808	18.5575	17.5708	19.2889	19.1319	19.3418	19.7796	19.3361	18.9882	19.8932	2.52185	0.000599446	✓
Up	Q9D1G1	Ras-related protein Rab-1B	Rab1b	22 kDa	6	2	16.6853	18.5409	17.7923	18.1967	17.8923	20.1569	17.677	18.0611	18.3322	20.2925	20.0829	19.4953	2.52335	0.0285759
Up	P67871	Casein kinase II subunit beta	Csnk2b	25 kDa	1	1	18.2321	18.3247	16.7851	17.3575	18.0225	19.4959	19.4665	18.6862	18.4139	19.1774	19.3707	18.9545	2.52513	0.00638028
Up	Q80V26	Golgi-resident adenosine 3',5'-bisphosphate 3'-phosphatase	Bpnt2	39 kDa	2	2	19.0497	18.3099	18.3858	16.6255	18.738	19.8742	17.8633	19.9492	19.9377	20.3454	19.6403	19.5132	2.5798	0.0304551
Up	P28271	Cytoplasmic aconitate hydratase	Aco1	98 kDa	16	16	24.7003	24.799	24.2853	23.9477	24.6456	26.0749	25.9444	25.0884	26.1311	26.1658	25.6968	25.8626	2.59629	0.000107555	✓
Up	Q9WVA4	Transgelin-2	Tagln2	22 kDa	7	7	23.7157	24.7538	23.0635	22.8962	24.279	24.4295	24.1867	24.4711	25.7701	25.2345	26.4524	25.2845	2.59681	0.0166429
Up	Q9CQA3	Succinate dehydrogenase [ubiquinone] iron-sulfur subunit, mitochondrial	Sdhb	32 kDa	6	6	22.4977	23.5871	23.0958	22.9106	24.0734	24.9334	25.2385	24.7768	24.0108	24.752	23.608	25.0371	2.61984	0.00376686	✓
Up	Q99KW9	T-cell immunomodulatory protein	Itfg1	67 kDa	2	2	17.0027	17.2123	16.3824	16.2671	17.9759	18.1704	18.7818	17.4637	17.4308	19.2985	19.35	18.0288	2.62535	0.00979535	✓
Up	P11438	Lysosome-associated membrane glycoprotein 1	Lamp1	44 kDa	5	5	25.1284	24.794	24.3	24.0758	24.7093	27.1229	24.585	25.8761	26.8874	24.6353	25.8302	27.0623	2.63607	0.0142131	✓
Up	Q8K2B3	Succinate dehydrogenase [ubiquinone] flavoprotein subunit, mitochondrial	Sdha	73 kDa	15	15	23.1316	22.8187	23.9588	23.7843	24.284	25.3937	25.5316	24.8726	23.9574	25.6442	24.2127	25.4425	2.66172	0.00398025	✓
Up	P19123	Troponin C, slow skeletal and cardiac muscles	Tnnc1	18 kDa	1	1	23.0434	22.6651	23.1108	24.4309	23.111	24.6634	25.1016	24.858	24.8103	24.1684	24.1076	25.1642	2.68319	0.00539299	✓
Up	Q03734	Serine protease inhibitor A3M	Serpina3m	47 kDa	15	2	22.1167	22.7123	22.1641	23.2302	22.9019	23.1982	26.5432	24.5421	22.0924	24.825	23.1896	23.9821	2.69105	0.0410374
Up	Q711T7	Glutamine-dependent NAD(+) synthetase	Nadsyn1	82 kDa	5	5	18.7292	17.6126	17.8124	17.5139	18.0176	20.5543	17.8431	17.9829	17.916	20.369	20.9024	19.9924	2.69189	0.0360786
Up	O08912	Polypeptide N-acetylgalactosaminyltransferase 1	Galnt1	64 kDa	4	4	18.5338	17.4394	18.2859	17.4596	17.576	19.102	18.5744	19.4953	19.3166	19.7171	20.7907	18.0946	2.71272	0.00488416
Up	P49935	Pro-cathepsin H	Ctsh	37 kDa	2	2	18.3181	17.3729	18.8912	18.4575	18.66	20.2208	20.303	19.8122	16.5696	20.4138	20.1442	20.9944	2.71276	0.044691
Up	Q91WD5	NADH dehydrogenase [ubiquinone] iron-sulfur protein 2, mitochondrial	Ndufs2	53 kDa	5	5	17.8622	17.8035	19.3352	17.1199	16.7911	19.5857	20.2861	20.4137	17.0368	20.237	18.2599	18.7915	2.72775	0.0499827
Up	Q9D7X8	Gamma-glutamylcyclotransferase	Ggct	21 kDa	3	3	19.4028	20.8741	19.0402	18.2838	20.411	20.6357	19.8538	19.9833	21.817	21.438	21.9719	21.7268	2.74838	0.0357857
Up	P19157	Glutathione S-transferase P 1	Gstp1	24 kDa	4	4	23.6844	23.7507	23.5417	22.7323	24.2817	25.2321	24.9921	25.0171	25.9025	24.7336	24.8489	24.701	2.7566	0.00162252	✓
Up	Q8BFZ3	Beta-actin-like protein 2	Actbl2	42 kDa	6	2	26.3151	26.1544	24.7844	25.4139	26.8996	27.2154	27.5866	27.9587	27.8661	27.0022	27.5076	26.6147	2.78866	0.0115308
Up	P25444	40S ribosomal protein S2	Rps2	31 kDa	3	3	17.9814	17.7099	18.2597	18.0835	16.3208	19.7486	18.7676	18.4955	18.2725	19.9777	19.6069	19.2342	2.80214	0.00888648
Up	P50544	Very long-chain specific acyl-CoA dehydrogenase, mitochondrial	Acadvl	71 kDa	21	21	24.1823	25.0468	23.8799	22.6811	25.405	26.4278	25.9523	25.9921	24.9846	26.4581	24.8081	25.5107	2.81741	0.0314311	✓
Up	Q01339	Beta-2-glycoprotein 1	Apoh	39 kDa	7	7	22.571	23.2233	21.7476	22.7859	21.8976	23.1225	24.3224	24.175	24.4395	23.8083	23.4665	24.2634	2.82337	0.00240796	✓
Up	P02816	Prolactin-inducible protein homolog	Pip	17 kDa	6	6	26.45	26.1045	27.0402	27.7624	26.3647	27.8102	28.0551	29.6102	28.7045	26.5508	28.8027	28.3024	2.86376	0.00878921	✓
Up	P70441	Na(+)/H(+) exchange regulatory cofactor NHE-RF1	Slc9a3r1	39 kDa	9	9	26.6705	25.1668	25.8326	25.7055	26.2526	27.3007	27.7994	27.6714	27.2013	26.7968	27.9038	27.4941	2.88168	0.00150664
Up	P08103	Tyrosine-protein kinase HCK	Hck	59 kDa	1	1	17.3179	17.7771	17.4804	16.5649	16.8716	18.7026	19.2434	18.9197	18.6374	18.1921	19.1353	18.2921	2.88668	0.000485121
Up	Q9D816	Cytochrome P450 2C55	Cyp2c55	56 kDa	10	9	23.6808	22.6886	21.7946	22.2278	24.5825	25.6573	25.4885	24.9601	23.7151	25.5078	23.5039	22.9063	2.90649	0.0458754
Up	Q62446	Peptidyl-prolyl cis-trans isomerase FKBP3	Fkbp3	25 kDa	3	3	17.7358	17.3568	17.999	17.093	15.7103	17.8611	17.6326	16.9687	19.3581	18.6883	20.6684	19.8798	2.91487	0.0366328
Up	P84084	ADP-ribosylation factor 5	Arf5	21 kDa	6	3	22.8064	22.9446	22.5489	22.7074	23.6075	23.687	24.1067	24.9808	25.3964	24.2233	24.8696	24.0093	2.91721	0.000402031
Up	Q8C0P5	Coronin-2A	Coro2a	60 kDa	5	5	16.8864	18.2423	16.6844	16.8061	16.7545	17.413	17.1905	17.4256	18.6789	20.7227	20.1764	18.792	2.93569	0.0305584	✓
Up	P23506	Protein-L-isoaspartate(D-aspartate) O-methyltransferase	Pcmt1	25 kDa	2	2	17.6075	18.2884	17.7522	18.7113	17.596	16.4341	19.1824	19.3938	20.6698	20.4234	21.2985	19.4215	2.93856	0.0420543	✓
Up	Q9Z280	Phospholipase D1	Pld1	124 kDa	4	4	17.0954	15.5294	15.7149	17.4501	16.757	16.7525	18.2101	17.0281	17.2921	19.4203	19.4388	18.3794	2.959	0.0195916	✓
Up	A0A0N4SVU1	Predicted gene 7298	Gm7298	165 kDa	3	2	18.0367	18.0551	17.0016	19.0248	16.8799	19.4805	19.8419	19.4954	20.1407	19.569	18.5118	18.5514	2.9701	0.0116442
Up	Q8BP48	Methionine aminopeptidase 1	Metap1	43 kDa	3	3	18.4343	18.6166	17.7999	17.1035	16.9133	17.1176	18.365	18.8055	18.7923	20.7019	20.7279	20.9603	2.98843	0.0371022
Up	P60710	Actin, cytoplasmic 1	Actb	42 kDa	13	6	28.3403	28.1668	27.3285	27.6176	28.7983	29.2863	29.677	30.1087	30.0112	29.1191	29.6797	29.5284	2.9892	0.00159364	✓
Up	P10649	Glutathione S-transferase Mu 1	Gstm1	26 kDa	8	4	25.2592	26.6528	24.9852	23.5057	26.5983	26.3819	26.4295	27.2295	28.1502	26.8664	27.0676	26.8035	3.00958	0.0496684	✓
Up	Q9CQW1	Synaptobrevin homolog YKT6	Ykt6	22 kDa	3	3	18.3115	18.681	19.5598	19.3813	17.4559	19.2679	19.8203	20.1854	20.5875	19.9832	21.3775	20.6618	3.01302	0.00953235
Up	P39447	Tight junction protein ZO-1	Tjp1	195 kDa	8	8	17.5822	18.0016	18.6963	17.694	18.9808	19.8184	18.1317	19.7682	19.7533	20.6868	20.9619	19.3761	3.01929	0.00500161
Up	Q62159	Rho-related GTP-binding protein RhoC	Rhoc	22 kDa	4	1	18.4026	18.1679	18.2204	18.5543	20.0637	19.9305	20.4663	20.5505	20.4492	19.9884	20.4688	20.1448	3.03922	0.00853198	✓
Up	P62301	40S ribosomal protein S13	Rps13	17 kDa	2	2	17.6364	18.0637	17.943	16.9575	18.5378	18.8025	19.5223	18.3222	19.9091	19.9679	20.1534	19.3451	3.04012	0.00149724
Up	Q8BMS1	Trifunctional enzyme subunit alpha, mitochondrial	Hadha	83 kDa	15	15	22.5434	23.4092	20.707	22.8665	24.0726	25.1957	24.0458	24.5981	23.6959	25.9293	23.3361	23.4805	3.04445	0.0475894
Up	Q9DCC7	Isochorismatase domain-containing protein 2B	Isoc2b	23 kDa	2	2	18.0972	16.536	16.8792	18.6346	17.6369	20.0946	19.7567	16.0912	19.225	20.3643	19.4833	19.1354	3.04736	0.0359932
Up	Q9EPK2	Protein XRP2	Rp2	39 kDa	2	2	18.7415	17.1165	17.6382	17.9816	18.553	19.8059	19.5742	18.8727	18.8983	19.8379	20.572	19.7711	3.0583	0.00243209
Up	Q99MD6	Thioredoxin reductase 3	Txnrd3	71 kDa	4	4	17.2408	18.2349	17.3028	16.3212	17.0158	17.9479	17.4249	18.0536	19.4528	20.9467	20.7425	17.2869	3.0597	0.0374309
Up	Q8BVP5	Casein kinase I isoform gamma-2	Csnk1g2	48 kDa	4	1	18.5488	16.3078	15.9631	17.9561	17.8416	19.102	19.5202	17.0094	18.4481	19.0089	19.8847	19.6	3.06433	0.0321514
Up	Q9EQG9	Ceramide transfer protein	Cert1	71 kDa	4	4	18.4378	17.3644	17.8149	16.9186	16.0537	16.5154	20.0917	16.8339	19.519	19.817	19.9964	19.7782	3.0696	0.0475467	✓
Up	Q8QZR3	Pyrethroid hydrolase Ces2a	Ces2a	62 kDa	12	9	25.0212	25.3159	25.2188	25.2622	26.3429	27.7854	27.9099	26.6665	26.5964	27.9702	26.2159	26.2079	3.06977	0.00177746
Up	Q9JK38	Glucosamine 6-phosphate N-acetyltransferase	Gnpnat1	21 kDa	2	2	20.6302	21.9786	19.8255	20.4766	21.327	21.2967	21.9486	22.26	23.4468	23.0445	22.9396	22.3699	3.08389	0.00780854
Up	Q91X72	Hemopexin	Hpx	51 kDa	14	14	28.2644	28.0306	28.4225	27.1893	28.1686	29.6308	29.9613	29.5033	29.6607	29.8753	29.3261	29.6384	3.11988	0.00076373	✓
Up	P62331	ADP-ribosylation factor 6	Arf6	20 kDa	4	4	22.4054	21.0354	21.7451	22.0854	22.5832	23.1143	23.73	23.9102	24.5012	23.126	23.5498	23.3747	3.12592	0.00134915	✓
Up	Q00623	Apolipoprotein A-I	Apoa1	31 kDa	7	7	25.3177	24.6185	25.3922	25.1359	23.228	26.3704	27.3159	27.1114	26.7021	25.1687	24.6299	27.3865	3.1277	0.0172397	✓
Up	P19253	60S ribosomal protein L13a	Rpl13a	23 kDa	2	2	16.9702	17.4916	17.0889	16.8666	16.3691	18.389	18.9725	18.4577	19.2538	18.9025	18.1751	18.0872	3.13423	7.93816e-05
Up	Q99MZ6	Unconventional myosin-VIIb	Myo7b	241 kDa	37	34	24.6626	22.4276	22.6147	23.5564	23.9285	25.0175	25.7898	24.8782	24.1767	24.7435	25.7094	25.3196	3.14424	0.0118867
Up	Q9JKB1	Ubiquitin carboxyl-terminal hydrolase isozyme L3	Uchl3	26 kDa	1	1	17.6066	17.234	15.6607	17.6653	18.2058	19.467	16.6947	19.0641	20.0523	18.9149	19.2877	19.0849	3.16773	0.0193508
Up	P01901	H-2 class I histocompatibility antigen, K-B alpha chain	H2-K1	41 kDa	5	2	21.6802	20.2895	20.7037	20.0475	21.7486	22.2355	22.4734	23.2818	21.4832	22.2783	23.4308	22.7232	3.1692	0.00511399
Up	P55264	Adenosine kinase	Adk	40 kDa	7	7	22.8686	23.4888	21.644	21.8435	23.4678	24.9465	24.6101	23.0208	24.6787	24.9543	24.1625	23.9536	3.18173	0.00869341
Up	Q9JJV2	Profilin-2	Pfn2	15 kDa	2	2	17.4305	18.2313	17.8434	17.3053	17.0493	19.7548	16.199	19.042	20.0777	20.3321	19.4903	19.8017	3.1834	0.0197488	✓
Up	Q9WVS8	Mitogen-activated protein kinase 7	Mapk7	88 kDa	1	1	18.1361	16.7724	15.2912	17.9607	16.621	16.322	18.4757	18.8737	19.5698	18.9497	19.3196	18.8775	3.18347	0.0332997
Up	Q9DBJ3	Brain-specific angiogenesis inhibitor 1-associated protein 2-like protein 1	Baiap2l1	57 kDa	12	12	22.4769	21.1431	22.3993	22.755	23.3969	23.7431	24.3631	24.2734	23.5122	23.6516	24.618	24.6177	3.1978	0.00659842
Up	P70697	Uroporphyrinogen decarboxylase	Urod	41 kDa	4	4	18.9581	17.7062	19.1435	18.4647	19.8117	20.1549	19.5564	20.636	20.9731	20.926	21.0547	20.1651	3.20051	0.00490524
Up	Q9D051	Pyruvate dehydrogenase E1 component subunit beta, mitochondrial	Pdhb	39 kDa	4	4	17.3017	18.2876	17.0632	17.6824	18.4276	19.2706	19.1356	19.335	20.1346	20.6088	20.4388	17.0951	3.20146	0.0102468	✓
Up	Q8R001	Microtubule-associated protein RP/EB family member 2	Mapre2	37 kDa	1	1	18.6618	19.3996	19.8195	16.6937	18.9285	20.918	19.7309	18.7215	20.0213	21.5662	21.0238	20.6767	3.20244	0.0345064
Up	Q3V0K9	Plastin-1	Pls1	70 kDa	21	17	25.8845	25.8143	24.9327	25.2414	25.9483	26.8173	27.4401	27.4406	26.9793	26.8654	27.989	27.227	3.21986	0.000146235
Up	P59999	Actin-related protein 2/3 complex subunit 4	Arpc4	20 kDa	7	7	24.4148	23.2603	22.2786	22.6113	25.4233	25.2225	24.7384	25.3398	25.1731	25.8488	25.2617	25.4145	3.22183	0.0430091	✓
Up	Q91VR2	ATP synthase subunit gamma, mitochondrial	Atp5f1c	33 kDa	4	4	17.89	18.6518	18.2722	19.417	16.4996	20.4205	19.535	20.1587	18.8798	20.6168	19.4401	19.811	3.22945	0.0203287	✓
Up	Q923U0	TOM1-like protein 1	Tom1l1	53 kDa	2	2	17.0012	16.1627	17.942	17.1774	19.2616	19.7009	18.904	18.5812	18.0633	19.7261	19.8667	19.5846	3.23743	0.0270969	✓
Up	Q921M3	Splicing factor 3B subunit 3	Sf3b3	136 kDa	5	5	17.8712	16.006	16.5793	17.042	16.1994	18.7265	16.9742	18.5401	15.8762	20.0131	19.6737	19.2994	3.25744	0.0288682
Up	Q7M6Y3	Phosphatidylinositol-binding clathrin assembly protein	Picalm	72 kDa	6	6	19.1132	17.5591	18.6168	20.9666	19.3063	20.8331	19.6431	20.8825	21.5438	20.8844	21.4394	20.4897	3.25839	0.0331436	✓
Up	Q91W89	Alpha-mannosidase 2C1	Man2c1	116 kDa	8	8	18.0371	18.1627	18.2702	17.7943	17.7387	18.8273	20.2897	17.6717	19.8812	20.5468	20.0454	20.7759	3.29238	0.00552421	✓
Up	P63073	Eukaryotic translation initiation factor 4E	Eif4e	25 kDa	4	4	19.1467	17.4578	18.7671	18.8266	17.7103	18.6055	18.833	19.8763	21.2455	20.6128	21.743	19.8052	3.2974	0.0113172	✓
Up	P45377	Aldose reductase-related protein 2	Akr1b8	36 kDa	4	4	19.6529	20.7402	19.9798	17.451	20.5832	22.0803	19.9339	21.5676	21.9498	21.5042	22.2399	20.5666	3.30493	0.0407868
Up	P21300	Aldo-keto reductase family 1 member B7	Akr1b7	36 kDa	3	3	19.499	19.2546	18.9917	18.0946	19.9632	20.9654	20.7019	20.8977	20.6821	21.2121	21.3118	20.5264	3.33808	0.00326167
Up	P46638	Ras-related protein Rab-11B	Rab11b	24 kDa	7	7	23.8827	23.8578	23.3484	23.558	24.8646	25.1121	24.7927	25.6197	25.7162	26.3854	26.1007	25.9386	3.39686	0.000613932
Up	I7HJI5	Serine (or cysteine) peptidase inhibitor, clade B, member 9c	Serpinb9c	44 kDa	1	1	24.8655	26.6371	25.6173	23.8092	23.2034	26.0329	26.8555	26.926	27.4763	25.3693	26.7562	26.7214	3.3978	0.0422639
Up	P97499	Telomerase protein component 1	Tep1	291 kDa	6	6	18.5463	18.1531	19.0696	18.8995	17.1364	21.6311	17.7126	18.3425	19.5302	21.6744	21.1348	20.8906	3.41028	0.0322463
Up	Q9CR51	V-type proton ATPase subunit G 1	Atp6v1g1	14 kDa	1	1	19.1917	19.3652	18.0665	16.4892	18.8595	20.1886	20.2096	19.9614	20.6445	20.0588	19.4946	20.7031	3.44779	0.0246065
Up	O09037	Regenerating islet-derived protein 3-alpha	Reg3a	20 kDa	4	4	17.2397	19.2562	17.6824	19.0429	19.804	19.8523	20.2353	22.0949	18.9502	19.3011	22.2453	20.0782	3.45539	0.0277811	✓
Up	Q7TMM9	Tubulin beta-2A chain	Tubb2a	50 kDa	12	2	17.8479	17.3986	18.4833	16.1681	16.2407	17.8214	18.0872	18.5231	19.7992	19.8075	19.8109	19.2913	3.46376	0.0126879	✓
Up	D3YW24	StAR-related lipid transfer protein 4	Stard4	13 kDa	3	3	17.1167	19.3565	18.0695	17.9454	17.5398	19.5931	20.7612	20.0609	16.5802	19.9492	21.4584	20.2349	3.48179	0.0280427	✓
Up	P08556	GTPase NRas	Nras	21 kDa	7	3	16.7433	17.1576	16.2823	17.2602	19.1057	18.0324	18.1163	18.8158	17.3335	20.6545	20.451	20.3679	3.48314	0.0290503	✓
Up	P27773	Protein disulfide-isomerase A3	Pdia3	57 kDa	22	21	26.5343	27.6486	25.2011	26.112	27.6782	28.4241	28.0142	28.4449	28.6174	28.466	29.023	28.1145	3.50297	0.0163983	✓
Up	P50518	V-type proton ATPase subunit E 1	Atp6v1e1	26 kDa	3	3	17.6733	18.0046	19.6041	16.2405	18.901	20.4652	18.5422	19.1435	20.5975	20.6885	19.5093	20.378	3.52771	0.0297948	✓
Up	Q60631	Growth factor receptor-bound protein 2	Grb2	25 kDa	2	2	17.176	18.5298	18.6507	16.7241	20.4449	20.012	20.6197	20.8651	18.1606	20.4032	20.7728	20.0554	3.53544	0.047362	✓
Up	Q9D1J1	Adaptin ear-binding coat-associated protein 2	Necap2	29 kDa	2	2	18.1011	16.2775	18.181	16.8932	16.8327	18.6879	18.8765	17.2595	19.7626	19.2348	20.2852	19.5146	3.55939	0.0063517
Up	Q9Z0G0	PDZ domain-containing protein GIPC1	Gipc1	36 kDa	2	2	18.262	19.9109	19.787	19.8522	20.2599	21.3619	22.0035	21.1053	21.2547	21.6352	21.4227	21.3497	3.56324	0.00446036	✓
Up	Q7TMK9	Heterogeneous nuclear ribonucleoprotein Q	Syncrip	70 kDa	5	4	17.091	18.4457	17.5765	17.1526	17.6165	19.8775	17.5758	18.4726	19.4348	19.9545	21.1609	19.4272	3.57579	0.00478465
Up	O09131	Glutathione S-transferase omega-1	Gsto1	27 kDa	9	9	26.2204	28.0479	25.4755	26.151	27.7096	27.8802	27.7999	28.648	29.2147	28.9605	29.0228	28.4248	3.58892	0.0160133	✓
Up	Q91WQ9	Calmodulin-like protein 4	Calml4	18 kDa	8	8	23.5794	21.5644	22.7069	19.7715	22.1882	23.7489	24.64	23.8439	23.3877	22.7314	24.1943	24.0995	3.59119	0.0416486
Up	Q9DD20	Methyltransferase-like protein 7B	Mettl7b	28 kDa	3	3	17.6363	16.7825	18.3569	17.3184	16.6155	21.9799	18.9006	18.5996	16.8476	20.7351	18.9916	18.4174	3.65105	0.0275512
Up	P20152	Vimentin	Vim	54 kDa	7	5	16.4516	17.8401	16.3762	16.9314	16.7188	19.8575	20.2565	16.7865	20.6449	16.4959	19.7126	17.3827	3.65578	0.0325582	✓
Up	Q9Z2I9	Succinate--CoA ligase [ADP-forming] subunit beta, mitochondrial	Sucla2	50 kDa	7	7	17.1333	18.3863	19.1755	17.9824	17.486	19.5046	17.7708	20.898	20.8036	22.2594	20.7447	17.3506	3.66002	0.0377207	✓
Up	Q8VDG7	Platelet-activating factor acetylhydrolase 2, cytoplasmic	Pafah2	44 kDa	6	6	17.4853	18.8867	18.4754	17.7005	16.6094	18.5637	17.439	19.2317	20.5998	20.7234	21.6734	19.7961	3.69794	0.0188482
Up	P09103	Protein disulfide-isomerase	P4hb	57 kDa	16	16	26.2528	27.5929	25.8025	26.074	27.4991	28.4944	28.4355	28.4224	28.1984	28.845	29.3348	28.0373	3.71667	0.00442813
Up	Q8R1F1	Protein Niban 2	Niban2	85 kDa	8	8	19.2902	16.4733	18.1027	16.7912	19.562	17.8914	18.9692	19.2664	20.3907	20.3974	21.5532	21.1308	3.72913	0.0431469
Up	Q08509	Epidermal growth factor receptor kinase substrate 8	Eps8	92 kDa	16	16	23.0397	23.6802	23.27	23.6872	24.3507	25.251	25.9767	25.6353	24.8775	25.0318	26.0569	25.7513	3.74753	0.000126043
Up	P47754	F-actin-capping protein subunit alpha-2	Capza2	33 kDa	5	3	20.3198	21.4118	19.3909	19.5127	22.2881	22.5932	21.99	22.4392	22.8929	22.5198	22.6424	22.4205	3.77127	0.025204
Up	O08553	Dihydropyrimidinase-related protein 2	Dpysl2	62 kDa	12	11	23.1153	22.2641	21.6331	22.5766	24.5089	24.6956	24.5297	23.991	24.9073	24.8024	25.1833	25.0419	3.77456	0.0142351	✓
Up	E9PVU0	Unconventional myosin-6	Myo6	146 kDa	11	11	19.4139	17.0785	17.1125	18.4524	18.5457	20.2725	19.1435	19.7534	18.6214	20.887	21.2015	20.4237	3.79124	0.00935901
Up	O55098	Serine/threonine-protein kinase 10	Stk10	112 kDa	4	4	17.2359	16.7225	17.4086	18.3297	17.3558	20.7675	19.6169	17.6623	17.3156	19.8175	20.3633	19.8398	3.81029	0.00802361
Up	Q78ZA7	Nucleosome assembly protein 1-like 4	Nap1l4	43 kDa	4	3	18.3846	18.4184	18.4424	17.4216	16.2339	18.9805	20.5836	19.7681	20.4317	19.2597	19.7091	19.2489	3.81449	0.00694912	✓
Up	Q8K419	Galectin-4	Lgals4	36 kDa	6	6	24.5168	26.0255	24.8077	24.8637	25.6468	27.2895	26.5397	26.845	27.5081	26.2117	27.6266	27.7768	3.84187	0.000574765
Up	Q9D711	Pirin	Pir	32 kDa	4	4	16.6495	17.2888	17.1617	18.771	18.6019	20.2326	16.1224	19.0733	20.3558	21.2167	20.8855	19.7198	3.89996	0.0300525
Up	Q99MD9	Nuclear autoantigenic sperm protein	Nasp	84 kDa	5	5	17.3773	17.8079	17.2219	15.8961	17.8136	17.6601	16.8377	19.0174	20.4572	19.9965	21.6737	18.7459	3.93126	0.0225554
Up	P29699	Alpha-2-HS-glycoprotein	Ahsg	37 kDa	1	1	18.3441	18.4532	19.557	18.4267	18.095	19.8989	21.0386	20.3972	20.9241	20.2946	20.2416	21.083	3.9416	0.000259328	✓
Up	P24549	Retinal dehydrogenase 1	Aldh1a1	54 kDa	9	6	24.2824	22.8013	23.2191	22.7214	25.599	26.5792	26.1047	25.8393	25.3119	26.7512	23.6893	25.6623	3.94704	0.0186935	✓
Up	Q8CIE6	Coatomer subunit alpha	Copa	138 kDa	9	9	17.6125	16.989	18.382	16.7233	17.0995	19.7373	16.1737	18.6833	20.2061	20.2969	21.1804	19.1884	3.97529	0.0177971
Up	Q3UW98	Chloride channel accessory 4B	Clca4b	102 kDa	20	8	23.9666	24.5269	25.6128	25.5087	24.6262	27.0252	27.1069	24.9422	26.4036	26.8388	28.8739	26.7212	3.98978	0.0041379
Up	P54728	UV excision repair protein RAD23 homolog B	Rad23b	44 kDa	3	3	18.5576	17.1784	18.3578	18.5828	18.733	20.4122	18.2087	19.9546	20.4619	21.0347	21.6736	20.2148	3.99493	0.00250346
Up	Q91Y97	Fructose-bisphosphate aldolase B	Aldob	40 kDa	7	7	24.8664	23.5646	23.689	23.7672	24.494	25.4337	25.8836	26.3456	26.0482	25.8576	27.2627	25.7034	4.00058	0.00023607
Up	Q61730	Interleukin-1 receptor accessory protein	Il1rap	66 kDa	3	3	17.8373	18.0256	17.3418	16.8649	17.9535	16.6482	20.1374	16.5624	22.081	20.6975	20.1835	20.956	4.01333	0.0496169
Up	Q9CQX2	Cytochrome b5 type B	Cyb5b	16 kDa	2	2	22.1024	22.9673	23.3386	21.9863	24.2454	25.7794	25.5399	23.1634	24.0356	25.6875	25.7356	24.6437	4.03554	0.00605648
Up	P58252	Elongation factor 2	Eef2	95 kDa	23	23	24.7156	25.5315	23.2606	24.103	25.5931	26.3618	25.9322	26.5005	27.1427	26.3896	27.3634	26.9697	4.06975	0.00679736	✓
Up	Q99LD8	N(G),N(G)-dimethylarginine dimethylaminohydrolase 2	Ddah2	30 kDa	2	2	18.4143	17.2944	17.4978	16.9456	16.5297	18.455	18.2821	18.8403	21.3166	19.587	19.9655	19.1523	4.09797	0.00241385
Up	Q80YW5	B box and SPRY domain-containing protein	Bspry	53 kDa	5	5	16.6422	17.8402	17.9034	15.3494	19.1276	20.4872	19.8021	17.3812	16.9644	20.9335	20.2981	20.0136	4.10929	0.0438268
Up	Q8VC28	Aldo-keto reductase family 1 member C13	Akr1c13	37 kDa	7	2	23.3413	23.3483	22.2144	22.8736	24.8466	25.7472	25.1589	25.1896	25.8121	26.2621	25.5205	23.88	4.11925	0.00516369
Up	P35979	60S ribosomal protein L12	Rpl12	18 kDa	4	4	18.6368	20.9653	17.0219	18.7314	20.6798	21.3529	20.7326	20.7848	20.9044	21.7727	20.7053	22.4956	4.12019	0.0455072
Up	Q9WVP1	AP-1 complex subunit mu-2	Ap1m2	48 kDa	5	5	16.432	17.9183	17.5746	17.569	19.2649	20.2114	16.504	20.1271	21.0236	20.8024	20.3837	19.5112	4.1211	0.0195628
Up	Q5FWK3	Rho GTPase-activating protein 1	Arhgap1	50 kDa	5	5	19.038	17.5701	16.1478	17.1271	17.6033	18.0291	18.1848	19.6207	19.2981	20.1595	21.1104	20.392	4.12622	0.0100709
Up	A0A286YDI8	Sec24-related gene family, member C (S. cerevisiae)	Sec24c	112 kDa	6	6	17.8084	16.1641	17.9424	16.7274	18.1287	19.7189	17.5103	18.0057	17.7589	21.2521	20.9933	20.5672	4.13166	0.0185609	✓
Up	P62137	Serine/threonine-protein phosphatase PP1-alpha catalytic subunit	Ppp1ca	38 kDa	10	2	20.7213	21.0865	19.8781	19.8606	22.5588	22.7362	22.6432	22.4473	22.3644	23.1309	23.5029	23.2499	4.13174	0.0117152
Up	Q64669	NAD(P)H dehydrogenase [quinone] 1	Nqo1	31 kDa	2	2	16.8929	16.5238	18.3654	17.1108	18.1193	20.901	18.3983	19.1221	18.815	20.8554	19.156	18.9786	4.16544	0.00282332	✓
Up	O55229	Choline/ethanolamine kinase	Chkb	45 kDa	6	6	18.27	20.1214	20.0635	17.1135	21.2981	21.322	19.4665	21.3574	21.5348	22.052	22.4347	21.8631	4.16871	0.0478355
Up	Q60590	Alpha-1-acid glycoprotein 1	Orm1	24 kDa	5	2	19.4871	18.699	17.8104	18.7359	17.5475	19.705	20.9323	19.8744	20.4325	19.6632	21.4128	21.6214	4.18214	0.00164691	✓
Up	Q8R0F8	Acylpyruvase FAHD1, mitochondrial	Fahd1	25 kDa	5	5	18.7329	18.5464	17.6101	17.9458	19.6837	23.409	17.9597	19.2894	19.4505	20.53	21.6963	21.6619	4.1907	0.0273546
Up	P53810	Phosphatidylinositol transfer protein alpha isoform	Pitpna	32 kDa	8	7	21.5172	22.4353	21.4466	21.4093	23.9668	24.0973	24.2471	24.4028	24.3356	24.2671	24.0618	24.1612	4.19785	0.0132425	✓
Up	P47962	60S ribosomal protein L5	Rpl5	34 kDa	4	4	16.3375	18.8902	17.4958	17.6746	17.21	19.2762	17.4342	18.537	17.9686	20.8252	21.3315	21.7667	4.19802	0.0238144
Up	Q9DB77	Cytochrome b-c1 complex subunit 2, mitochondrial	Uqcrc2	48 kDa	5	5	21.5147	21.106	20.8663	21.5679	23.7574	24.4055	24.3236	23.7029	22.7861	24.3813	24.063	23.2687	4.24231	0.0113868	✓
Up	Q9JKR6	Hypoxia up-regulated protein 1	Hyou1	111 kDa	13	13	18.1802	18.0383	18.0219	20.9503	19.2668	19.1925	20.6758	20.5938	20.7425	22.4592	23.1982	19.982	4.24628	0.0235272
Up	Q9D898	Actin-related protein 2/3 complex subunit 5-like protein	Arpc5l	17 kDa	3	3	18.3782	17.5973	17.3746	15.9723	20.3454	19.9479	18.7082	19.8041	20.3686	20.7622	20.0694	20.4893	4.25099	0.040493
Up	Q9WVE8	Protein kinase C and casein kinase substrate in neurons protein 2	Pacsin2	56 kDa	4	4	18.8208	18.1937	18.723	17.1688	19.4861	19.2819	20.0618	20.8978	20.7899	20.7884	21.2076	20.9471	4.25544	0.00247754
Up	P62889	60S ribosomal protein L30	Rpl30	13 kDa	2	2	17.0574	16.6306	17.1815	17.3755	17.0358	19.6653	18.5921	18.3439	19.687	18.7832	19.7317	19.2377	4.26495	1.50515e-05
Up	P01898	H-2 class I histocompatibility antigen, Q10 alpha chain	H2-Q10	37 kDa	8	5	22.0683	20.8869	22.1584	19.0197	22.2682	22.8905	23.5639	25.4305	22.753	23.0014	22.8715	23.11	4.26969	0.0232804
Up	Q61187	Tumor susceptibility gene 101 protein	Tsg101	44 kDa	2	2	19.6188	16.405	18.4185	17.8859	20.1865	20.2826	20.4936	20.308	20.9305	20.2868	21.2018	20.7001	4.27979	0.032967
Up	Q9QZ08	N-acetyl-D-glucosamine kinase	Nagk	37 kDa	4	4	17.8268	18.8112	17.1932	19.6152	15.8042	18.9478	19.085	19.9692	20.8891	20.0109	20.7395	20.0576	4.30765	0.0287839
Up	Q8K3H0	DCC-interacting protein 13-alpha	Appl1	79 kDa	4	4	16.0107	18.6822	18.885	15.3784	17.1893	19.8006	18.9672	17.9034	18.5581	21.0589	21.3607	17.8298	4.362	0.0420291	✓
Up	P30275	Creatine kinase U-type, mitochondrial	Ckmt1	47 kDa	11	10	25.8466	27.8948	24.2075	27.897	28.0682	27.9281	28.2107	28.7824	27.7958	29.5534	30.5861	29.601	4.40673	0.0461392
Up	P01664	Ig kappa chain V-III region CBPC 101	None	12 kDa	3	2	20.8199	18.7421	20.3703	20.9935	21.2853	24.2704	19.3759	24.5574	20.3628	23.5582	22.1866	23.814	4.4294	0.0380829
Up	Q9ERF3	WD repeat-containing protein 61	Wdr61	34 kDa	4	4	16.7801	18.5548	19.5723	17.1587	17.4421	20.1541	19.7269	20.6043	19.1339	20.5427	20.6537	19.5311	4.43185	0.00987961
Up	O88685	26S proteasome regulatory subunit 6A	Psmc3	50 kDa	10	10	18.7383	17.6435	17.4057	17.8302	18.8395	20.3742	18.8769	19.0851	20.2495	20.9417	21.6537	20.5226	4.44425	0.00105789
Up	Q9CQC9	GTP-binding protein SAR1b	Sar1b	22 kDa	2	1	16.0824	19.3739	16.8459	17.475	16.5674	19.2779	16.9583	18.5202	20.4007	20.3503	20.5683	19.9109	4.46215	0.0192349
Up	Q8VHC3	Selenoprotein M	Selenom	16 kDa	1	1	17.6411	15.2627	19.6605	18.1219	16.4553	18.3891	19.9658	19.5219	19.5424	20.2166	20.2811	19.2088	4.4725	0.0413847
Up	E9PV38	Carboxylic ester hydrolase	Ces2g	63 kDa	6	4	17.7086	20.1439	16.8149	18.4216	18.6216	20.8207	18.3766	20.9234	20.4836	21.661	20.9766	20.3115	4.48619	0.0130401
Up	Q9D142	Uridine diphosphate glucose pyrophosphatase NUDT14	Nudt14	24 kDa	2	2	17.6311	19.1447	17.3794	17.5588	18.2424	20.079	18.9337	20.773	20.1191	20.2376	20.8645	20.1365	4.50673	0.000644303
Up	O35943	Frataxin, mitochondrial	Fxn	23 kDa	4	4	17.8147	17.4134	17.564	17.2828	17.3159	20.1566	16.8494	17.2442	20.4091	21.9963	21.5347	19.3814	4.51561	0.02712	✓
Up	P14152	Malate dehydrogenase, cytoplasmic	Mdh1	37 kDa	4	4	24.2121	24.6628	23.3311	24.5726	25.1975	26.7791	25.0853	26.9579	27.5317	26.2747	27.1619	26.2593	4.54207	0.000587043	✓
Up	Q8VCA5	Transmembrane protease serine 4	Tmprss4	47 kDa	2	2	19.3017	20.3973	17.2304	17.1902	16.7746	21.4403	20.4192	20.4497	17.1669	21.4549	21.2782	20.3268	4.54232	0.0410025
Up	P16045	Galectin-1	Lgals1	15 kDa	1	1	15.4748	16.4981	17.211	15.7301	17.365	17.2033	18.5908	18.8317	20.3462	18.3265	18.5071	18.6779	4.54629	0.00208166	✓
Up	P17182	Alpha-enolase	Eno1	47 kDa	10	7	25.1782	26.0039	23.5608	25.0775	26.2609	26.9019	26.636	27.9838	28.482	27.0864	26.7672	28.0147	4.57585	0.00567257	✓
Up	P31725	Protein S100-A9	S100a9	13 kDa	3	3	24.6632	22.6568	22.7309	23.7112	22.5621	24.5397	27.2319	23.683	24.9817	27.0462	25.2252	25.575	4.60797	0.00597159	✓
Up	P54923	[Protein ADP-ribosylarginine] hydrolase	Adprh	40 kDa	2	2	17.5484	17.6776	18.5888	16.3859	16.1095	18.1446	17.7076	18.8017	20.8057	20.6428	20.7395	19.4653	4.62807	0.00802491
Up	A0A1Y7VNG3	Myosin XVB	Myo15b	178 kDa	26	26	23.9987	23.5226	23.0239	23.2534	24.3687	25.8964	26.2878	25.9352	25.0374	25.3591	26.4151	26.0139	4.64549	8.52904e-05
Up	P04247	Myoglobin	Mb	17 kDa	3	3	16.1099	17.1785	18.2785	15.7237	17.4123	19.6977	21.2173	16.3542	19.4675	20.0723	17.7154	19.5716	4.64597	0.0158504	✓
Up	Q9CRB6	Tubulin polymerization-promoting protein family member 3	Tppp3	19 kDa	2	2	18.1331	17.4557	19.1056	16.4257	16.385	18.8154	17.8544	19.1044	22.8641	20.0132	20.8603	18.5245	4.65396	0.0228981
Up	Q05A75	H-2 class I histocompatibility antigen, TLA(B) alpha chain	H2-T3	44 kDa	6	4	20.3107	19.8396	16.8094	18.3122	20.7141	21.5379	21.2155	21.2581	20.3033	22.0018	22.5281	21.0724	4.65738	0.0336884
Up	P28867	Protein kinase C delta type	Prkcd	78 kDa	7	7	17.4501	16.8829	17.5064	18.1875	17.3281	16.0111	16.9344	20.3164	21.1603	21.2437	21.6192	20.5588	4.6622	0.0407474	✓
Up	Q8BMF4	Dihydrolipoyllysine-residue acetyltransferase component of pyruvate dehydrogenase complex, mitochondrial	Dlat	68 kDa	4	4	17.4149	16.3289	15.7124	18.7154	17.3987	20.4599	19.6584	19.5316	18.4002	20.5057	17.461	19.3674	4.68013	0.00902132	✓
Up	Q9CQ65	S-methyl-5'-thioadenosine phosphorylase	Mtap	31 kDa	5	5	18.6478	18.5688	18.2706	16.5812	16.0226	17.0105	19.2749	19.6542	20.7649	20.7195	20.7421	20.7838	4.6972	0.0158613
Up	Q8CHR6	Dihydropyrimidine dehydrogenase [NADP(+)]	Dpyd	111 kDa	12	12	16.8682	17.6293	17.4844	16.9417	17.7261	19.6581	16.9395	17.0043	19.1321	22.5652	22.1944	19.4519	4.70335	0.0374447	✓
Up	Q9D404	3-oxoacyl-[acyl-carrier-protein] synthase, mitochondrial	Oxsm	49 kDa	4	4	17.5849	16.4753	19.2319	19.1916	17.6259	20.2793	19.9697	19.7828	19.5613	22.1053	20.668	19.4432	4.71282	0.0088367
Up	Q8K2Q7	BRO1 domain-containing protein BROX	Brox	46 kDa	6	6	17.7154	16.4725	18.1486	16.6734	16.5875	20.4258	17.0399	17.6009	20.4499	20.7589	21.4345	17.7929	4.71762	0.017445
Up	Q99KN1	Arrestin domain-containing protein 1	Arrdc1	46 kDa	3	3	18.1438	17.7999	16.6999	19.0322	16.2127	19.2673	19.939	19.0742	19.1625	21.0261	20.6877	19.5595	4.72034	0.00715632
Up	P47739	Aldehyde dehydrogenase, dimeric NADP-preferring	Aldh3a1	50 kDa	5	5	18.0241	19.3254	20.374	18.7219	20.6547	20.4492	21.4269	23.223	21.0882	21.8433	22.7677	20.8402	4.73249	0.00676099
Up	Q9WTL7	Acyl-protein thioesterase 2	Lypla2	25 kDa	2	2	17.1446	17.1022	18.4144	18.7899	18.2543	18.3234	18.6176	18.9121	21.1261	21.6077	21.3562	21.3989	4.75894	0.00730786
Up	P62869	Elongin-B	Elob	13 kDa	1	1	16.9963	18.0738	18.6774	17.9437	16.7756	19.2213	17.2272	21.1502	20.0897	20.1147	20.7317	21.0907	4.76713	0.00521195
Up	Q9DBB8	Trans-1,2-dihydrobenzene-1,2-diol dehydrogenase	Dhdh	36 kDa	4	4	18.2851	18.7847	15.3085	17.6696	16.9576	19.3572	20.4109	19.2356	18.8206	20.0169	19.8316	19.9087	4.76799	0.0173069
Up	G3X8T9	Serine protease inhibitor A3N	Serpina3n	47 kDa	18	13	27.0562	25.8823	27.5296	26.614	26.7838	28.6261	29.9454	29.8103	26.7238	29.4521	28.9545	29.6847	4.77318	0.00132642
Up	Q61847	Meprin A subunit beta	Mep1b	80 kDa	16	16	27.108	25.949	26.7596	27.3985	27.0127	30.4131	30.6953	27.9163	26.418	27.9133	29.543	30.8072	4.7744	0.0120279
Up	Q9D819	Inorganic pyrophosphatase	Ppa1	33 kDa	7	7	22.9964	24.9748	23.6201	23.2867	24.5859	24.7183	25.4248	26.1983	27.1399	26.5888	26.882	26.0866	4.7753	0.00151992
Up	P16110	Galectin-3	Lgals3	28 kDa	3	3	18.9214	23.3598	19.759	20.7932	20.7244	23.1314	22.1144	22.7991	23.1013	23.481	22.7118	23.474	4.7956	0.0366767	✓
Up	Q9DCT2	NADH dehydrogenase [ubiquinone] iron-sulfur protein 3, mitochondrial	Ndufs3	30 kDa	3	3	16.891	18.2655	17.4571	17.6081	16.6312	18.1865	21.668	20.1312	17.1574	20.8509	19.8133	19.6248	4.79846	0.00733855
Up	P46471	26S proteasome regulatory subunit 7	Psmc2	49 kDa	7	7	17.9767	16.2671	17.0452	17.9642	19.2549	20.0936	15.7777	19.1449	21.5379	21.05	21.7433	20.4193	4.80668	0.0351536
Up	Q8BLN5	Lanosterol synthase	Lss	83 kDa	8	8	17.7103	17.9462	17.1517	18.6991	19.6466	22.3647	21.1012	19.788	16.2145	22.1956	21.3449	20.4822	4.81632	0.0332445	✓
Up	P01633	Ig kappa chain V19-17	Igk-V19-17	16 kDa	2	1	19.5215	18.322	19.2781	17.7942	18.2965	21.5663	19.437	19.6604	22.0774	23.0402	20.0019	20.6559	4.848	0.00405957
Up	Q9R0X4	Acyl-coenzyme A thioesterase 9, mitochondrial	Acot9	51 kDa	8	8	17.0894	16.9863	16.588	19.4063	18.0034	19.818	17.713	19.8472	19.6511	22.0174	19.5225	20.6807	4.85052	0.00949708
Up	Q9CZX8	40S ribosomal protein S19	Rps19	16 kDa	2	2	18.0936	17.3332	17.3755	17.5859	18.3589	21.8466	17.7849	19.2095	16.9192	21.616	21.1143	21.7403	4.86868	0.0256024	✓
Up	P10605	Cathepsin B	Ctsb	37 kDa	7	7	22.4258	25.1274	21.9096	24.1286	24.0227	26.2183	24.5114	26.1557	27.1768	25.7515	26.3035	24.5307	4.8703	0.0135294	✓
Up	Q9CYZ2	Tumor protein D54	Tpd52l2	24 kDa	2	2	16.0066	17.0616	17.4371	17.7035	16.9892	18.6501	18.451	18.6014	20.5414	19.81	20.3212	18.9183	4.88389	0.000404632	✓
Up	P80314	T-complex protein 1 subunit beta	Cct2	57 kDa	7	7	18.2204	18.5371	17.5064	17.4321	16.5021	17.9522	16.8202	17.6926	21.5165	21.4672	21.5868	22.4861	4.89741	0.0433661
Up	P28665	Murinoglobulin-1	Mug1	165 kDa	12	11	21.4531	20.7259	22.0489	22.505	21.7337	24.0028	24.751	24.2597	24.5803	23.8091	22.9903	23.5132	4.90176	0.000261324
Up	P04443	Hemoglobin subunit beta-H0	Hbb-bh0	16 kDa	1	1	15.3766	17.1699	16.7267	16.3745	16.7302	17.0031	20.7357	17.4113	20.2515	17.4837	18.0303	20.5517	4.94328	0.00975461
Up	Q8R121	Protein Z-dependent protease inhibitor	Serpina10	52 kDa	4	4	17.3546	16.3081	16.0424	18.8903	17.7249	20.2206	18.9708	17.0689	18.8185	20.389	20.2975	21.2331	4.94898	0.0108775
Up	P62192	26S proteasome regulatory subunit 4	Psmc1	49 kDa	6	6	17.9182	18.235	16.7158	17.4081	20.9151	21.0126	18.9001	20.3061	20.4798	20.7608	21.0213	21.3525	4.95598	0.0281592
Up	Q9EPU0	Regulator of nonsense transcripts 1	Upf1	124 kDa	8	8	17.7144	16.8537	17.593	16.2642	16.5401	18.8701	17.127	18.777	17.867	20.8556	21.2728	20.373	4.96905	0.00720328
Up	P62075	Mitochondrial import inner membrane translocase subunit Tim13	Timm13	10 kDa	3	3	18.3002	19.6571	17.6937	17.5298	20.8775	20.3149	18.3101	21.5471	21.7863	22.7139	21.7101	21.5036	4.97567	0.0222091
Up	Q9D8G5	Regenerating islet-derived protein 4	Reg4	18 kDa	2	2	16.9623	18.001	17.675	16.7353	17.9952	20.7101	20.8269	19.5157	20.1607	20.005	16.4769	20.9074	5.01618	0.00651853
Up	P20801	Troponin C, skeletal muscle	Tnnc2	18 kDa	2	2	17.1743	17.25	17.7264	15.9835	16.8685	19.7309	20.7162	15.6843	18.934	19.8479	20.3199	20.0872	5.03126	0.0104258	✓
Up	P56399	Ubiquitin carboxyl-terminal hydrolase 5	Usp5	96 kDa	10	10	18.6946	17.8729	17.5614	17.4984	17.9914	18.5715	16.3953	19.2545	22.0771	21.8921	22.5489	21.0671	5.04306	0.0340949
Up	Q8VHQ9	Acyl-coenzyme A thioesterase 11	Acot11	67 kDa	2	2	17.4318	17.2937	15.9875	17.3069	20.7145	19.7883	19.8208	19.6982	19.2975	20.2785	20.9742	20.7213	5.04831	0.038724	✓
Up	Q8CGC7	Bifunctional glutamate/proline--tRNA ligase	Eprs1	170 kDa	10	10	16.0879	16.8242	18.1609	17.2624	17.3376	18.4777	17.9327	17.99	19.1807	20.8557	22.1047	19.7587	5.05198	0.00725103	✓
Up	P11983	T-complex protein 1 subunit alpha	Tcp1	60 kDa	7	6	18.9857	17.8884	17.0393	18.0496	17.0882	19.4929	17.585	19.3863	21.4638	21.2415	20.6341	21.2606	5.06928	0.00477035	✓
Up	Q9DB05	Alpha-soluble NSF attachment protein	Napa	33 kDa	7	7	17.4669	18.8798	18.8392	17.3325	17.2377	19.9728	19.4576	20.5502	18.4302	21.4806	21.3892	20.7775	5.07283	0.00184272	✓
Up	P00688	Pancreatic alpha-amylase	Amy2	57 kDa	13	9	24.3573	24.5088	25.8028	25.4745	25.0188	27.6019	27.8003	25.5136	26.449	25.7827	30.2342	28.2783	5.08959	0.0082779
Up	O08832	Polypeptide N-acetylgalactosaminyltransferase 4	Galnt4	67 kDa	7	6	17.0054	17.0532	18.2393	19.6463	20.4926	21.9173	19.6552	20.6929	21.175	22.0273	21.4742	18.9109	5.09369	0.0243108
Up	P62196	26S proteasome regulatory subunit 8	Psmc5	46 kDa	7	7	18.0578	17.4016	16.9634	16.708	16.5955	20.2314	17.8027	19.0327	18.9987	20.0987	20.4371	19.8688	5.09997	0.000352631	✓
Up	E9Q557	Desmoplakin	Dsp	333 kDa	10	9	18.2184	18.9237	17.3954	16.5523	18.9066	21.5997	18.5839	18.7825	19.6339	21.6931	21.5088	20.6683	5.11109	0.0064365
Up	Q8BTZ7	Mannose-1-phosphate guanyltransferase beta	Gmppb	40 kDa	7	7	21.4731	22.1224	20.7219	20.6183	23.2296	23.1835	23.1654	24.2605	24.0614	24.1356	24.9166	24.276	5.15799	0.00472009
Up	Q91YP2	Neurolysin, mitochondrial	Nln	80 kDa	14	13	19.8198	22.0645	21.1613	20.7473	23.7933	24.0299	23.6308	23.8641	23.2097	24.4278	24.3633	23.7185	5.18657	0.022379
Up	Q9Z2W0	Aspartyl aminopeptidase	Dnpep	52 kDa	17	17	27.4159	25.5501	26.0517	27.6414	28.9942	29.8352	30.3644	29.7182	29.8589	30.026	26.3775	30.4911	5.25547	0.0164021
Up	Q99LP6	GrpE protein homolog 1, mitochondrial	Grpel1	24 kDa	3	3	18.1165	18.6349	16.9366	16.6475	19.973	20.6803	19.2124	20.4962	20.5562	22.0199	20.4345	19.8144	5.26864	0.0117449
Up	Q9WTL2	Ras-related protein Rab-25	Rab25	23 kDa	5	5	18.8698	21.5115	18.2843	21.32	22.2078	21.377	22.6749	23.0441	23.1709	23.5811	23.0217	23.0413	5.29904	0.0335089
Up	A0A0B4J1N0	Immunoglobulin heavy variable 1-76	Ighv1-76	11 kDa	5	3	18.6388	17.5608	16.3286	17.1798	18.2062	20.4131	18.1288	19.4198	16.5329	22.8584	23.3912	19.2488	5.33745	0.0439876
Up	P26516	26S proteasome non-ATPase regulatory subunit 7	Psmd7	37 kDa	3	3	17.2853	16.6258	17.5107	16.0388	17.4658	20.2458	17.6586	17.662	19.9488	20.164	20.2763	19.8662	5.34359	0.00128541
Up	P58044	Isopentenyl-diphosphate Delta-isomerase 1	Idi1	26 kDa	4	4	23.0441	23.4069	22.429	22.1651	23.6768	25.1962	25.3128	25.4505	24.9387	25.2941	25.6669	25.6825	5.347	0.000503095
Up	Q3THK7	GMP synthase [glutamine-hydrolyzing]	Gmps	77 kDa	10	10	17.5998	16.818	17.2257	18.0326	18.5002	19.5106	17.0299	19.1252	22.1069	21.2206	21.8144	19.5933	5.35921	0.0109999
Up	Q64010	Adapter molecule crk	Crk	34 kDa	3	3	16.9965	17.4314	19.1225	16.0361	18.3644	16.5954	16.5951	21.1865	22.1043	20.6317	22.0388	20.9381	5.36162	0.0461233
Up	Q64105	Sepiapterin reductase	Spr	28 kDa	7	7	21.5471	22.0025	20.6914	21.5061	23.1127	23.3112	23.4043	23.7798	25.1417	24.8927	24.5923	24.2412	5.36203	0.00119407
Up	Q9CQR4	Acyl-coenzyme A thioesterase 13	Acot13	15 kDa	2	2	18.2552	17.2959	18.9163	14.8304	19.478	20.0424	19.4402	19.6351	20.4618	21.6036	20.2781	19.816	5.37882	0.0379577	✓
Up	P05064	Fructose-bisphosphate aldolase A	Aldoa	39 kDa	10	9	24.2732	25.2936	24.1973	23.7523	25.44	25.708	26.493	27.293	28.0019	27.2969	27.6987	26.6566	5.38852	0.000374369	✓
Up	P34884	Macrophage migration inhibitory factor	Mif	13 kDa	1	1	19.287	21.2414	17.3225	20.5677	20.8993	20.4615	20.8526	22.4746	24.2984	21.7814	23.8755	22.3507	5.41027	0.0261397	✓
Up	P80317	T-complex protein 1 subunit zeta	Cct6a	58 kDa	6	6	17.2688	18.3651	15.9938	19.1652	17.2607	18.9454	18.6941	19.4725	21.3158	20.8927	20.6776	20.3392	5.41683	0.00660724
Up	Q8BP40	Lysophosphatidic acid phosphatase type 6	Acp6	48 kDa	8	8	17.9137	20.3462	19.1384	16.6051	21.5526	21.1311	20.8496	21.8627	21.5881	22.5844	21.6382	21.2338	5.44224	0.0466939
Up	P26039	Talin-1	Tln1	270 kDa	18	18	17.642	20.2487	16.088	17.6336	17.7866	20.244	20.2385	16.2457	22.4903	21.0838	21.9216	20.0466	5.44371	0.0370041
Up	Q8BZF8	Phosphoglucomutase-like protein 5	Pgm5	62 kDa	5	5	17.5196	18.8348	17.1996	16.5176	17.6608	19.2322	17.3726	21.8606	20.9479	20.1343	20.0853	20.3072	5.44514	0.00397933
Up	Q9D5J6	Sedoheptulokinase	Shpk	51 kDa	3	3	17.5903	15.3	17.5839	17.8694	16.151	19.2981	17.946	18.7794	19.1221	20.1458	20.6286	19.4985	5.45122	0.00425755
Up	Q148B1	Cytochrome P450, family 2, subfamily c, polypeptide 65	Cyp2c65	56 kDa	12	11	18.9526	16.802	16.3708	18.7358	20.8132	22.716	21.2373	20.0475	17.6788	22.8692	21.7758	19.2029	5.4823	0.0488292
Up	Q9WUB3	Glycogen phosphorylase, muscle form	Pygm	97 kDa	9	5	18.4235	17.9057	17.5177	18.0124	17.115	17.4903	20.971	19.1579	22.0918	21.093	20.6776	20.2826	5.49138	0.00415394
Up	P01887	Beta-2-microglobulin	B2m	14 kDa	2	2	15.9791	17.3744	17.8862	17.1371	17.8616	21.3987	19.6906	19.7227	18.0265	18.9991	20.6273	19.5166	5.51729	0.00101464	✓
Up	Q9D8T2	Gasdermin-D	Gsdmd	53 kDa	5	5	15.538	17.8771	18.2554	18.6702	16.73	17.9003	17.6048	21.0577	20.8857	19.7584	21.1564	20.7924	5.52215	0.0129372
Up	Q8R081	Heterogeneous nuclear ribonucleoprotein L	Hnrnpl	64 kDa	5	5	17.4684	18.564	16.5272	17.4679	18.4499	20.1042	16.943	18.9128	20.7389	20.9904	22.7332	20.7072	5.52471	0.0118697
Up	Q922B2	Aspartate--tRNA ligase, cytoplasmic	Dars1	57 kDa	10	10	17.5195	18.6553	16.8812	18.5769	16.9603	18.0757	16.205	20.1187	20.9215	21.6119	22.8234	21.5385	5.52625	0.0313422	✓
Up	Q9CZ42	ATP-dependent (S)-NAD(P)H-hydrate dehydratase	Naxd	37 kDa	8	8	20.9201	22.0312	18.2042	21.0806	22.7304	23.4405	23.1088	23.6541	23.35	24.2972	23.3983	22.9855	5.53572	0.0311961
Up	Q8R0W0	Epiplakin	Eppk1	725 kDa	14	11	18.0962	16.5101	19.1965	16.9203	18.4936	20.7482	15.4455	20.6937	21.698	21.2628	21.8207	20.5898	5.57635	0.0303215
Up	Q9Z1B7	Mitogen-activated protein kinase 13	Mapk13	42 kDa	8	8	19.2003	17.2224	18.5555	17.9729	15.3396	17.3392	19.0418	20.5803	20.2775	20.482	22.1996	21.0571	5.58486	0.0207697
Up	Q8CC86	Nicotinate phosphoribosyltransferase	Naprt	58 kDa	7	7	19.3375	18.302	17.8275	17.2446	17.6213	20.1322	19.7623	20.3885	19.9956	20.5273	21.8239	21.2171	5.59063	0.00055129	✓
Up	P56389	Cytidine deaminase	Cda	16 kDa	3	3	21.0239	17.8906	20.6404	17.1457	20.6101	22.1776	22.3865	20.1605	20.1124	22.18	24.4617	22.1416	5.59299	0.0366235	✓
Up	Q04736	Tyrosine-protein kinase Yes	Yes1	61 kDa	6	4	17.5429	17.0583	17.4727	17.0219	17.8311	19.0358	19.8517	19.9472	19.827	19.9083	20.9739	19.5458	5.59668	3.70638e-06
Up	P28474	Alcohol dehydrogenase class-3	Adh5	40 kDa	3	3	17.4408	16.6757	16.1878	18.5022	17.1925	19.191	15.5224	19.848	20.2801	20.6046	21.5822	20.7803	5.60661	0.0169496	✓
Up	Q9CZE3	Ras-related protein Rab-32	Rab32	25 kDa	2	2	17.2945	17.0755	17.6217	18.2033	17.6089	20.0555	19.2163	20.1784	19.9142	20.2052	20.2501	20.5686	5.63611	4.39693e-06	✓
Up	Q6P8M1	Putative deoxyribonuclease TATDN1	Tatdn1	33 kDa	10	10	17.7437	17.025	18.1044	18.2878	18.048	20.1851	17.8775	19.0279	20.7637	21.8944	21.6078	21.0066	5.64037	0.00295931
Up	P81117	Nucleobindin-2	Nucb2	50 kDa	5	5	17.3568	18.3753	17.9177	15.7042	16.5958	19.9488	19.884	15.7996	19.7537	20.3243	20.7658	21.3245	5.64068	0.0135375	✓
Up	Q60864	Stress-induced-phosphoprotein 1	Stip1	63 kDa	8	8	17.7488	17.8921	18.6971	18.0375	17.7809	18.8741	18.4783	19.977	22.1746	22.2944	22.2833	19.6199	5.64722	0.00704579	✓
Up	Q91VC3	Eukaryotic initiation factor 4A-III	Eif4a3	47 kDa	3	3	18.591	16.8036	18.0067	18.2172	20.0789	21.2136	20.5243	21.0897	19.3507	21.3708	21.0485	21.268	5.65078	0.00543526
Up	Q8BH69	Selenide, water dikinase 1	Sephs1	43 kDa	3	3	17.63	16.733	17.0269	18.1784	18.6343	17.0852	20.3984	20.1036	19.3699	21.1784	21.7421	21.097	5.65184	0.00510728	✓
Up	P53612	Geranylgeranyl transferase type-2 subunit beta	Rabggtb	38 kDa	1	1	18.0705	18.3935	16.6367	17.9056	19.4912	20.4528	19.9695	20.4148	20.6629	20.8538	20.9918	20.8534	5.65831	0.00407559
Up	Q91VZ6	Stromal membrane-associated protein 1	Smap1	48 kDa	2	2	17.5361	17.4755	17.9369	18.2844	17.5075	22.3162	19.2885	18.9648	20.9426	20.7421	19.7253	19.7671	5.66254	0.000843529
Up	E9Q414	Apolipoprotein B-100	Apob	509 kDa	9	9	16.9455	18.693	16.2197	16.499	18.0463	19.1203	20.3217	22.1716	16.7356	19.5869	20.7788	19.7655	5.66553	0.00996277	✓
Up	P40142	Transketolase	Tkt	68 kDa	14	14	24.2887	24.5619	23.5071	23.7383	25.4412	27.0514	26.7013	26.5247	27.1939	27.1797	26.1481	26.8736	5.66847	0.000752073	✓
Up	Q99KN2	Probable cytosolic iron-sulfur protein assembly protein CIAO1	Ciao1	38 kDa	3	3	17.5582	16.0387	18.7001	16.2283	17.0894	20.2307	17.6999	19.8119	16.2234	20.8595	21.2018	21.3738	5.6796	0.0179949
Up	Q3TYD6	Serine/threonine-protein kinase LMTK2	Lmtk2	161 kDa	5	5	17.3661	19.2979	16.6606	17.3171	18.874	21.3258	18.7782	18.6858	20.034	21.6661	21.4641	20.9149	5.68327	0.00525085
Up	P36993	Protein phosphatase 1B	Ppm1b	43 kDa	3	1	17.9558	18.0157	15.9605	16.9723	16.9869	19.5125	19.2446	19.6587	20.6874	20.457	19.9075	18.3933	5.72077	0.000695008	✓
Up	Q8R5I6	Glutathione S-transferase Mu 4	Gstm4	26 kDa	8	4	17.5701	19.2371	18.2367	17.3347	17.3662	20.8106	19.5445	20.1171	20.581	21.1515	20.8034	20.286	5.74227	0.000661409	✓
Up	Q9WU78	Programmed cell death 6-interacting protein	Pdcd6ip	96 kDa	12	12	23.1331	20.9818	21.0929	21.5561	22.3691	23.9345	24.6225	24.551	24.7888	23.9702	24.2878	24.2963	5.75007	0.00235537	✓
Up	P35282	Ras-related protein Rab-21	Rab21	24 kDa	8	7	16.5142	19.9993	17.5789	17.2319	17.6442	17.5637	19.1219	20.6137	20.1315	21.0476	22.7354	21.0175	5.75605	0.0145118
Up	P53994	Ras-related protein Rab-2A	Rab2a	24 kDa	5	5	18.1916	22.2866	20.5187	19.1315	21.7172	22.3643	22.3209	22.7261	23.1485	22.8806	24.3605	22.5429	5.80441	0.0263913
Up	Q61475	Complement decay-accelerating factor, GPI-anchored	Cd55	43 kDa	1	1	18.3195	16.5003	15.4596	17.083	16.2143	17.7186	19.5449	18.1195	21.7445	19.6135	19.2882	18.7703	5.82287	0.00437673
Up	Q9JIL4	Na(+)/H(+) exchange regulatory cofactor NHE-RF3	Pdzk1	56 kDa	12	12	24.2925	22.0573	21.2719	22.8484	23.4165	25.2863	26.0665	25.08	24.7453	24.6541	26.2206	25.2139	5.84211	0.00523347	✓
Up	Q8R088	Golgi phosphoprotein 3-like	Golph3l	33 kDa	4	4	15.7813	16.332	16.4481	17.6716	16.2873	16.0349	16.9622	20.0417	20.6159	19.5315	21.7875	18.4646	5.89123	0.0156419
Up	Q9WTX5	S-phase kinase-associated protein 1	Skp1	19 kDa	4	4	16.6219	18.1356	18.8421	17.3247	19.4827	20.1594	19.4444	20.5365	21.5104	21.086	21.2722	20.4864	5.90031	0.00410648
Up	P47738	Aldehyde dehydrogenase, mitochondrial	Aldh2	57 kDa	9	9	23.5017	23.6513	23.066	22.3263	25.2344	26.4642	26.2099	26.9764	27.2884	26.5348	23.8927	25.4563	5.90366	0.00313437	✓
Up	P10404	MLV-related proviral Env polyprotein	None	70 kDa	1	1	15.1487	18.1847	16.9529	17.007	15.7097	16.7819	16.5282	20.4209	20.481	20.2895	19.7062	19.9357	5.90829	0.012697
Up	Q923D2	Flavin reductase (NADPH)	Blvrb	22 kDa	2	2	19.5744	17.5069	17.9717	16.3485	17.4192	19.4673	20.6768	20.4388	20.7299	19.3473	20.2342	21.4034	5.9139	0.00460691	✓
Up	Q3UPH1	Protein PRRC1	Prrc1	46 kDa	4	4	17.2994	16.1427	18.936	16.5935	19.675	20.4527	18.1486	18.8836	20.1442	21.7181	21.6766	21.1317	5.9736	0.0162357
Up	P56387	Dynein light chain Tctex-type 3	Dynlt3	13 kDa	1	1	15.1651	17.0697	17.2216	18.0764	17.6227	20.4296	20.8616	14.9745	20.5558	20.3359	19.7741	20.4063	6.01523	0.0201224
Up	Q9WU60	Attractin	Atrn	158 kDa	5	5	17.4355	18.1685	17.6606	16.7717	15.4331	20.2329	20.0914	18.7735	18.3628	19.3858	20.4013	20.5591	6.03285	0.00223728	✓
Up	Q8VHF2	Cadherin-related family member 5	Cdhr5	88 kDa	11	11	26.2531	25.4446	25.9345	26.2949	26.1772	29.4926	26.2493	29.6486	29.4781	26.8408	29.1422	29.4817	6.05531	0.00250444
Up	Q9QZQ1	Afadin	Afdn	207 kDa	5	5	19.9402	16.2748	15.5852	18.5788	19.0372	21.2077	19.797	20.5909	18.7401	21.2507	21.3056	20.4847	6.0593	0.0317263	✓
Up	Q9CPT3	N-acylneuraminate-9-phosphatase	Nanp	28 kDa	4	4	19.7168	17.0544	18.702	17.816	18.8206	20.2344	20.0195	20.7578	22.5508	20.6177	21.7344	21.2337	6.05967	0.0017961
Up	P08226	Apolipoprotein E	Apoe	36 kDa	3	3	17.1357	19.3587	16.9127	18.108	16.69	19.4128	20.8931	20.6526	20.5277	20.187	19.1134	20.9687	6.10411	0.0029781	✓
Up	Q9CQM9	Glutaredoxin-3	Glrx3	38 kDa	5	5	16.4765	16.9871	17.3976	17.4947	16.716	15.6149	16.7734	19.8102	21.4829	21.0141	21.9334	20.7979	6.13907	0.0303844
Up	Q8R180	ERO1-like protein alpha	Ero1a	54 kDa	6	6	17.2889	17.1616	17.7763	18.0633	17.6292	20.5872	17.7603	19.7881	19.7014	21.4797	22.0227	20.0845	6.1455	0.00191602
Up	Q00724	Retinol-binding protein 4	Rbp4	23 kDa	2	2	17.0734	21.0969	18.1449	17.8945	17.6052	20.3536	21.6415	20.0604	22.1698	19.3202	21.9223	21.4426	6.16555	0.0158687	✓
Up	Q8BUV3	Gephyrin	Gphn	83 kDa	9	9	19.6703	20.512	19.2749	18.0952	19.4337	20.6033	22.9316	21.0669	22.2967	22.9136	22.4978	21.8685	6.18271	0.000668544	✓
Up	Q9WVL0	Maleylacetoacetate isomerase	Gstz1	24 kDa	5	5	17.3238	16.0095	17.7942	17.4628	17.4739	18.5118	17.5668	19.5459	21.9157	21.8359	21.6284	17.9353	6.21481	0.0102712
Up	Q8BKC5	Importin-5	Ipo5	124 kDa	11	11	17.231	17.8753	17.4377	19.3529	16.3904	15.8261	18.8885	20.385	21.0077	21.5144	22.9525	21.5011	6.22904	0.0276382	✓
Up	Q9EQH3	Vacuolar protein sorting-associated protein 35	Vps35	92 kDa	10	10	17.6474	18.4887	18.1435	18.1486	16.9557	19.9087	17.7648	19.5482	21.9701	21.8839	21.5527	21.0086	6.24534	0.00307263	✓
Up	P32883	GTPase KRas	Kras	22 kDa	5	1	19.7195	17.5592	16.8869	18.0223	20.134	21.303	20.833	21.1262	20.8156	21.2474	21.3499	21.119	6.27267	0.0128872	✓
Up	O08529	Calpain-2 catalytic subunit	Capn2	80 kDa	9	9	20.1965	22.4881	19.446	19.8899	22.925	23.4306	23.1036	23.2158	24.1539	23.9839	23.7795	23.8388	6.29685	0.0190274
Up	P17426	AP-2 complex subunit alpha-1	Ap2a1	108 kDa	10	8	20.1107	20.8937	18.2169	19.3517	22.0055	23.3326	21.457	21.4079	22.4877	23.8743	23.6461	23.1947	6.30187	0.0101571	✓
Up	Q9R0P5	Destrin	Dstn	19 kDa	9	9	23.9121	24.378	23.8028	24.2942	25.277	25.6488	26.4863	27.7631	28.342	26.3693	27.2588	27.0669	6.31118	0.000107189
Up	P49312	Heterogeneous nuclear ribonucleoprotein A1	Hnrnpa1	34 kDa	5	4	17.5819	17.5738	17.5511	16.9136	17.4005	18.6797	17.2142	20.5097	22.5513	19.5296	22.2191	19.7379	6.3156	0.00947873	✓
Up	P37040	NADPH--cytochrome P450 reductase	Por	77 kDa	7	7	16.6116	16.1787	18.1735	17.5537	18.4047	22.0164	17.1101	17.365	21.4841	21.8971	21.804	18.6399	6.32384	0.021749
Up	Q9DB15	39S ribosomal protein L12, mitochondrial	Mrpl12	22 kDa	3	3	18.3349	17.2422	17.0243	17.1839	16.1191	21.4753	16.6271	18.9155	21.3005	21.8956	21.8308	16.8713	6.33911	0.0241541
Up	Q9JL62	Glycolipid transfer protein	Gltp	24 kDa	4	4	17.7856	18.2016	18.167	19.0783	18.768	18.6768	19.3304	21.6529	22.0534	22.0708	22.3229	21.3511	6.3439	0.00213565
Up	Q7TQ65	Transmembrane channel-like protein 4	Tmc4	77 kDa	7	7	18.8249	17.7645	18.8962	18.0837	21.1874	21.0174	21.9225	19.9536	19.8068	22.5978	23.5372	22.5016	6.35636	0.00876254	✓
Up	Q8BGQ7	Alanine--tRNA ligase, cytoplasmic	Aars1	107 kDa	11	11	16.7764	20.4065	20.6089	19.3928	20.7718	22.508	22.3256	18.5134	22.8086	23.3357	23.8057	22.6776	6.45685	0.0238682
Up	Q6P1F6	Serine/threonine-protein phosphatase 2A 55 kDa regulatory subunit B alpha isoform	Ppp2r2a	52 kDa	5	3	18.9861	16.3638	18.4065	17.8524	19.2549	20.4915	18.9929	20.5978	20.5541	22.3414	21.8506	21.2195	6.45873	0.00307496	✓
Up	P51174	Long-chain specific acyl-CoA dehydrogenase, mitochondrial	Acadl	48 kDa	10	10	23.6464	23.8671	20.694	24.0783	25.3067	26.8186	25.2437	26.0732	25.546	26.7757	26.1219	26.9769	6.51525	0.0206857
Up	Q9EPB4	Apoptosis-associated speck-like protein containing a CARD	Pycard	21 kDa	2	2	19.5112	17.9313	18.1353	15.7256	16.4364	19.8501	17.2757	20.6246	21.4793	20.7647	21.0318	20.7367	6.51561	0.0123033
Up	P61750	ADP-ribosylation factor 4	Arf4	20 kDa	5	2	18.4429	17.3272	16.7088	17.6247	19.2548	19.0287	19.5357	21.1733	21.7905	20.457	21.8782	20.1744	6.52121	0.0014671
Up	Q3UFF7	Lysophospholipase-like protein 1	Lyplal1	26 kDa	5	5	18.8799	18.0308	17.856	16.82	17.7519	20.0442	19.6379	19.6772	21.0539	21.685	21.0178	20.9377	6.54934	0.000165775
Up	Q9QY76	Vesicle-associated membrane protein-associated protein B	Vapb	27 kDa	3	2	19.5113	18.4316	17.7066	15.9098	17.0958	22.278	19.8564	15.9183	20.837	21.4513	21.8455	20.9206	6.5562	0.0232365
Up	Q62188	Dihydropyrimidinase-related protein 3	Dpysl3	62 kDa	5	4	17.3467	17.6717	18.6102	17.1846	21.7718	22.1337	20.7114	19.3689	22.0517	21.4778	22.1065	20.7729	6.56525	0.0289821	✓
Up	P49442	Inositol polyphosphate 1-phosphatase	Inpp1	43 kDa	3	3	19.1429	19.2683	16.1584	17.4173	19.2032	20.5757	19.1841	20.0738	21.0987	21.8805	22.4369	21.4769	6.60221	0.0077407	✓
Up	Q9DB20	ATP synthase subunit O, mitochondrial	Atp5po	23 kDa	1	1	16.6674	17.0553	18.5845	17.2731	17.8593	21.175	20.9657	20.5956	18.9896	20.8202	18.649	20.2816	6.60263	0.000308475
Up	Q9CWZ3	RNA-binding protein 8A	Rbm8a	20 kDa	2	2	18.295	17.335	17.9525	18.2019	22.2572	21.6617	21.3871	21.7056	20.4002	21.771	21.9622	21.8321	6.60286	0.0343534	✓
Up	Q9D1M0	Protein SEC13 homolog	Sec13	36 kDa	2	2	16.6037	17.7743	16.0458	16.4863	16.6637	20.0994	17.4984	18.8154	17.2418	20.6107	21.1595	20.7107	6.64952	0.00320177
Up	O35887	Calumenin	Calu	37 kDa	6	2	16.7571	18.7845	17.0734	16.8443	17.961	20.4548	18.6906	20.5726	20.4494	21.7364	21.5191	18.1099	6.65713	0.0016984	✓
Up	Q99KV1	DnaJ homolog subfamily B member 11	Dnajb11	41 kDa	4	4	18.2495	17.6468	16.6101	17.6768	16.9917	21.203	20.7	18.3809	17.0895	21.609	21.6706	20.5394	6.65934	0.00532366
Up	P52787	Cobalamin binding intrinsic factor	Cblif	45 kDa	3	3	18.9168	17.7242	18.6869	18.0243	18.9233	22.9109	23.1546	22.2425	16.9633	21.4358	22.0259	19.6034	6.66133	0.016031	✓
Up	Q91VD9	NADH-ubiquinone oxidoreductase 75 kDa subunit, mitochondrial	Ndufs1	80 kDa	10	10	17.8289	19.1414	19.315	18.3575	21.113	23.1746	21.3476	21.7442	20.9126	22.996	20.5385	22.5018	6.66544	0.00426089	✓
Up	P05213	Tubulin alpha-1B chain	Tuba1b	50 kDa	8	4	20.9405	20.9701	20.1497	18.4853	20.3162	21.5069	21.5513	22.9425	24.3497	23.1158	23.808	23.0943	6.66881	0.0014185
Up	P61021	Ras-related protein Rab-5B	Rab5b	24 kDa	6	2	17.7606	17.3504	18.138	16.045	20.5963	20.9707	19.3321	19.8762	21.5572	21.1475	21.3619	20.7676	6.67196	0.0171025
Up	P62814	V-type proton ATPase subunit B, brain isoform	Atp6v1b2	57 kDa	7	7	16.9852	18.2011	16.7497	19.1591	20.9279	21.4858	17.6317	20.9792	21.2077	22.5818	21.762	22.3765	6.68886	0.0226736	✓
Up	P11930	Nucleoside diphosphate-linked moiety X motif 19	Nudt19	40 kDa	4	4	17.2982	17.5471	17.8844	17.5858	18.8973	21.0919	19.8428	20.5819	20.0405	21.9068	21.0235	19.6414	6.71445	6.23491e-05
Up	P61211	ADP-ribosylation factor-like protein 1	Arl1	20 kDa	2	2	19.7185	16.9487	18.5749	18.8139	18.5397	20.1469	20.4597	21.419	22.8133	20.994	22.0659	20.9955	6.73412	0.00113891
Up	Q9CZ44	NSFL1 cofactor p47	Nsfl1c	41 kDa	5	5	17.8342	16.853	18.1103	18.5235	19.3813	19.9138	19.2641	20.6282	21.5801	21.3358	22.5028	21.0435	6.75053	0.000904461
Up	Q62422	Osteoclast-stimulating factor 1	Ostf1	24 kDa	3	3	19.6386	18.007	16.8999	19.6788	16.8034	19.7132	20.3647	21.2139	22.0601	20.5485	22.1982	20.6304	6.75413	0.00764135
Up	Q91WU5	Arsenite methyltransferase	As3mt	42 kDa	7	7	16.513	16.6592	17.4055	17.4784	16.8105	16.6871	15.7614	19.9653	22.1332	20.4265	22.2546	20.9113	6.77814	0.0285161	✓
Up	Q61646	Haptoglobin	Hp	39 kDa	10	10	24.603	23.7086	23.2425	25.1367	24.9609	27.0181	27.5609	27.6895	25.8934	27.7368	26.4449	27.3279	6.80021	0.000312061	✓
Up	Q9D0R2	Threonine--tRNA ligase 1, cytoplasmic	Tars1	83 kDa	9	9	19.172	22.3929	20.2319	17.8327	22.2635	23.2063	22.4194	23.4218	23.5347	22.8388	23.0821	23.5756	6.84728	0.0334272
Up	Q3UE92	Xaa-Pro aminopeptidase 1	Xpnpep1	75 kDa	14	14	23.5776	21.5451	21.417	19.2411	24.1167	25.0585	24.7531	23.4713	24.3113	25.2992	25.537	24.8781	6.863	0.0302162
Up	A0A087WR50	Fibronectin	Fn1	263 kDa	15	15	21.0438	21.4236	23.0881	21.2686	22.5571	23.716	26.5369	23.7024	23.5006	25.9845	24.3356	24.8144	6.86619	0.000983875	✓
Up	P48774	Glutathione S-transferase Mu 5	Gstm5	27 kDa	7	6	19.8021	21.0266	19.4613	21.3352	21.1248	21.9427	22.8912	23.5915	24.3177	23.0525	24.0477	23.4866	6.88191	0.000376756
Up	Q8K010	5-oxoprolinase	Oplah	138 kDa	8	8	18.4997	16.9284	18.2447	16.9058	18.9622	20.5016	19.7525	20.9972	20.5109	22.1588	20.7107	20.2737	6.92882	0.000734057
Up	Q3TDX8	Cytochrome b5 reductase 4	Cyb5r4	60 kDa	4	4	18.9955	15.5195	17.9974	17.2271	19.7976	21.7582	21.1861	18.057	19.178	21.7229	21.6877	21.3429	6.95124	0.0163204
Up	Q922V4	Pleiotropic regulator 1	Plrg1	57 kDa	4	4	18.0618	18.0124	16.7004	17.3654	21.3534	21.3948	21.0026	21.5801	18.289	21.6784	22.234	21.583	7.01353	0.020659
Up	Q99L47	Hsc70-interacting protein	St13	42 kDa	5	5	18.3586	17.5091	19.701	16.559	16.2616	18.6003	19.3313	20.9622	22.6583	21.2683	21.8247	18.7748	7.01615	0.00958694
Up	Q9EPB5	Serine hydrolase-like protein	Serhl	35 kDa	3	3	19.1301	18.2964	17.9483	17.886	16.433	20.3786	19.199	21.0016	20.0504	22.3688	21.6079	20.6821	7.04564	0.00094578
Up	Q9CR16	Peptidyl-prolyl cis-trans isomerase D	Ppid	41 kDa	9	9	17.5483	17.7739	18.0665	21.4317	17.2685	21.0644	17.613	20.4093	22.932	21.6961	23.2909	21.6685	7.06848	0.023781	✓
Up	Q61781	Keratin, type I cytoskeletal 14	Krt14	53 kDa	10	3	18.7072	18.6775	18.7225	17.9205	16.6107	21.1003	19.9141	22.0621	15.9775	23.1545	21.3833	23.0678	7.07981	0.0240276
Up	Q9D0J8	Parathymosin	Ptms	11 kDa	2	2	18.0807	17.189	17.8416	18.2622	18.0789	19.4473	21.5583	20.7778	22.1202	19.0105	20.673	21.5296	7.16263	0.000309115
Up	P03953	Complement factor D	Cfd	28 kDa	2	2	17.412	19.1689	19.0947	18.4732	15.8039	21.0838	21.5241	20.1513	21.109	20.6704	20.6187	20.6903	7.18416	0.00896871	✓
Up	Q8BIJ6	Isoleucine--tRNA ligase, mitochondrial	Iars2	113 kDa	14	14	18.4766	18.8054	17.5109	16.0849	17.3481	21.7208	16.3903	18.9108	19.7557	22.9892	21.8787	21.7849	7.18436	0.0180377
Up	Q6GQT9	Nodal modulator 1	Nomo1	133 kDa	9	9	18.6051	17.8727	18.9905	17.1172	17.9145	22.0966	20.1005	19.5967	20.4766	21.596	22.4308	20.3191	7.18596	0.000288071
Up	P63280	SUMO-conjugating enzyme UBC9	Ube2i	18 kDa	3	3	15.6511	18.138	17.5735	18.3924	18.8359	17.0572	17.2019	21.7762	21.2625	21.9348	23.3789	21.383	7.22236	0.0261842
Up	Q61146	Occludin	Ocln	59 kDa	1	1	16.0303	16.3138	16.3278	17.2186	17.696	18.8463	20.2077	20.1219	19.8518	20.2861	19.885	17.8133	7.23915	0.000121885	✓
Up	Q9JMA1	Ubiquitin carboxyl-terminal hydrolase 14	Usp14	56 kDa	7	7	17.7925	16.0539	16.7221	17.9106	17.9484	16.948	15.9934	20.4182	22.9072	20.9826	22.6344	21.1115	7.24352	0.0309956
Up	Q8CFX1	GDH/6PGL endoplasmic bifunctional protein	H6pd	89 kDa	7	7	17.2678	16.601	15.9081	17.3762	18.6685	20.4198	18.7849	19.9666	18.9579	20.7845	21.5666	19.6794	7.25251	0.00108233
Up	Q6ZQI3	Malectin	Mlec	32 kDa	3	3	17.912	18.1468	18.9482	17.7806	16.8342	21.5929	20.1509	20.5575	20.1644	21.7363	20.9362	20.3447	7.25462	0.000145074
Up	Q9JMD3	START domain-containing protein 10	Stard10	33 kDa	2	2	17.873	16.1222	18.9188	17.5124	17.1723	16.9147	20.1956	20.8588	22.1355	20.3834	21.4203	20.8079	7.30199	0.00425256
Up	Q9Z0X1	Apoptosis-inducing factor 1, mitochondrial	Aifm1	67 kDa	10	10	19.2568	21.9988	18.9676	17.3734	22.3532	23.7311	22.6755	22.7063	21.9537	24.4018	22.3357	22.2231	7.31602	0.0357808
Up	P35486	Pyruvate dehydrogenase E1 component subunit alpha, somatic form, mitochondrial	Pdha1	43 kDa	5	5	19.3519	18.7126	18.1641	15.8279	20.2476	21.8415	18.8265	22.4711	22.4186	22.3045	21.2443	20.217	7.31628	0.0140845	✓
Up	Q8R2K3	Single-stranded DNA-binding protein, mitochondrial	Ssbp1	17 kDa	2	2	18.0048	19.5941	16.6777	17.8583	17.2465	21.0587	20.286	21.3521	19.7353	21.7418	20.6282	20.5987	7.43978	0.0017883
Up	P56380	Bis(5'-nucleosyl)-tetraphosphatase [asymmetrical]	Nudt2	17 kDa	4	4	18.5573	14.6831	17.7893	17.948	16.9009	19.1579	18.3356	19.322	20.8654	20.7376	21.8074	20.3143	7.47177	0.00839692	✓
Up	P06909	Complement factor H	Cfh	139 kDa	12	8	19.6902	19.8698	18.0404	19.0201	17.7663	20.1987	20.7045	23.2284	22.5136	22.8587	20.9092	22.0487	7.47918	0.000865825	✓
Up	Q60668	Heterogeneous nuclear ribonucleoprotein D0	Hnrnpd	38 kDa	2	2	15.4791	17.9581	16.2863	19.3138	17.0245	16.1133	17.5578	22.4729	22.0623	20.783	21.3023	20.5439	7.50062	0.0267399
Up	P26638	Serine--tRNA ligase, cytoplasmic	Sars1	58 kDa	7	7	18.8386	17.8537	18.1902	17.2509	18.4839	20.3243	17.5211	21.5561	22.3993	21.5205	22.5039	21.3965	7.50691	0.00325499
Up	Q8K3X6	Ankyrin repeat and SAM domain-containing protein 4B	Anks4b	48 kDa	2	2	17.5822	17.7716	17.092	17.1953	17.8096	19.9439	21.1499	21.0446	17.3622	21.3824	21.1158	20.7993	7.5141	0.00126765
Up	Q99JZ4	GTP-binding protein SAR1a	Sar1a	22 kDa	3	2	16.0675	17.663	19.2232	16.1843	17.6838	19.1411	18.9154	19.5134	21.1181	21.1452	21.8985	20.1881	7.51566	0.00378765
Up	Q9DC61	Mitochondrial-processing peptidase subunit alpha	Pmpca	58 kDa	11	11	18.7065	15.7452	17.3585	17.0131	18.0345	21.4357	16.7545	19.4771	20.2246	22.7922	20.8601	20.4517	7.5348	0.00743361
Up	P70269	Cathepsin E	Ctse	43 kDa	1	1	17.4754	20.247	16.1472	17.3128	21.0165	20.0892	20.4548	22.4262	22.2965	22.157	21.1625	20.9113	7.55274	0.0314818	✓
Up	P97372	Proteasome activator complex subunit 2	Psme2	27 kDa	5	5	16.4294	18.8089	18.4478	19.6592	19.2132	19.8431	19.6111	21.3763	22.0321	22.407	22.4788	22.2992	7.58774	0.00321492
Up	L7N257	Cystatin domain-containing 6	Cstdc6	11 kDa	2	2	17.2176	17.5014	16.759	15.5371	17.0031	20.288	20.3164	16.8972	16.4735	22.437	19.5646	22.1406	7.60738	0.0153007
Up	Q9CXW3	Calcyclin-binding protein	Cacybp	27 kDa	4	4	17.5615	18.2667	16.3096	18.5352	15.6834	20.2724	16.6133	18.12	20.9419	21.084	22.7228	21.6592	7.6247	0.013521
Up	P62821	Ras-related protein Rab-1A	Rab1A	23 kDa	7	3	19.982	18.8282	18.8091	17.8488	21.3296	23.0099	20.3168	21.9833	21.89	22.9686	23.852	22.0598	7.66184	0.00417436
Up	P05555	Integrin alpha-M	Itgam	127 kDa	4	4	21.9333	16.8998	20.7822	17.0297	20.4213	21.271	23.5483	20.3065	22.2634	23.8814	22.7516	22.4718	7.69019	0.0429131	✓
Up	Q9DAK9	14 kDa phosphohistidine phosphatase	Phpt1	14 kDa	3	3	19.3259	16.0936	16.6475	19.0156	17.6345	20.0208	19.0917	20.5913	22.0303	21.3543	21.7192	20.0203	7.70775	0.00559242	✓
Up	E9PYK3	Protein mono-ADP-ribosyltransferase PARP4	Parp4	216 kDa	8	8	15.8792	17.243	17.3509	18.0447	16.827	21.8042	18.0869	18.8377	18.3201	21.253	20.2111	21.6087	7.71909	0.00215437
Up	Q8K182	Complement component C8 alpha chain	C8a	66 kDa	6	6	18.0675	16.6608	16.4923	19.5665	18.9104	20.2733	21.599	20.9972	21.0932	20.8937	20.1801	21.1943	7.73065	0.00619127
Up	Q9CQD1	Ras-related protein Rab-5A	Rab5a	24 kDa	6	2	17.8971	17.343	18.128	16.3757	19.352	20.5079	19.0122	20.8663	21.3466	21.2494	21.5508	20.8854	7.75383	0.00128881	✓
Up	Q9WVK4	EH domain-containing protein 1	Ehd1	61 kDa	11	11	19.8268	17.1034	18.9105	19.0202	21.1982	21.7434	22.6749	21.8933	22.0415	22.0149	23.0577	21.7804	7.78394	0.00933534
Up	Q01405	Protein transport protein Sec23A	Sec23a	86 kDa	9	8	17.8516	16.8593	17.9357	17.7736	18.4108	20.9602	19.4848	20.0209	19.9345	21.8014	21.7219	21.1803	7.79717	4.47363e-05
Up	Q9DCJ9	N-acetylneuraminate lyase	Npl	35 kDa	6	6	16.1498	17.2284	18.9351	18.5538	20.5162	20.6956	20.388	19.6225	21.4254	20.6621	24.3078	21.604	7.81903	0.0130266
Up	Q9CQU0	Thioredoxin domain-containing protein 12	Txndc12	19 kDa	3	3	18.4827	16.5972	16.6497	17.7451	18.4885	20.6567	19.5692	20.3999	20.3907	21.3742	21.8823	19.6486	7.82245	0.000451159
Up	Q99LX0	Parkinson disease protein 7 homolog	Park7	20 kDa	3	3	18.4894	19.4277	17.9482	15.9653	19.6908	21.398	20.8238	20.9194	21.4723	22.1454	20.8087	21.3735	7.85173	0.00914513	✓
Up	Q9D0F9	Phosphoglucomutase-1	Pgm1	61 kDa	16	16	21.9167	22.5378	20.4911	22.0211	23.9614	23.8756	24.5011	25.3883	25.85	25.5259	25.8698	25.1351	7.87915	0.00311896
Up	Q6XPS7	L-threonine aldolase	Tha1	43 kDa	4	4	18.478	18.3667	19.0792	18.2984	18.1422	21.2126	21.1698	21.1244	20.6208	22.2159	23.2386	20.5975	7.8973	5.91466e-05
Up	P70460	Vasodilator-stimulated phosphoprotein	Vasp	40 kDa	3	3	18.8522	16.5119	16.1163	16.4481	18.3547	19.3879	16.8146	19.6577	21.4792	20.5929	22.3557	21.4576	7.95968	0.00739622
Up	Q9D9V3	Ethylmalonyl-CoA decarboxylase	Echdc1	35 kDa	5	5	18.3411	20.783	17.2994	17.8496	21.3037	22.1925	21.4555	21.5421	21.3482	23.4505	22.4481	22.3307	7.9684	0.017453	✓
Up	Q91YR9	Prostaglandin reductase 1	Ptgr1	36 kDa	5	5	19.8146	21.5532	18.9288	19.4943	20.5552	22.6202	22.4611	23.0366	23.4663	23.0373	23.5355	23.2953	7.97437	0.00162922
Up	P51885	Lumican	Lum	38 kDa	4	4	17.5452	17.3348	16.6795	17.718	16.4799	16.4854	19.0642	22.0378	24.021	21.5741	20.7774	17.0688	7.97503	0.0273867
Up	Q9JM76	Actin-related protein 2/3 complex subunit 3	Arpc3	21 kDa	3	3	19.4416	17.727	17.2997	17.1308	21.4253	21.8287	20.7444	21.5609	21.4025	21.9723	21.723	21.9936	7.99296	0.019828
Up	Q9JKX6	ADP-sugar pyrophosphatase	Nudt5	24 kDa	3	3	18.3827	18.4894	18.5947	16.654	17.9744	19.6855	20.4629	21.0157	21.1026	21.2606	22.3509	21.3065	8.04075	0.000136204
Up	O88952	Protein lin-7 homolog C	Lin7c	22 kDa	6	6	16.6653	18.7971	17.4798	17.1757	15.1922	19.9988	18.5463	18.5624	20.171	21.1799	21.584	20.4437	8.0412	0.00334811
Up	P62908	40S ribosomal protein S3	Rps3	27 kDa	5	5	18.5421	20.7999	19.1544	19.3329	20.2516	23.0604	22.2806	22.0145	21.9685	23.2025	22.6035	23.2576	8.05911	0.000513299
Up	P17563	Methanethiol oxidase	Selenbp1	53 kDa	24	5	24.4767	28.2126	24.3083	25.6034	25.7499	28.7689	28.2625	30.4699	31.2298	28.9112	27.0824	26.0664	8.07952	0.012042	✓
Up	Q9D8S4	Oligoribonuclease, mitochondrial	Rexo2	27 kDa	2	2	19.099	17.0784	16.8935	16.6117	18.5179	20.948	17.2234	21.3277	21.4096	20.9744	21.3953	21.3085	8.08451	0.0026094
Up	Q61598	Rab GDP dissociation inhibitor beta	Gdi2	51 kDa	22	18	24.4057	24.9954	23.7314	24.4952	25.3874	26.9842	27.2075	27.8245	28.2238	27.3568	28.1459	27.6353	8.12518	3.71527e-05
Up	A6X935	Inter alpha-trypsin inhibitor, heavy chain 4	Itih4	105 kDa	11	11	22.4538	21.7416	21.6677	20.4947	21.5914	24.2716	25.0727	25.1447	23.3116	24.8058	24.4626	25.2439	8.14701	5.00415e-05	✓
Up	Q8BGB7	Enolase-phosphatase E1	Enoph1	29 kDa	3	3	17.7906	22.6374	17.4107	18.0722	21.6834	22.4021	21.7967	22.5946	22.9792	22.8373	22.8473	22.3817	8.16566	0.0496318
Up	Q62465	Synaptic vesicle membrane protein VAT-1 homolog	Vat1	43 kDa	5	5	18.6474	19.6775	16.5974	19.9445	21.1229	21.9465	21.7774	22.0668	22.6048	22.8801	22.3299	22.0001	8.17614	0.0150321
Up	P61924	Coatomer subunit zeta-1	Copz1	20 kDa	2	2	18.9235	17.9684	18.3324	16.1616	17.2665	20.5601	19.1473	20.2031	21.6921	20.9637	21.9488	20.876	8.22286	0.000889529
Up	Q9EQP2	EH domain-containing protein 4	Ehd4	61 kDa	10	10	18.072	17.3909	16.1341	16.8676	19.6348	18.2955	20.7489	18.6009	20.6414	22.5097	22.3552	21.4707	8.22742	0.00589644
Up	Q78PY7	Staphylococcal nuclease domain-containing protein 1	Snd1	102 kDa	13	13	18.0057	18.068	17.3811	18.5273	17.6393	15.5237	19.008	22.2613	22.5548	21.303	24.0137	22.1031	8.23923	0.0295447	✓
Up	Q61166	Microtubule-associated protein RP/EB family member 1	Mapre1	30 kDa	5	5	15.9598	16.563	19.2372	14.0008	19.7497	17.5046	17.1519	20.8519	21.6446	20.9347	21.9414	21.0204	8.26973	0.0487416
Up	Q8CI51	PDZ and LIM domain protein 5	Pdlim5	63 kDa	3	3	16.9378	16.2216	16.4748	16.8976	15.0208	19.1526	17.898	18.935	19.6561	19.7363	20.6382	19.5685	8.33227	0.000104838	✓
Up	P28352	DNA-(apurinic or apyrimidinic site) endonuclease	Apex1	35 kDa	5	5	18.8674	19.0338	17.8796	16.9986	18.6663	22.3222	20.2301	19.1678	21.7889	22.5175	21.791	21.6652	8.37181	0.000425618
Up	Q9JHS4	ATP-dependent Clp protease ATP-binding subunit clpX-like, mitochondrial	Clpx	69 kDa	1	1	17.3884	17.0106	18.7059	17.2666	15.8809	19.6954	22.5851	20.102	21.4977	16.9592	18.4199	23.0082	8.41778	0.0102087	✓
Up	Q9D868	Peptidyl-prolyl cis-trans isomerase H	Ppih	20 kDa	2	2	17.9236	16.6702	17.8336	17.4508	16.7112	20.9155	17.4724	20.2685	20.6915	21.0414	21.1698	21.2229	8.45339	0.000460437
Up	Q91YP3	Deoxyribose-phosphate aldolase	Dera	35 kDa	8	8	17.4795	20.4405	16.7379	18.0061	17.9974	21.5338	21.1602	19.5009	20.1661	22.3843	21.7467	22.0166	8.47516	0.00397796
Up	Q8R0P4	Mth938 domain-containing protein	Aamdc	13 kDa	4	4	20.09	17.0564	18.8332	16.8765	20.4135	21.2122	20.6	20.5842	21.0164	23.4396	23.8229	21.5325	8.51549	0.00949926
Up	P62897	Cytochrome c, somatic	Cycs	12 kDa	4	4	23.7522	26.2142	22.4987	23.8876	23.997	28.7089	27.7439	27.5533	25.0032	28.8098	28.4004	23.9396	8.54831	0.00822887	✓
Up	Q6P8K8	Carboxypeptidase A4	Cpa4	47 kDa	5	5	17.2541	17.7706	18.7267	18.2038	16.873	21.9743	21.02	19.0418	18.225	22.7378	21.0071	22.0826	8.59895	0.00189474
Up	O89053	Coronin-1A	Coro1a	51 kDa	3	3	17.2057	16.7763	17.5859	17.3759	18.6811	17.2303	20.9578	19.2486	21.5316	21.6005	21.646	22.2286	8.63269	0.00276198	✓
Up	P61087	Ubiquitin-conjugating enzyme E2 K	Ube2k	22 kDa	6	6	18.018	18.6735	17.8167	17.6252	18.0881	17.7641	19.4459	21.027	23.282	22.1495	22.7647	21.752	8.724	0.00496375	✓
Up	Q9DCM0	Persulfide dioxygenase ETHE1, mitochondrial	Ethe1	28 kDa	7	7	22.9422	26.0057	23.6687	24.2407	25.7457	28.7347	26.3817	28.6272	28.1266	28.7437	26.9974	25.9229	8.73689	0.00285549
Up	Q9D306	Alpha-1,3-mannosyl-glycoprotein 4-beta-N-acetylglucosaminyltransferase C	Mgat4c	56 kDa	8	8	17.8868	20.1489	16.0452	16.3614	18.9949	21.0123	20.7644	19.8399	18.9601	22.4455	22.0474	22.04	8.74349	0.011145
Up	O70274	Protein tyrosine phosphatase type IVA 2	Ptp4a2	19 kDa	2	2	17.2326	17.8398	16.6579	16.0927	19.8469	20.1157	19.7749	21.1693	21.4443	20.8714	20.7345	20.5481	8.76333	0.00615418
Up	Q3U1J4	DNA damage-binding protein 1	Ddb1	127 kDa	22	22	18.658	23.1642	17.6471	19.2458	21.9341	22.8998	22.1336	22.9666	23.1069	23.9481	24.0392	23.7516	8.77786	0.037145
Up	P40936	Indolethylamine N-methyltransferase	Inmt	29 kDa	2	2	16.4159	16.0205	19.257	17.6727	17.1084	16.7829	20.851	20.859	21.4565	21.3124	20.3465	21.422	8.80315	0.00408376
Up	P97315	Cysteine and glycine-rich protein 1	Csrp1	21 kDa	2	2	18.245	17.158	17.1919	18.2054	16.0615	20.1044	16.8683	21.1862	21.7338	20.2098	22.2309	21.2939	8.85081	0.00288722	✓
Up	P62858	40S ribosomal protein S28	Rps28	8 kDa	2	2	17.2946	19.6154	17.7934	19.0727	15.7592	21.6006	20.0476	21.2703	20.3485	21.2956	21.0676	21.7435	8.85419	0.00732116
Up	O54984	ATPase GET3	Get3	39 kDa	4	4	18.8804	17.9023	20.0838	18.0189	16.4923	20.8778	20.7104	21.854	21.649	21.5967	21.7935	21.5114	8.88899	0.00453284
Up	A0A1B0GRV7	Nucleoside-diphosphate kinase	Gm17949	24 kDa	1	1	17.8361	18.3568	16.9067	16.3458	16.4608	19.9768	23.5965	20.9466	20.754	19.5698	16.8262	20.6681	8.89368	0.00537688
Up	Q7TQI3	Ubiquitin thioesterase OTUB1	Otub1	31 kDa	3	3	17.6984	19.9601	18.4795	18.9178	17.5984	20.4363	19.7028	21.9244	22.365	22.2063	23.0042	22.1498	8.89676	0.000522372	✓
Up	Q6URW6	Myosin-14	Myh14	229 kDa	22	18	19.397	20.5002	17.2889	19.2875	22.4818	23.8997	22.4638	23.1908	21.8986	23.649	22.9704	22.563	8.91837	0.017638
Up	P97376	Protein FRG1	Frg1	29 kDa	4	4	16.3854	16.8784	17.086	17.9308	20.0487	22.5529	21.5697	17.1585	18.3648	22.1272	21.7715	22.2495	8.94989	0.0122899
Up	A2CG49	Kalirin	Kalrn	337 kDa	5	5	18.5527	17.8576	16.921	16.5448	17.9131	20.7082	22.7001	16.2218	19.9598	19.6047	22.6239	23.2395	8.96759	0.0135379	✓
Up	P45591	Cofilin-2	Cfl2	19 kDa	4	3	17.8087	18.6164	16.2922	17.0632	17.3883	19.8587	20.081	21.0468	21.6213	20.2603	21.0724	20.2752	8.99105	0.000212056	✓
Up	P63242	Eukaryotic translation initiation factor 5A-1	Eif5a	17 kDa	1	1	18.2129	17.4012	19.1366	17.6092	16.3892	15.8642	20.3916	22.1027	24.4141	20.8633	21.8632	20.9665	9.02439	0.0180734
Up	A2ANY3	RIKEN cDNA 2010106E10 gene	2010106E10Rik	31 kDa	2	2	17.8927	17.6589	17.4282	22.0086	17.0792	21.8676	24.1888	20.5559	18.349	21.3255	22.4094	22.4313	9.03879	0.0233297
Up	Q9D6N1	Carbonic anhydrase 13	Ca13	30 kDa	2	2	17.3436	17.4732	18.2114	16.4031	19.6775	20.2855	20.5873	21.2171	21.8327	20.9485	21.3854	20.7622	9.0686	0.00266729
Up	O70310	Glycylpeptide N-tetradecanoyltransferase 1	Nmt1	57 kDa	3	3	18.1461	20.561	17.3291	17.1205	15.9935	20.3572	20.3895	20.5782	20.7974	21.3121	21.9478	21.7221	9.09365	0.0114217	✓
Up	O35855	Branched-chain-amino-acid aminotransferase, mitochondrial	Bcat2	44 kDa	4	4	18.493	22.2402	21.2847	21.2042	22.9671	24.8481	24.1707	24.3606	24.079	24.3412	24.278	24.9208	9.12934	0.0128354
Up	Q9WUM4	Coronin-1C	Coro1c	53 kDa	6	6	20.5659	20.3521	20.392	19.2344	20.9391	23.9403	22.8865	23.0632	23.2776	24.2079	23.7823	23.2565	9.13275	2.61776e-05
Up	P63101	14-3-3 protein zeta/delta	Ywhaz	28 kDa	12	9	24.6039	24.842	23.4766	23.9722	25.2434	26.4771	27.2147	28.1518	28.7793	27.3956	27.9851	27.3338	9.1389	3.29716e-05	✓
Up	P63254	Cysteine-rich protein 1	Crip1	9 kDa	1	1	17.5823	17.3906	16.7528	15.5191	17.3518	17.727	19.5717	19.6192	20.6726	19.5187	22.1659	21.5071	9.14156	0.000855973
Up	Q8K411	Presequence protease, mitochondrial	Pitrm1	117 kDa	15	15	18.713	19.2909	17.048	18.4473	21.8078	22.3977	21.7583	21.8745	21.2026	23.8698	22.523	22.1608	9.15056	0.0112336
Up	Q922K9	Tyrosine-protein kinase FRK	Frk	59 kDa	6	6	17.7489	18.0631	17.6386	16.8072	19.5006	20.9981	22.4987	19.9501	20.6596	21.4194	22.2	20.303	9.15976	0.00038264
Up	Q91YR1	Twinfilin-1	Twf1	40 kDa	9	9	17.8208	19.0446	19.0234	17.2786	17.5233	20.081	20.1265	21.0737	21.7596	22.3884	23.2173	20.7293	9.19755	0.000262888
Up	P35293	Ras-related protein Rab-18	Rab18	23 kDa	3	2	18.346	17.9415	17.6667	15.7455	17.5513	20.9349	16.3181	21.4067	21.4156	22.0594	22.2704	20.1778	9.21836	0.00555981
Up	P51660	Peroxisomal multifunctional enzyme type 2	Hsd17b4	79 kDa	13	13	19.5057	20.208	21.5932	18.2421	21.6631	24.1655	23.0717	24.017	22.1181	23.8654	23.8086	23.1261	9.25845	0.00488034
Up	P60335	Poly(rC)-binding protein 1	Pcbp1	37 kDa	3	2	17.9691	18.7616	18.7172	16.8594	15.8813	17.9964	18.7611	21.7399	23.8311	20.5648	21.9768	21.0861	9.27386	0.00641786
Up	P99029	Peroxiredoxin-5, mitochondrial	Prdx5	22 kDa	7	7	24.2169	22.6168	22.3336	22.7445	24.4615	26.9009	25.4404	26.0462	26.3242	27.7193	26.1924	26.7953	9.27753	0.0004517
Up	Q9R1J0	Sterol-4-alpha-carboxylate 3-dehydrogenase, decarboxylating	Nsdhl	41 kDa	3	3	17.0273	17.0362	17.349	16.016	17.4955	21.4651	19.8992	19.8058	18.7768	21.6581	20.9562	18.8312	9.2799	0.000147187
Up	O08997	Copper transport protein ATOX1	Atox1	7 kDa	2	2	18.1403	17.4631	15.655	17.0232	18.3881	19.6358	19.1819	20.3119	23.4283	20.3419	20.7036	20.2684	9.31264	0.00111655
Up	Q9DBG3	AP-2 complex subunit beta	Ap2b1	105 kDa	12	7	17.7298	20.8777	18.0606	18.039	19.0245	17.6069	22.2888	22.6214	21.2228	23.5957	23.4179	23.0078	9.31509	0.00805471	✓
Up	Q9D892	Inosine triphosphate pyrophosphatase	Itpa	22 kDa	4	4	18.2536	20.9329	17.6566	15.3726	20.3301	20.5554	21.1179	22.0434	22.1255	21.7668	22.6	21.8999	9.32246	0.029523
Up	Q91ZA3	Propionyl-CoA carboxylase alpha chain, mitochondrial	Pcca	80 kDa	10	10	19.858	19.4236	17.6681	17.1172	21.5029	23.5485	22.7868	22.6044	19.8606	23.8516	20.9924	22.7476	9.36799	0.0105684
Up	P34022	Ran-specific GTPase-activating protein	Ranbp1	24 kDa	3	3	17.7543	17.2683	18.3468	17.1809	17.3977	19.0495	19.7332	20.0941	22.3134	20.3695	22.4977	21.6652	9.36916	0.000387436
Up	P32507	Nectin-2	Nectin2	57 kDa	3	3	19.5897	16.7372	17.1304	17.3363	17.4596	21.5166	20.5323	21.422	19.5988	21.593	21.5733	19.9758	9.42662	0.000891826	✓
Up	Q99K85	Phosphoserine aminotransferase	Psat1	40 kDa	6	6	16.6919	17.4533	17.0639	18.8422	16.3165	20.9725	21.7365	18.018	19.3739	20.7918	21.1219	21.5676	9.43603	0.000680143
Up	Q8JZV7	N-acetylglucosamine-6-phosphate deacetylase	Amdhd2	44 kDa	6	6	15.9642	17.5424	19.2552	14.7283	16.7758	20.4018	18.2357	19.3229	18.9205	21.6016	20.8484	21.3273	9.45364	0.00853493
Up	Q71RI9	Kynurenine--oxoglutarate transaminase 3	Kyat3	51 kDa	7	7	18.2374	19.7051	16.1669	17.5673	17.7558	21.7982	21.0248	19.5998	19.8705	22.8959	21.2461	21.4876	9.48291	0.00183042
Up	P61222	ATP-binding cassette sub-family E member 1	Abce1	67 kDa	9	9	21.558	17.0265	17.2365	18.1346	22.1648	21.5111	21.5842	22.9351	22.7925	22.3696	23.3465	22.7659	9.50094	0.039543
Up	P53811	Phosphatidylinositol transfer protein beta isoform	Pitpnb	31 kDa	8	7	16.8649	21.1109	18.4759	17.8025	20.7495	21.9182	22.1758	22.3107	22.5477	22.2491	22.3295	22.2287	9.51808	0.0170381
Up	Q99KI0	Aconitate hydratase, mitochondrial	Aco2	85 kDa	16	16	24.7829	24.8679	24.163	23.4804	25.8594	28.2373	27.5457	27.846	28.3444	28.9338	27.0534	27.2165	9.5252	0.000206215
Up	Q8BK64	Activator of 90 kDa heat shock protein ATPase homolog 1	Ahsa1	38 kDa	5	5	18.525	18.3804	18.5404	16.2569	17.2034	21.391	18.4007	17.4196	22.1174	21.9511	23.414	22.558	9.5451	0.00824992
Up	Q99020	Heterogeneous nuclear ribonucleoprotein A/B	Hnrnpab	31 kDa	3	3	16.392	17.3943	18.4968	17.0149	15.9935	17.2402	17.3161	22.6332	22.3193	20.6213	21.5572	20.5439	9.58255	0.00760256	✓
Up	E9Q634	Unconventional myosin-Ie	Myo1e	127 kDa	7	7	17.9394	17.8133	17.8157	17.7091	16.7577	20.3621	20.7702	20.4213	20.0478	21.4965	22.3928	20.592	9.59265	6.291e-06
Up	Q62351	Transferrin receptor protein 1	Tfrc	86 kDa	13	13	19.3645	18.3311	21.3363	17.2586	20.9668	23.1162	21.7185	22.7467	20.662	23.6135	24.3343	22.8107	9.60044	0.0088736	✓
Up	Q922Q8	Leucine-rich repeat-containing protein 59	Lrrc59	35 kDa	4	4	18.0952	17.8146	17.9366	17.396	19.6025	21.3474	18.2817	19.8991	23.9763	22.4054	21.9364	22.1799	9.60217	0.00271938
Up	Q91WS0	CDGSH iron-sulfur domain-containing protein 1	Cisd1	12 kDa	2	2	16.8323	17.0075	17.1838	18.261	15.8168	21.7193	20.4772	18.4346	15.8721	22.0534	21.2307	22.213	9.61642	0.00940633
Up	P32848	Parvalbumin alpha	Pvalb	12 kDa	5	5	16.6315	16.0147	20.5622	18.8162	15.8329	21.1066	23.7703	20.4493	22.2581	19.8212	18.0854	20.3687	9.61689	0.0212657	✓
Up	Q3UDE2	Tubulin--tyrosine ligase-like protein 12	Ttll12	74 kDa	10	10	16.6907	17.7032	16.2129	15.6172	17.3473	17.3021	16.6803	21.4972	20.826	20.309	22.8404	20.5448	9.75222	0.00709725
Up	Q99KR3	Endoribonuclease LACTB2	Lactb2	33 kDa	5	5	19.5484	18.5251	16.4801	17.8173	17.3402	20.1258	20.8885	20.7046	21.6684	22.3572	21.6651	21.2105	9.77577	0.00123047
Up	P45952	Medium-chain specific acyl-CoA dehydrogenase, mitochondrial	Acadm	46 kDa	12	12	23.0046	23.0318	23.5511	22.0501	24.0744	26.2233	24.7671	25.3732	25.3203	26.9519	27.7861	28.6311	9.80651	0.000483114
Up	O89094	Caspase-14	Casp14	29 kDa	4	4	19.0806	16.1451	15.8737	19.1507	16.5856	17.7065	19.3822	22.9149	23.067	20.7306	18.2618	22.5736	9.81658	0.0146899
Up	Q9Z0E6	Guanylate-binding protein 2	Gbp2	67 kDa	3	3	17.5552	18.9422	15.7803	17.9465	17.4381	18.8437	19.1345	21.0299	23.976	20.3166	20.2937	22.3138	9.92832	0.00306902	✓
Up	P62259	14-3-3 protein epsilon	Ywhae	29 kDa	11	10	22.2794	22.5179	20.6491	22.2887	23.5684	24.4461	25.0918	25.7189	25.749	26.208	26.2291	25.6244	9.989	0.000694832	✓
Up	Q8VCG4	Complement component C8 gamma chain	C8g	23 kDa	2	2	17.9701	17.0212	17.4104	18.2199	15.5348	19.3927	21.402	19.8238	21.3212	20.5596	20.4281	20.9445	9.99953	0.000593349
Up	P04186	Complement factor B	Cfb	85 kDa	11	11	18.1376	21.4316	16.4947	20.781	21.0441	22.1839	22.3219	22.9709	23.3449	23.2803	22.8927	23.338	10.0343	0.0247651	✓
Up	Q08331	Calretinin	Calb2	31 kDa	5	5	17.4313	15.455	17.7743	17.9031	18.2103	18.4821	19.5272	19.9504	22.8402	21.249	20.5659	22.1632	10.0406	0.00134141	✓
Up	Q9QYG0	Protein NDRG2	Ndrg2	41 kDa	4	4	15.9406	16.8085	17.1139	18.2436	18.0787	20.3795	16.6086	19.3811	21.6329	22.2232	22.3242	21.4508	10.087	0.00428174	✓
Up	P50295	Arylamine N-acetyltransferase 2	Nat2	34 kDa	4	4	16.5971	16.6315	16.9763	17.1974	14.9786	16.1511	17.6572	21.9149	21.5841	20.7916	20.9	19.7037	10.1153	0.00551823	✓
Up	Q61239	Protein farnesyltransferase/geranylgeranyltransferase type-1 subunit alpha	Fnta	44 kDa	5	5	18.3889	17.6049	15.9953	17.1206	16.7504	20.3493	18.964	20.2723	19.7201	21.2148	21.5559	21.4981	10.1165	0.000158081	✓
Up	P61082	NEDD8-conjugating enzyme Ubc12	Ube2m	21 kDa	6	6	17.4506	15.8727	17.8704	17.8867	19.2706	19.5507	17.8167	21.3041	22.6536	21.8796	22.8886	21.0001	10.1481	0.0032716
Up	P63087	Serine/threonine-protein phosphatase PP1-gamma catalytic subunit	Ppp1cc	37 kDa	10	2	18.6359	17.0487	16.7721	17.8896	22.2215	21.5583	21.8147	21.6532	21.5711	22.2191	22.3528	21.8503	10.1709	0.0265987
Up	Q6GT24	Peroxiredoxin-6	Prdx6	25 kDa	13	13	26.2933	25.8343	25.6584	26.7404	25.9751	29.5436	27.9723	29.6048	31.662	28.5443	28.9039	29.9048	10.18	0.000129467	✓
Up	P56395	Cytochrome b5	Cyb5a	15 kDa	4	4	22.7269	20.8545	21.4684	20.6429	21.56	25.3125	25.3265	24.4638	24.5173	24.6377	25.2169	24.1982	10.2665	0.000184633
Up	P14211	Calreticulin	Calr	48 kDa	9	9	24.9062	24.1541	22.7045	21.6635	26.8019	27.6766	27.2274	27.4595	27.2357	27.7653	27.7502	26.7914	10.3322	0.018474	✓
Up	P62141	Serine/threonine-protein phosphatase PP1-beta catalytic subunit	Ppp1cb	37 kDa	10	2	16.7933	21.0201	16.5112	17.716	21.3444	22.2292	21.6256	21.0353	21.4128	22.4239	22.6104	23.0113	10.3588	0.0296203	✓
Up	P15945	Kallikrein 1-related peptidase b5	Klk1b5	29 kDa	6	3	18.5337	18.1134	18.6301	17.5397	17.1533	22.5006	21.1119	24.0282	25.8566	19.9085	20.734	15.4487	10.3803	0.0360637
Up	Q3UZZ4	Olfactomedin-4	Olfm4	57 kDa	3	3	17.2143	16.3262	18.1761	18.4788	16.6201	20.0894	20.924	20.2122	19.2479	20.574	22.8851	21.2456	10.3866	0.000258161
Up	Q8VCA8	Secernin-2	Scrn2	47 kDa	8	8	17.5245	18.8761	18.2886	18.1845	19.7435	21.5822	21.2944	21.0801	22.3053	22.956	22.6033	21.6218	10.5343	8.69921e-05
Up	Q91X52	L-xylulose reductase	Dcxr	26 kDa	5	5	20.0667	21.6917	16.4253	18.933	20.9567	22.1514	21.77	23.7512	22.8977	23.8318	23.858	22.8457	10.5593	0.0176583
Up	P28654	Decorin	Dcn	40 kDa	4	4	16.3338	16.5961	18.096	15.9423	19.3789	19.0247	21.6471	17.9091	22.5932	21.1799	20.769	21.6527	10.6501	0.00371133	✓
Up	Q8CAA7	Glucose 1,6-bisphosphate synthase	Pgm2l1	70 kDa	3	3	18.8637	18.0706	19.1997	17.14	19.665	19.9958	24.3999	20.5167	23.6363	20.1931	20.9399	24.3305	10.6589	0.00368935
Up	Q9JM83	Calmodulin-4	Calm4	17 kDa	2	2	18.5453	16.1857	21.1183	18.8482	19.102	21.4587	21.8975	22.4162	21.3039	22.9291	21.7459	23.5207	10.7169	0.00889816
Up	Q8VDM4	26S proteasome non-ATPase regulatory subunit 2	Psmd2	100 kDa	11	11	18.0983	17.8386	18.21	18.7749	19.0352	21.7349	21.3721	21.5802	21.4342	21.9824	22.1667	22.4303	10.7258	2.5422e-06
Up	Q8K1Z0	Ubiquinone biosynthesis protein COQ9, mitochondrial	Coq9	35 kDa	2	2	15.6236	18.8192	17.3734	16.5147	22.0608	22.2891	22.349	21.7818	18.6409	22.917	20.7968	21.7501	10.742	0.0345637
Up	V9GX06	Predicted gene 11214 (Fragment)	Gm11214	20 kDa	4	1	18.4818	17.2557	18.4367	16.9288	17.6807	18.9092	20.6959	20.9563	24.8748	20.968	21.5362	20.339	10.7483	0.00182029
Up	Q8C0L6	Peroxisomal N(1)-acetyl-spermine/spermidine oxidase	Paox	55 kDa	7	7	17.4621	18.1761	18.7125	17.338	16.6901	21.1435	20.386	20.5119	20.318	22.146	21.9005	21.3472	10.7915	4.51045e-05
Up	P27005	Protein S100-A8	S100a8	10 kDa	1	1	24.2005	22.8024	22.2095	21.7463	20.2727	24.943	27.4178	23.9322	25.5172	26.8061	25.5324	25.6029	10.7966	0.00264168	✓
Up	O88587	Catechol O-methyltransferase	Comt	29 kDa	3	3	18.1709	16.2281	18.3135	16.2903	17.1921	20.4107	20.1851	21.1717	20.2111	20.9874	20.6701	21.1164	10.8526	0.000736428	✓
Up	P52624	Uridine phosphorylase 1	Upp1	34 kDa	8	8	21.3954	23.2678	20.3471	22.758	23.6696	24.6225	25.3851	28.2241	24.6311	24.8981	26.2015	26.1974	10.9247	0.00210902
Up	Q9CWS0	N(G),N(G)-dimethylarginine dimethylaminohydrolase 1	Ddah1	31 kDa	7	7	22.0729	19.8641	18.9854	16.4914	22.3058	23.5079	23.1219	22.3002	22.4458	24.3394	24.4569	23.641	10.9889	0.0292442	✓
Up	O88986	2-amino-3-ketobutyrate coenzyme A ligase, mitochondrial	Gcat	45 kDa	7	7	17.8029	17.7702	16.3716	15.4328	20.5582	21.1725	20.9923	21.17	19.3939	22.3831	20.4788	21.774	11.0422	0.0123495
Up	P01843	Ig lambda-1 chain C region	None	12 kDa	3	3	22.1949	22.0681	21.3677	21.3908	18.7047	24.6208	23.4927	22.8605	28.0617	23.7816	23.8413	25.6573	11.091	0.00376019
Up	P00687	Alpha-amylase 1	Amy1	58 kDa	9	5	20.2946	20.4263	22.9089	20.9732	20.4693	25.7613	24.7151	21.5764	23.6275	23.6562	26.6955	25.5121	11.2499	0.00154081
Up	Q68FL4	Putative adenosylhomocysteinase 3	Ahcyl2	67 kDa	5	5	18.7202	17.771	17.6091	17.0267	20.061	21.6415	22.29	21.181	22.0493	22.3117	21.2294	21.4072	11.2544	0.00161065
Up	Q9CPW4	Actin-related protein 2/3 complex subunit 5	Arpc5	16 kDa	4	4	19.6036	16.8338	20.4045	19.7595	22.8993	23.1101	22.8356	23.3946	23.32	23.9106	23.5235	23.6643	11.2663	0.0218711
Up	P00405	Cytochrome c oxidase subunit 2	Mtco2	26 kDa	1	1	17.1766	17.7671	17.1195	16.6441	19.6457	21.512	21.6461	20.9661	20.4153	21.7577	21.7964	20.2021	11.428	0.00103688
Up	P68037	Ubiquitin-conjugating enzyme E2 L3	Ube2l3	18 kDa	2	2	17.7403	20.3206	18.6121	18.7455	20.5524	21.8006	21.8298	22.8384	24.2205	22.3762	23.5737	22.4361	11.5582	0.000820314
Up	Q91V64	Isochorismatase domain-containing protein 1	Isoc1	32 kDa	5	5	20.5561	20.4634	18.8119	18.0227	20.3777	23.1621	22.5956	22.7739	23.1725	23.614	23.5695	23.3749	11.5833	0.00163053	✓
Up	P29341	Polyadenylate-binding protein 1	Pabpc1	71 kDa	8	7	17.0335	15.0648	15.835	17.6181	16.9674	18.6458	17.2388	18.0324	21.1489	21.2723	22.6677	21.2754	11.6029	0.00323832
Up	Q9JKF1	Ras GTPase-activating-like protein IQGAP1	Iqgap1	189 kDa	27	25	21.3085	22.1664	18.4623	18.6496	21.6503	23.7564	22.6499	22.4444	24.6466	24.3214	25.3732	24.7012	11.61	0.00672465
Up	P13707	Glycerol-3-phosphate dehydrogenase [NAD(+)], cytoplasmic	Gpd1	38 kDa	7	6	19.1897	18.2215	17.909	18.8173	18.7795	20.7646	21.5586	21.5031	21.8492	22.4512	23.4261	23.2925	11.6106	1.54163e-05	✓
Up	Q60967	Bifunctional 3'-phosphoadenosine 5'-phosphosulfate synthase 1	Papss1	71 kDa	13	12	18.2391	19.0281	17.7422	17.7413	16.6301	21.7629	20.0852	18.1451	22.2046	23.2449	22.7305	21.7335	11.6244	0.00119699
Up	P62715	Serine/threonine-protein phosphatase 2A catalytic subunit beta isoform	Ppp2cb	36 kDa	5	4	20.3442	20.814	17.8253	18.0472	21.3178	22.9369	21.8329	22.6643	23.5331	24.0776	23.5579	23.8592	11.6248	0.00535106
Up	Q9D0I9	Arginine--tRNA ligase, cytoplasmic	Rars1	76 kDa	15	15	17.7913	17.3236	17.872	17.3647	17.2596	17.9797	18.714	20.5562	22.1915	21.531	23.8015	22.6563	11.6255	0.00417773
Up	O08738	Caspase-6	Casp6	32 kDa	5	5	16.3979	18.8679	18.0577	17.3939	19.5416	21.8663	20.1776	21.1603	21.0087	22.1458	23.071	21.7631	11.6896	0.000916242	✓
Up	Q9D7T1	Rab15 effector protein	Rep15	26 kDa	5	5	18.1544	18.0106	20.1966	20.0413	20.8453	22.1409	23.2954	23.1011	23.2046	22.7892	22.8372	23.629	11.7127	0.00231372
Up	P13634	Carbonic anhydrase 1	Ca1	28 kDa	9	9	25.2096	23.9693	23.6204	24.5256	27.0714	28.0085	27.7685	28.5362	29.4516	29.3738	28.3506	27.5369	11.7371	0.0021508
Up	Q505B7	Protein archease	Zbtb8os	20 kDa	3	3	18.7306	18.7069	17.2562	18.6741	17.7982	22.2518	21.3675	21.4717	20.5133	22.2717	22.4845	22.1637	11.7614	9.57988e-06
Up	P62852	40S ribosomal protein S25	Rps25	14 kDa	2	2	18.8383	16.0009	18.1172	16.995	15.9581	22.1734	19.8102	20.6557	18.1961	21.9571	21.7893	20.587	11.7655	0.00128712
Up	P53986	Monocarboxylate transporter 1	Slc16a1	53 kDa	3	3	16.4157	18.0413	18.4287	16.2384	17.079	22.016	20.5508	21.1378	20.6508	22.5333	20.7053	18.0229	11.8087	0.000449759	✓
Up	Q9Z1G4	V-type proton ATPase 116 kDa subunit a1	Atp6v0a1	96 kDa	2	2	18.6349	16.8487	18.2451	16.7468	18.1239	17.9582	25.2385	18.2476	24.3973	17.0516	21.0966	24.9871	11.815	0.0397192	✓
Up	P05208	Chymotrypsin-like elastase family member 2A	Cela2a	29 kDa	6	6	22.5756	21.3202	22.3717	22.3031	21.6596	25.7117	26.2161	25.3101	26.1231	24.0941	25.6786	26.1836	11.8822	2.18258e-06
Up	P16125	L-lactate dehydrogenase B chain	Ldhb	37 kDa	6	5	19.9109	21.5441	18.3071	16.8825	16.8652	21.1704	21.714	22.5745	23.0386	22.6803	22.5701	22.1621	11.8836	0.0147157	✓
Up	O35945	Aldehyde dehydrogenase, cytosolic 1	Aldh1a7	55 kDa	9	6	18.9082	19.0036	17.8456	18.3926	19.4824	22.8931	22.5206	21.2621	21.9158	23.4523	22.2754	21.787	11.9128	5.27594e-06
Up	Q9JLI0	Aldo-keto reductase a	Akr1c12	37 kDa	6	2	16.9152	16.175	17.0764	15.5469	18.2393	20.1711	20.0822	19.6163	20.917	20.6796	21.2158	20.0375	12.1087	0.000440687
Up	Q99MN9	Propionyl-CoA carboxylase beta chain, mitochondrial	Pccb	58 kDa	6	6	16.6011	16.228	18.1875	16.6752	21.9409	22.6212	22.0061	22.1428	19.946	23.0358	19.6303	21.319	12.1443	0.0227426
Up	P19639	Glutathione S-transferase Mu 3	Gstm3	26 kDa	8	3	21.4436	20.2911	16.8703	18.431	22.2391	23.0269	21.9617	23.3664	24.2803	23.9837	24.4487	23.2212	12.2513	0.0181497	✓
Up	J3QN89	Angio-associated migratory protein	Aamp	47 kDa	5	5	17.1442	16.267	17.1943	16.7938	19.9553	20.9773	20.8378	20.5658	19.5343	21.4704	22.1832	22.2094	12.4691	0.00210363
Up	P21981	Protein-glutamine gamma-glutamyltransferase 2	Tgm2	77 kDa	9	9	16.6215	17.5105	19.2213	17.7118	18.444	22.7925	20.7406	20.1489	20.2325	21.6688	22.5379	22.7138	12.5188	0.000189178	✓
Up	Q99K51	Plastin-3	Pls3	71 kDa	17	11	21.7609	19.5285	18.4975	19.4093	22.758	23.4931	24.1687	24.1405	23.8772	23.8299	24.8172	23.9782	12.5771	0.00923868
Up	Q8BHG2	CXXC motif containing zinc binding protein	Czib	18 kDa	4	4	17.2463	17.7752	17.2501	15.991	18.4794	20.266	19.4218	20.4551	21.7897	21.6937	22.7394	20.6726	12.615	0.00011145
Up	O09172	Glutamate--cysteine ligase regulatory subunit	Gclm	31 kDa	3	3	17.6706	17.233	17.2506	16.8426	18.1913	20.0196	19.9195	19.9729	21.8784	21.7849	22.3658	21.7455	12.6444	2.48479e-05	✓
Up	P70404	Isocitrate dehydrogenase [NAD] subunit gamma 1, mitochondrial	Idh3g	43 kDa	5	5	17.1075	16.5074	17.6752	17.3517	22.0237	22.5987	17.9764	22.919	21.9164	23.5606	21.062	22.5261	12.65	0.0174052
Up	P36368	Epidermal growth factor-binding protein type B	Egfbp2	29 kDa	3	3	16.9222	17.8717	18.1932	18.5041	16.5812	21.9032	21.4336	21.9215	20.923	20.2079	22.287	20.2966	12.7053	3.96406e-05
Up	P14869	60S acidic ribosomal protein P0	Rplp0	34 kDa	5	5	17.7066	17.9878	18.6134	15.58	17.0926	21.0653	19.4659	21.2186	19.5556	22.157	21.6055	22.4198	12.76	0.000452679
Up	Q9D6Y7	Mitochondrial peptide methionine sulfoxide reductase	Msra	26 kDa	4	4	17.548	16.9716	17.6151	18.3908	17.9911	22.4242	19.7907	20.0425	19.872	22.911	22.8125	21.7865	12.7615	0.000240115	✓
Up	Q9QXT0	Protein canopy homolog 2	Cnpy2	21 kDa	6	6	18.9802	18.836	17.2751	17.49	20.4545	22.4687	21.9333	22.1251	21.6791	23.1868	23.0286	21.5483	12.7661	0.00152188
Up	O89079	Coatomer subunit epsilon	Cope	35 kDa	6	6	17.5884	18.0992	18.5332	18.0334	18.4138	22.0135	19.8225	21.1539	22.1619	22.3113	22.6676	22.6081	12.8729	2.08814e-05
Up	P06684	Complement C5	C5	189 kDa	9	9	18.7363	16.3009	19.5894	16.2573	17.8894	20.713	22.4065	21.534	21.2698	21.8087	20.9406	21.4446	12.9121	0.00345581	✓
Up	Q8BH35	Complement component C8 beta chain	C8b	66 kDa	8	8	17.5668	17.4787	17.5246	17.0124	19.3487	20.6843	22.4129	21.668	21.5118	21.2162	21.0275	21.8217	12.9177	0.000155869	✓
Up	Q9WV32	Actin-related protein 2/3 complex subunit 1B	Arpc1b	41 kDa	4	4	17.9807	17.727	18.7075	17.5097	19.4617	22.2817	20.8446	21.4751	21.2851	22.691	22.5132	22.7586	13.0065	2.97358e-05
Up	Q8BH04	Phosphoenolpyruvate carboxykinase [GTP], mitochondrial	Pck2	71 kDa	9	9	19.5785	16.4905	20.6927	17.3223	16.4273	22.5085	21.2211	19.937	22.6593	21.5801	22.8179	21.9464	13.0665	0.00892853
Up	P10126	Elongation factor 1-alpha 1	Eef1a1	50 kDa	5	5	21.6344	20.504	20.7053	16.9265	21.4194	22.5414	22.8605	24.7878	25.1882	23.0975	24.8669	24.2817	13.0717	0.00827047	✓
Up	A0A0A6YX73	cAMP-dependent protein kinase type II-alpha regulatory subunit	Prkar2a	43 kDa	9	9	18.2086	17.4865	18.1869	17.8468	19.9421	21.6822	22.4574	21.8589	22.5339	21.677	22.5676	21.5597	13.122	0.000339649
Up	A0A494BAW1	NAD(P)H oxidase (H(2)O(2)-forming)	Duox2	175 kDa	24	24	17.3773	18.3681	18.6431	16.3005	17.5321	23.3121	17.0217	22.9658	16.8568	22.2137	24.2189	22.9463	13.159	0.0183189	✓
Up	Q64674	Spermidine synthase	Srm	34 kDa	7	7	18.0407	18.2766	16.5274	17.1687	16.728	16.8243	19.6796	20.877	23.1273	22.4367	23.4879	21.0415	13.1726	0.00442323	✓
Up	P63028	Translationally-controlled tumor protein	Tpt1	19 kDa	4	4	16.6416	16.972	18.0884	17.317	16.7024	16.143	20.1686	22.0184	22.1714	21.4041	22.8855	21.372	13.3255	0.00393922	✓
Up	Q9D0W5	Peptidyl-prolyl cis-trans isomerase-like 1	Ppil1	18 kDa	2	2	18.0653	16.372	17.2701	18.5329	17.2998	21.4662	19.5039	21.4531	21.8959	20.8151	21.9871	21.5932	13.333	3.45931e-05	✓
Up	P63085	Mitogen-activated protein kinase 1	Mapk1	41 kDa	6	3	16.0471	17.9276	18.5831	17.6739	15.9112	20.3552	20.2797	21.3699	21.1217	21.4929	21.5771	20.6599	13.4627	0.00103956
Up	Q99LB6	Methionine adenosyltransferase 2 subunit beta	Mat2b	37 kDa	6	6	16.615	22.1085	17.5806	17.1289	18.616	22.4185	19.3608	22.3295	22.2195	23.1427	22.7958	22.8928	13.5089	0.0141394
Up	Q68FD5	Clathrin heavy chain 1	Cltc	192 kDa	22	22	21.7896	19.9603	17.7023	18.4556	21.6326	23.9261	22.6413	23.7445	23.9931	24.1704	23.7138	23.464	13.5163	0.00883914
Up	P97371	Proteasome activator complex subunit 1	Psme1	29 kDa	8	8	21.7355	20.4001	18.5827	18.8745	22.7479	23.1363	23.0636	24.075	25.09	24.6531	24.9324	24.6261	13.5204	0.00657734
Up	Q9CQI3	Glia maturation factor beta	Gmfb	17 kDa	1	1	17.4124	17.2063	16.9246	16.9405	18.2618	20.4025	20.329	20.8024	21.6869	21.813	21.4945	21.2915	13.6231	1.02757e-06	✓
Up	Q9QXS1	Plectin	Plec	534 kDa	61	58	19.6462	22.3785	18.2555	16.7183	23.9785	24.7304	21.4907	23.2615	24.1163	25.1063	24.9421	24.1116	13.6438	0.0437966	✓
Up	P08030	Adenine phosphoribosyltransferase	Aprt	20 kDa	5	5	21.1304	21.036	19.0366	17.0124	21.8845	23.4897	23.1533	23.9241	24.3902	23.7208	24.2694	23.6755	13.7686	0.0119928
Up	Q91ZX7	Prolow-density lipoprotein receptor-related protein 1	Lrp1	505 kDa	31	31	21.795	19.5942	17.9322	16.769	20.6002	23.2897	22.7924	22.9888	21.4411	23.354	24.5403	23.5153	13.8665	0.010257	✓
Up	Q9CR68	Cytochrome b-c1 complex subunit Rieske, mitochondrial	Uqcrfs1	29 kDa	4	4	21.2264	19.1807	17.1963	24.1709	24.1613	26.417	26.1511	23.4341	22.986	26.3684	23.195	26.3345	13.8962	0.0478178
Up	P70124	Serpin B5	Serpinb5	42 kDa	6	6	17.3817	19.1567	16.0137	18.6307	20.0227	19.4745	19.9085	23.0295	24.2767	22.8413	23.3025	21.4849	13.9707	0.00336961
Up	Q02257	Junction plakoglobin	Jup	82 kDa	14	11	17.8404	18.1821	16.7774	16.6995	16.8977	21.6733	21.4998	20.4445	19.2545	21.6052	22.3474	20.8872	14.1455	1.47986e-05
Up	Q99K01	Pyridoxal-dependent decarboxylase domain-containing protein 1	Pdxdc1	87 kDa	14	14	18.0387	17.2318	18.0461	16.5399	17.1607	20.8911	16.7883	20.8793	22.003	22.0504	24.1682	21.8201	14.174	0.00334372
Up	P62880	Guanine nucleotide-binding protein G(I)/G(S)/G(T) subunit beta-2	Gnb2	37 kDa	6	2	19.3539	17.2234	19.1997	18.9191	19.282	22.5638	22.821	22.7588	22.15	22.8833	22.4103	22.8074	14.2429	0.0004115
Up	P97447	Four and a half LIM domains protein 1	Fhl1	32 kDa	4	4	17.3741	16.7708	19.0725	16.8261	19.4823	22.1511	19.2961	20.9129	22.8588	21.8149	22.1643	23.0055	14.3028	0.000689827
Up	O88851	Putative hydrolase RBBP9	Rbbp9	21 kDa	2	2	17.9179	22.3026	17.8858	17.2514	18.5821	22.3639	22.1515	22.5287	23.7036	22.3672	22.8097	22.4615	14.3068	0.0118027
Up	Q61133	Glutathione S-transferase theta-2	Gstt2	28 kDa	3	3	18.3206	18.5101	18.4476	16.2055	20.2267	20.9489	20.7819	22.1806	23.5615	22.5253	23.0052	22.2616	14.3068	0.00143245	✓
Up	Q80XL6	Acyl-CoA dehydrogenase family member 11	Acad11	87 kDa	6	6	18.3189	18.6141	18.141	18.6717	18.3142	23.2685	22.7341	22.716	20.1889	22.343	22.1621	22.4817	14.5067	2.44456e-05
Up	P27612	Phospholipase A-2-activating protein	Plaa	87 kDa	12	12	18.6142	17.1388	17.7092	17.5525	18.135	21.5981	18.9505	21.2573	21.0207	23.8251	23.3017	21.8814	14.5278	0.000378992
Up	Q64339	Ubiquitin-like protein ISG15	Isg15	18 kDa	3	3	19.732	19.4342	17.714	16.4934	18.3565	22.6092	23.6297	20.4621	21.1623	21.552	22.6019	23.5471	14.6971	0.000738499
Up	Q8BWY3	Eukaryotic peptide chain release factor subunit 1	Etf1	49 kDa	8	8	16.2559	18.3246	19.2528	18.5381	18.5	20.6963	20.4491	21.8441	22.6859	21.9655	23.7661	23.0123	14.7803	0.000275188
Up	Q9Z1Z2	Serine-threonine kinase receptor-associated protein	Strap	38 kDa	8	8	18.7908	17.0947	18.3986	17.5596	17.9581	21.9328	21.0538	21.5181	21.3032	22.361	22.9329	21.8772	14.8644	4.88652e-06
Up	Q91VA7	Isocitrate dehydrogenase [NAD] subunit, mitochondrial	Idh3b	42 kDa	7	7	18.3201	17.2848	17.8934	18.3071	21.7949	22.798	22.0064	22.622	22.911	23.8406	21.0588	23.0814	14.8956	0.00506069
Up	Q921H8	3-ketoacyl-CoA thiolase A, peroxisomal	Acaa1a	44 kDa	8	8	18.0142	17.9388	18.2398	18.277	17.839	22.6565	21.2861	22.225	20.6807	23.5236	22.7039	20.6546	14.9258	6.11097e-05
Up	P68372	Tubulin beta-4B chain	Tubb4b	50 kDa	13	1	18.122	18.4387	18.622	17.4967	20.5764	20.5548	21.5075	22.9321	23.4505	23.179	23.7049	22.5702	14.9889	0.000298497
Up	P06683	Complement component C9	C9	62 kDa	7	7	20.2735	17.1793	16.9676	15.7868	18.9504	21.3578	21.7073	21.2579	21.7377	21.9197	21.2753	22.9548	15.062	0.00617206	✓
Up	Q9WV55	Vesicle-associated membrane protein-associated protein A	Vapa	28 kDa	4	3	18.2345	20.8873	16.7359	17.2158	20.5161	23.2592	21.1439	22.0466	22.8019	23.1428	23.2527	23.0255	15.4508	0.00702069
Up	P28776	Indoleamine 2,3-dioxygenase 1	Ido1	46 kDa	11	11	17.4512	17.5344	19.0832	16.3761	16.4683	22.9625	21.2992	20.8645	17.3128	20.8426	22.135	23.9093	15.451	0.0020048	✓
Up	B2M1R6	Heterogeneous nuclear ribonucleoprotein K	Hnrnpk	49 kDa	5	5	17.2146	20.2957	17.5184	17.1369	17.8523	20.1999	19.8431	22.3239	23.9162	22.4323	23.7691	21.215	15.4926	0.000941629
Up	P61079	Ubiquitin-conjugating enzyme E2 D3	Ube2d3	17 kDa	2	2	18.5984	16.4673	18.1981	18.107	17.145	17.1989	15.4337	23.4439	24.9481	22.8768	24.1757	23.528	15.5057	0.0312759
Up	Q9DCW4	Electron transfer flavoprotein subunit beta	Etfb	28 kDa	7	7	22.7272	22.1189	21.4353	19.6986	23.8488	26.188	25.454	25.4568	25.9144	27.4434	25.4042	25.6413	15.5962	0.00266361	✓
Up	P05480	Neuronal proto-oncogene tyrosine-protein kinase Src	Src	60 kDa	10	8	16.882	18.1626	19.1722	16.6292	17.2841	21.3007	21.9804	21.4897	21.4239	21.3766	22.2298	21.3806	15.6853	0.00060206	✓
Up	Q6XLQ8	Calumenin	Calu	37 kDa	5	1	17.8686	18.9737	18.1797	16.6565	15.5023	21.54	20.9175	21.3027	21.217	22.383	21.9269	20.5807	15.7092	0.00156067	✓
Up	Q91WT7	3-alpha-hydroxysteroid dehydrogenase type 1	Akr1c14	37 kDa	5	4	17.8408	18.2454	18.2583	17.8681	17.1255	20.4055	20.3084	21.7561	22.6892	21.8838	23.3768	22.4761	15.7212	2.60777e-05
Up	Q9Z2K1	Keratin, type I cytoskeletal 16	Krt16	52 kDa	10	7	16.6589	18.2632	22.7234	20.601	20.2003	24.5259	23.2134	23.6937	22.3929	24.474	23.1725	24.1969	15.7547	0.0160554
Up	P14131	40S ribosomal protein S16	Rps16	16 kDa	3	3	19.4109	18.0834	17.1589	18.8515	16.8739	22.8697	21.9697	20.8422	20.8597	22.9261	22.4876	22.5319	15.9318	0.000175239
Up	P08071	Lactotransferrin	Ltf	78 kDa	14	14	18.2338	15.9752	17.6512	16.9407	14.3967	17.9423	21.5463	20.8657	17.8249	22.8894	23.3599	20.0193	15.9546	0.0038815	✓
Up	Q60972	Histone-binding protein RBBP4	Rbbp4	48 kDa	6	5	17.5713	17.5042	18.2341	16.6311	15.4587	22.2305	16.7423	21.3545	20.5239	23.0522	22.5854	21.0432	15.957	0.00185289	✓
Up	P10648	Glutathione S-transferase A2	Gsta2	26 kDa	4	3	19.8045	16.9595	18.1424	17.7521	18.3783	21.5576	22.2804	22.1048	22.3461	22.2472	22.9757	21.9318	15.9875	0.000469073
Up	O35643	AP-1 complex subunit beta-1	Ap1b1	104 kDa	12	7	20.4867	22.4411	17.9777	15.9638	21.5296	23.1638	22.2664	23.7824	24.268	23.9377	24.2357	24.1195	16.0241	0.026446
Up	Q9CYR6	Phosphoacetylglucosamine mutase	Pgm3	59 kDa	14	14	17.665	21.788	18.0044	18.2643	20.3343	22.3903	22.1625	22.7672	24.0516	23.7953	24.3632	22.9909	16.0678	0.00466026
Up	Q9WUZ9	Ectonucleoside triphosphate diphosphohydrolase 5	Entpd5	47 kDa	4	4	16.4859	17.2757	17.3329	17.8045	18.2323	22.5733	21.6551	21.0698	20.7784	22.6327	21.714	19.7256	16.2637	9.09725e-06	✓
Up	Q9WUM5	Succinate--CoA ligase [ADP/GDP-forming] subunit alpha, mitochondrial	Suclg1	36 kDa	4	4	16.8705	17.7802	17.3952	17.7655	17.5737	20.5571	19.8352	22.5951	22.4902	21.9581	21.9459	21.1325	16.2796	1.25089e-05
Up	P60843	Eukaryotic initiation factor 4A-I	Eif4a1	46 kDa	8	4	17.7398	21.0447	17.7797	17.8695	18.7092	21.0149	21.3205	23.272	23.9374	22.3177	24.3472	22.3899	16.3191	0.000887279
Up	A0A140T8P5	Immunoglobulin kappa chain variable 8-24 (Fragment)	Igkv8-24	13 kDa	2	2	18.125	22.1239	20.3378	16.8619	15.7763	24.3692	23.6623	22.2455	23.8112	21.2994	22.0473	21.2906	16.3374	0.0209962
Up	P54822	Adenylosuccinate lyase	Adsl	55 kDa	9	9	17.4504	17.9464	19.7535	16.6831	16.18	20.7427	20.4461	21.6195	22.4554	22.0394	22.3239	21.8675	16.4433	0.00118424	✓
Up	Q91V12	Cytosolic acyl coenzyme A thioester hydrolase	Acot7	43 kDa	6	6	20.2145	21.4008	17.4901	20.4768	23.3809	23.7953	23.5802	24.4582	25.0682	25.0941	25.4952	24.9742	16.5104	0.0110958	✓
Up	O70400	PDZ and LIM domain protein 1	Pdlim1	36 kDa	5	5	19.5803	19.0792	18.6149	18.1625	20.4921	22.2208	22.5968	22.7689	24.3653	23.2783	24.3421	23.1039	16.6062	3.75448e-05	✓
Up	P45878	Peptidyl-prolyl cis-trans isomerase FKBP2	Fkbp2	15 kDa	2	2	18.9083	21.3563	17.4756	18.0647	22.1385	23.5016	23.1878	23.6696	24.4487	23.9556	24.642	22.2306	16.8374	0.00880805
Up	Q9QZ88	Vacuolar protein sorting-associated protein 29	Vps29	20 kDa	5	5	17.9596	17.4179	17.3786	18.3767	16.1269	21.9112	20.669	20.9291	20.9808	22.1498	22.2329	21.8151	16.8526	3.54258e-05
Up	P54071	Isocitrate dehydrogenase [NADP], mitochondrial	Idh2	51 kDa	12	11	21.2291	18.874	19.8771	21.3303	23.9688	25.6837	24.0128	25.3461	25.182	26.1918	25.0598	24.7173	17.3232	0.00670656
Up	P07901	Heat shock protein HSP 90-alpha	Hsp90aa1	85 kDa	15	8	20.2441	17.179	17.9186	18.5282	22.4976	22.899	22.0753	22.4281	24.5339	23.5822	24.6136	23.6169	17.3781	0.00911927	✓
Up	Q9CR26	Vacuolar protein sorting-associated protein VTA1 homolog	Vta1	34 kDa	4	4	17.2391	17.1613	15.9768	17.1031	17.5141	20.2416	22.0513	20.4736	20.426	20.9786	21.7623	21.9	17.3899	1.163e-06
Up	Q05920	Pyruvate carboxylase, mitochondrial	Pc	130 kDa	12	12	19.5374	16.1915	18.0873	18.9198	18.4415	22.2468	21.9836	22.0859	22.67	22.8398	22.0768	22.6214	17.4497	0.00140734	✓
Up	Q9R0P3	S-formylglutathione hydrolase	Esd	31 kDa	5	5	23.3534	22.8065	17.0111	20.7052	23.8721	24.926	24.8793	25.768	26.727	26.4932	25.9063	25.0439	17.4849	0.0284309
Up	P99027	60S acidic ribosomal protein P2	Rplp2	12 kDa	3	3	19.3171	16.0838	17.851	16.8089	16.6246	22.9351	21.1288	20.5127	17.7845	22.6895	21.9704	23.2366	17.4877	0.00114594	✓
Up	P80313	T-complex protein 1 subunit eta	Cct7	60 kDa	4	4	18.2931	16.9141	16.0888	15.8009	16.9766	20.9959	20.2202	21.235	21.3189	21.1921	20.6066	21.0803	17.5714	0.000294286
Up	Q9DCC4	Pyrroline-5-carboxylate reductase 3	Pycr3	29 kDa	5	5	19.8117	16.9212	17.5398	16.7665	22.5451	23.2562	22.4857	22.5944	21.6484	23.5056	23.2751	23.2498	17.6606	0.0180663
Up	Q9DCT1	1,5-anhydro-D-fructose reductase	Akr1e2	34 kDa	4	4	18.2133	15.869	18.846	16.7193	22.5631	23.0006	22.2517	22.8299	23.1691	23.1538	23.3614	20.3458	17.6955	0.0198007
Up	P97807	Fumarate hydratase, mitochondrial	Fh	54 kDa	7	7	22.0798	19.2973	18.1422	18.0001	22.9072	24.3702	24.1087	25.365	24.7082	24.703	22.4447	23.9861	17.821	0.0120809	✓
Up	Q8BFS6	Serine/threonine-protein phosphatase CPPED1	Cpped1	35 kDa	5	5	19.2644	17.7451	18.9818	17.9238	18.3072	22.5347	19.9431	22.7962	23.529	22.549	23.9313	23.0459	18.051	3.61668e-05
Up	Q9DBM2	Peroxisomal bifunctional enzyme	Ehhadh	78 kDa	15	15	19.4735	15.5125	18.1974	16.8207	17.8323	23.4301	22.2634	21.7127	20.3059	23.6447	22.2604	18.6193	18.1362	0.00140909	✓
Up	P35564	Calnexin	Canx	67 kDa	5	5	17.8724	16.3081	17.2384	13.6233	16.939	21.6166	20.5293	19.3037	20.5281	21.0951	22.4015	18.6882	18.3591	0.00184633	✓
Up	P42932	T-complex protein 1 subunit theta	Cct8	60 kDa	13	13	19.5266	16.7509	18.7948	18.8139	21.7195	23.5086	22.8785	22.8508	23.3278	23.9252	23.1239	23.7038	18.508	0.00540866
Up	Q4KML4	Costars family protein ABRACL	Abracl	9 kDa	2	2	18.5385	19.8753	15.9223	18.2687	18.1136	20.7138	21.7295	22.5374	24.6154	21.9492	22.6386	22.4812	18.8573	0.00070215
Up	O70250	Phosphoglycerate mutase 2	Pgam2	29 kDa	7	4	16.5291	18.2578	20.1836	16.5122	17.9355	22.2872	24.5116	20.8476	22.0012	22.2363	20.0137	23.0146	18.9836	0.00102117	✓
Up	Q3UZZ6	Sulfotransferase 1 family member D1	Sult1d1	35 kDa	6	6	19.7655	19.6936	19.1174	20.9342	20.4729	24.1301	23.9938	24.2458	25.0698	24.2158	24.2945	23.7593	18.9934	2.33244e-05
Up	Q3UM45	Protein phosphatase 1 regulatory subunit 7	Ppp1r7	41 kDa	7	7	18.5772	17.5369	17.1721	15.8054	19.427	20.4151	21.0885	20.8208	22.6345	22.6478	23.0065	23.057	19.0162	0.000581835	✓
Up	O88569	Heterogeneous nuclear ribonucleoproteins A2/B1	Hnrnpa2b1	37 kDa	6	6	16.9948	16.689	17.8539	16.8811	17.2084	18.7546	16.2202	23.1006	24.1021	22.1865	24.5071	20.7552	19.0243	0.00944061	✓
Up	P24369	Peptidyl-prolyl cis-trans isomerase B	Ppib	24 kDa	6	6	19.5143	17.2626	18.0733	17.4929	22.0391	23.7187	21.8535	22.532	22.5836	23.6137	24.1714	23.47	19.1367	0.00609186
Up	P63038	60 kDa heat shock protein, mitochondrial	Hspd1	61 kDa	12	12	17.1256	22.2447	17.996	20.5666	24.5701	25.1756	24.0595	25.4558	23.9558	25.9737	23.6949	25.0899	19.3142	0.0331917	✓
Up	Q8BP47	Asparagine--tRNA ligase, cytoplasmic	NARS1	64 kDa	8	8	15.8598	19.5935	16.1887	17.332	18.0963	17.5442	19.9396	22.5593	23.3188	22.8182	24.1397	21.5385	19.4264	0.00288815	✓
Up	Q8C635	Glycerol kinase	Gykl1	60 kDa	3	1	16.5484	17.6312	17.3682	16.5783	17.6129	19.5977	20.4798	21.6524	22.3849	20.0617	23.3834	22.5302	19.6115	7.55718e-05
Up	P70168	Importin subunit beta-1	Kpnb1	97 kDa	8	8	17.3573	17.6804	17.4163	18.0457	20.1697	22.239	21.1382	22.2484	22.8545	22.3921	23.7679	22.4347	19.772	0.000253414
Up	Q7TNG5	Echinoderm microtubule-associated protein-like 2	Eml2	71 kDa	14	14	18.5363	21.7778	17.0727	17.0626	22.8096	23.5818	22.9408	23.3473	23.9607	24.2869	24.1316	24.0543	19.7782	0.02223
Up	P12246	Serum amyloid P-component	Apcs	26 kDa	2	2	16.7674	16.4331	18.0124	17.8485	16.9557	22.5121	21.6257	23.6036	15.9342	22.5906	22.0613	22.2984	19.8983	0.00341075	✓
Up	Q8QZS1	3-hydroxyisobutyryl-CoA hydrolase, mitochondrial	Hibch	43 kDa	11	11	17.7615	20.6449	17.5498	17.4808	23.039	23.8454	22.0748	23.7373	24.0867	24.8948	23.6559	22.974	19.8988	0.014971
Up	O08795	Glucosidase 2 subunit beta	Prkcsh	59 kDa	6	6	17.4608	22.7936	18.6317	18.0471	23.8464	24.7465	24.1561	24.3551	23.8817	25.3147	24.9925	23.8864	19.9765	0.0293778
Up	Q01853	Transitional endoplasmic reticulum ATPase	Vcp	89 kDa	22	22	20.3546	20.7752	19.5661	20.1653	24.3824	25.0919	25.0985	25.1973	24.7614	26.3647	25.7751	25.4828	20.354	0.00590079	✓
Up	Q3TYQ9	Aldehyde oxidase 4	Aox4	148 kDa	18	18	18.6608	20.3165	18.9071	18.1737	20.908	23.8453	24.2288	24.0133	23.3276	23.5853	23.0138	24.1767	20.3698	0.000570374
Up	P61982	14-3-3 protein gamma	Ywhag	28 kDa	6	4	18.3225	18.2744	17.5965	17.2933	17.0148	18.0291	21.783	22.734	23.237	22.834	23.1536	22.6384	20.5088	0.000458079	✓
Up	Q64514	Tripeptidyl-peptidase 2	Tpp2	140 kDa	13	13	19.8287	17.2801	16.7772	16.8881	22.316	22.7478	21.8027	24.0511	21.1538	23.4944	23.2445	24.3436	20.5185	0.0119261
Up	Q63844	Mitogen-activated protein kinase 3	Mapk3	43 kDa	8	5	18.0324	15.9107	17.0268	19.4545	18.6273	21.874	21.5347	22.1395	23.2141	21.7635	22.8915	21.7877	20.5605	0.00103538	✓
Up	Q8BJ64	Choline dehydrogenase, mitochondrial	Chdh	66 kDa	8	8	16.7471	17.1523	18.1497	17.0046	15.5616	21.6436	21.2927	21.4556	20.1699	22.4515	21.5517	20.443	20.5891	3.35815e-05
Up	Q60928	Glutathione hydrolase 1 proenzyme	Ggt1	62 kDa	12	12	24.3638	23.5218	23.8508	23.9848	24.2409	29.6718	26.5062	29.8403	30.125	23.9747	29.2548	29.1259	20.5998	0.00207826	✓
Up	P19221	Prothrombin	F2	70 kDa	6	6	15.9566	17.3581	15.9341	20.0699	19.8406	21.9881	22.3066	22.6995	21.8495	22.6731	22.0633	21.8881	20.7913	0.00784675	✓
Up	Q91XL1	Leucine-rich HEV glycoprotein	Lrg1	37 kDa	2	2	18.5085	18.9244	18.7141	18.868	18.7525	23.1992	24.6614	24.1126	20.8434	23.4744	23.6676	21.9849	20.8401	9.66629e-05	✓
Up	Q99KQ4	Nicotinamide phosphoribosyltransferase	Nampt	55 kDa	12	12	17.2369	17.9593	17.033	17.0991	17.7676	20.5927	20.2758	21.7351	21.8847	22.8891	23.1967	22.0601	20.9042	8.23323e-06
Up	Q9Z2C5	Myotubularin	Mtm1	70 kDa	12	11	18.5541	17.6704	18.3247	17.051	19.8597	21.9279	23.1907	22.8667	21.939	22.5097	22.9806	23.3488	20.9445	0.000196639
Up	O55060	Thiopurine S-methyltransferase	Tpmt	28 kDa	7	7	18.7244	18.8692	19.9371	16.8156	15.6065	21.8066	19.8467	22.0109	23.2406	22.9139	24.1236	22.7511	21.0274	0.0019551
Up	O89110	Caspase-8	Casp8	55 kDa	11	11	16.412	15.3375	17.8983	18.458	18.6348	20.7871	19.6344	21.0682	22.6079	21.8918	23.7219	22.5304	21.1224	0.000540344	✓
Up	O08691	Arginase-2, mitochondrial	Arg2	39 kDa	8	8	17.0601	16.508	16.9706	18.1485	19.2213	23.046	21.6158	21.22	19.1376	23.7879	23.0543	22.1694	21.4475	0.000174936	✓
Up	Q64324	Syntaxin-binding protein 2	Stxbp2	66 kDa	9	9	17.6749	18.6664	18.9439	17.7858	17.8233	22.1594	23.1087	23.1554	21.7451	22.7273	23.2031	22.167	21.5646	4.93367e-07
Up	P63328	Serine/threonine-protein phosphatase 2B catalytic subunit alpha isoform	Ppp3ca	59 kDa	4	2	14.0578	17.5786	16.3684	17.236	18.7252	21.5579	21.483	21.1978	20.9397	21.1187	21.0519	21.2297	21.5903	0.00453639	✓
Up	Q9CZL5	Pterin-4-alpha-carbinolamine dehydratase 2	Pcbd2	15 kDa	2	2	17.8245	16.5866	17.4553	18.2089	16.2296	21.9558	21.492	21.5939	21.4267	22.4148	21.5149	21.5201	21.7302	9.02776e-05
Up	Q8VDD5	Myosin-9	Myh9	226 kDa	29	25	16.8514	21.6954	19.6504	18.6052	23.5702	25.6932	24.4171	24.672	23.9143	24.809	23.2917	24.8228	21.7456	0.0174345
Up	P97494	Glutamate--cysteine ligase catalytic subunit	Gclc	73 kDa	11	11	17.799	18.2759	17.9088	18.8902	18.8842	22.791	21.9789	22.253	22.7352	22.9485	23.8424	23.0138	21.7516	1.44677e-07	✓
Up	Q91ZE0	Trimethyllysine dioxygenase, mitochondrial	Tmlhe	50 kDa	7	7	15.8742	15.6637	17.3702	17.6889	16.7463	21.9234	20.2706	20.1746	20.259	22.4149	21.1588	21.6203	21.8374	1.54974e-05	✓
Up	P61089	Ubiquitin-conjugating enzyme E2 N	Ube2n	17 kDa	3	3	17.9624	17.4917	15.9688	18.6206	19.5322	21.248	21.8912	22.8467	23.8829	21.8907	22.9625	21.8938	21.9864	0.000436305
Up	P17751	Triosephosphate isomerase	Tpi1	27 kDa	8	8	24.0982	23.7717	23.8067	24.2799	25.3227	29.2941	27.9855	29.6433	29.1581	29.5135	28.4174	26.9975	22.0058	2.2346e-06	✓
Up	Q61704	Inter-alpha-trypsin inhibitor heavy chain H3	Itih3	99 kDa	5	5	16.429	17.8659	18.8115	16.4714	17.6135	22.3655	23.617	20.3758	20.8497	22.2223	21.0307	22.8548	22.0699	4.43149e-05	✓
Up	Q99NB1	Acetyl-coenzyme A synthetase 2-like, mitochondrial	Acss1	75 kDa	10	10	18.9572	18.0112	18.1018	17.5356	17.5411	24.2273	19.3737	21.6168	22.3339	24.1294	23.1604	22.7243	22.3162	0.000188486
Up	Q9QZE7	Translin-associated protein X	Tsnax	33 kDa	6	6	17.1446	17.6077	16.2945	18.8704	16.9977	22.3374	21.0737	21.6181	21.2589	22.1963	22.2314	22.3516	22.3746	9.30208e-05	✓
Up	Q9D7B6	Isobutyryl-CoA dehydrogenase, mitochondrial	Acad8	45 kDa	10	10	17.7624	18.6992	17.3152	17.8978	17.0327	23.1969	21.545	20.3969	22.5628	24.1949	21.7067	22.0019	22.4375	1.36606e-05	✓
Up	P47934	Carnitine O-acetyltransferase	Crat	71 kDa	10	10	17.6893	17.0116	18.1224	16.7409	20.5601	22.806	22.6145	21.8427	22.3471	23.0794	22.5174	22.4873	22.6733	0.00213565	✓
Up	Q91V92	ATP-citrate synthase	Acly	120 kDa	16	16	19.4038	20.4571	16.6021	16.5955	22.1772	22.4769	22.8932	23.3053	25.4468	23.3991	23.2437	24.1139	22.7368	0.0117117	✓
Up	P06728	Apolipoprotein A-IV	Apoa4	45 kDa	6	6	17.9711	17.4226	17.8598	17.5349	19.1371	21.6657	23.2373	22.9437	21.0338	22.6294	22.427	23.6155	22.9812	1.86582e-06	✓
Up	Q64516	Glycerol kinase	Gk	61 kDa	10	8	17.0305	18.4968	17.1842	17.7626	17.4103	20.0091	20.6284	21.8897	22.9858	21.333	24.2704	23.5941	23.0167	0.000112096	✓
Up	P34914	Bifunctional epoxide hydrolase 2	Ephx2	63 kDa	6	6	19.1211	18.7304	18.6365	18.4323	18.3169	22.9171	23.1939	23.0771	23.2623	23.2519	23.5565	22.9665	23.0645	3.3932e-08	✓
Up	Q3ULJ0	Glycerol-3-phosphate dehydrogenase 1-like protein	Gpd1l	38 kDa	6	5	16.5954	18.3186	18.0517	17.7616	17.3266	20.546	18.7747	22.9366	23.7481	22.5919	23.9262	22.5646	23.3385	0.000338182
Up	Q9DBH5	Vesicular integral-membrane protein VIP36	Lman2	40 kDa	4	4	16.4517	19.3616	16.026	16.8729	16.9903	22.1817	21.0563	21.4048	20.9402	22.2099	22.8806	21.1917	23.4992	0.000453461
Up	P32020	Sterol carrier protein 2	Scp2	59 kDa	4	4	17.3837	16.9337	18.2015	17.4519	16.8486	22.3996	21.5182	22.4708	21.484	23.6198	22.7825	19.2235	23.6612	4.35943e-05	✓
Up	Q8QZT1	Acetyl-CoA acetyltransferase, mitochondrial	Acat1	45 kDa	6	6	18.3715	21.471	17.5969	17.127	20.6557	24.2415	22.9566	24.0743	24.0777	24.2701	21.9152	23.7969	23.8264	0.00375085	✓
Up	Q8VDK1	Deaminated glutathione amidase	Nit1	36 kDa	11	11	18.1	19.4725	18.2724	15.1494	21.9319	23.4543	22.3422	22.0429	22.6302	24.4421	23.401	23.8504	23.9328	0.0116579
Up	P05063	Fructose-bisphosphate aldolase C	Aldoc	39 kDa	6	5	12.974	17.297	16.464	17.7376	17.9714	22.804	17.1638	20.7764	21.12	21.9438	22.2295	21.4933	24.0343	0.0038866	✓
Up	Q8BFR5	Elongation factor Tu, mitochondrial	Tufm	50 kDa	7	7	17.4169	17.2507	18.392	16.6381	19.024	23.7077	22.1533	22.4855	22.2195	21.1125	21.9487	22.7003	24.0536	2.83224e-05	✓
Up	P62270	40S ribosomal protein S18	Rps18	18 kDa	5	5	17.8156	15.2704	18.8	15.8602	17.356	22.5978	20.4233	20.4238	20.2799	22.7229	21.8996	22.9326	24.1	0.000460098
Up	Q8VE70	Programmed cell death protein 10	Pdcd10	25 kDa	5	5	17.9954	19.6249	16.3561	16.9088	21.5592	22.3875	23.6016	23.323	23.249	22.5789	23.1417	23.3081	24.1736	0.00762219
Up	Q8VCR7	Protein ABHD14B	Abhd14b	22 kDa	7	7	20.05	21.7099	19.65	19.6751	21.0553	24.0523	24.2142	25.143	25.8141	25.4666	25.3562	25.1563	24.2666	3.2017e-05
Up	Q99N15	17beta-hydroxysteroid dehydrogenase type 10/short chain L-3-hydroxyacyl-CoA dehydrogenase	Hsd17b10	27 kDa	7	7	16.1672	16.9321	17.8482	16.2652	20.7068	21.8611	19.3979	23.4445	22.4009	23.9084	22.5442	21.8421	24.5217	0.00219999	✓
Up	Q99J99	3-mercaptopyruvate sulfurtransferase	Mpst	33 kDa	10	10	21.4238	19.8509	16.6125	16.7032	23.3806	24.7545	23.6191	24.3723	23.3536	26.2831	24.6749	22.6422	25.0825	0.0212971	✓
Up	P47199	Quinone oxidoreductase	Cryz	35 kDa	9	9	15.384	15.9653	17.0286	17.5667	17.7359	20.6804	20.7388	21.7848	22.6713	21.9747	22.3539	19.5915	25.3383	3.21847e-05
Up	G3X8U3	Queuosine salvage protein	2210016F16Rik	39 kDa	9	9	15.0341	19.5203	17.9605	17.2457	19.6891	19.6485	22.1992	23.2121	24.1281	22.4247	23.9951	22.4179	25.7263	0.00221457
Up	Q922H4	Mannose-1-phosphate guanyltransferase alpha	Gmppa	46 kDa	7	7	17.0178	16.0047	17.4768	18.5759	20.7386	21.8142	21.7273	22.6416	22.7413	22.8505	23.5634	23.2051	25.7462	0.00298944
Up	Q8CG76	Aflatoxin B1 aldehyde reductase member 2	Akr7a2	41 kDa	5	5	16.7745	15.728	16.3928	16.8435	18.9556	21.334	20.1891	21.5091	23.577	22.3131	22.023	20.5182	25.9697	0.00010984	✓
Up	P17710	Hexokinase-1	Hk1	108 kDa	18	16	17.5441	20.5144	18.6687	16.9906	17.9816	24.0695	22.1534	22.9632	23.7767	24.1292	23.3157	20.9686	26.2435	0.000263027
Up	Q9CZS1	Aldehyde dehydrogenase X, mitochondrial	Aldh1b1	58 kDa	6	6	18.2648	16.9232	17.3041	18.5659	20.4157	23.103	22.4305	23.3819	25.3135	22.8455	21.0466	22.9888	26.3721	0.000247514
Up	P80318	T-complex protein 1 subunit gamma	Cct3	61 kDa	11	11	17.5942	17.0872	16.3457	17.4398	20.0426	22.4627	20.8873	21.9168	23.0218	23.1837	22.616	22.9297	26.5246	0.000526563
Up	P27046	Alpha-mannosidase 2	Man2a1	132 kDa	17	17	18.167	13.7441	18.3396	18.4214	21.9483	22.4663	22.2465	23.0208	22.3818	23.4858	23.6966	22.8747	27.0527	0.0207592	✓
Up	P12382	ATP-dependent 6-phosphofructokinase, liver type	Pfkl	85 kDa	10	7	18.4613	17.6683	17.3487	19.0914	22.1527	23.5435	24.0091	24.1197	24.0733	23.5893	23.1361	23.5214	27.2607	0.00463234	✓
Up	P35278	Ras-related protein Rab-5C	Rab5c	23 kDa	8	4	16.4883	16.7669	17.5833	17.6286	20.4803	22.4173	22.361	22.2916	22.7032	22.8343	22.9306	22.3901	27.3161	0.00230102
Up	Q6P5E4	UDP-glucose:glycoprotein glucosyltransferase 1	Uggt1	176 kDa	19	19	17.916	20.6641	20.0461	16.604	20.0557	24.4514	23.758	23.5798	22.7277	24.5269	24.673	23.1327	27.445	0.00199476
Up	Q9D172	Glutamine amidotransferase-like class 1 domain-containing protein 3A, mitochondrial	Gatd3a	28 kDa	7	7	17.634	18.6646	18.1403	17.3276	17.0086	22.4166	21.8223	22.3187	22.0204	23.8121	23.0896	22.4621	28.0143	6.47232e-07	✓
Up	Q8K354	Carbonyl reductase [NADPH] 3	Cbr3	31 kDa	7	7	17.7377	17.4416	17.5495	18.1551	16.9856	20.1418	21.4525	21.4808	24.5483	22.4778	23.4639	23.1983	28.2633	6.41254e-05
Up	P47856	Glutamine--fructose-6-phosphate aminotransferase [isomerizing] 1	Gfpt1	79 kDa	11	11	16.5585	19.3385	17.5786	16.4675	21.6538	23.0433	22.5892	22.1585	24.4262	23.2066	23.0452	23.643	28.6305	0.00618885
Up	P32921	Tryptophan--tRNA ligase, cytoplasmic	Wars1	54 kDa	11	11	16.3186	20.2063	17.9124	16.2755	20.2121	20.5733	22.1982	23.6279	24.3755	23.3961	24.2597	22.8533	28.9524	0.00232782	✓
Up	P18760	Cofilin-1	Cfl1	19 kDa	7	6	22.9907	21.4566	18.3785	16.7597	23.8911	24.5462	25.3878	25.798	26.2565	24.9869	26.2162	25.6654	28.9532	0.022158	✓
Up	P62962	Profilin-1	Pfn1	15 kDa	5	5	22.7329	21.0392	21.9578	21.9987	23.3573	25.2243	26.3869	27.5893	28.3993	27.3169	28.4396	26.2163	29.1336	1.03896e-05	✓
Up	Q00612	Glucose-6-phosphate 1-dehydrogenase X	G6pdx	59 kDa	10	10	18.543	15.3506	19.0594	18.4534	16.6859	21.2222	22.2125	22.1236	23.2987	22.8727	23.2988	22.3927	29.2487	0.00101749
Up	Q9D0F3	Protein ERGIC-53	Lman1	58 kDa	2	2	18.3061	18.3154	19.0661	16.9928	15.5604	22.8394	22.1754	22.1819	21.7639	22.0807	23.7284	22.9358	29.4701	0.000560958
Up	Q99KP3	Lambda-crystallin homolog	Cryl1	35 kDa	9	9	18.6307	23.7012	17.9749	21.4511	24.439	25.9729	26.2336	25.2846	26.8368	26.3556	26.113	26.0514	29.4815	0.0191792
Up	Q9CQI6	Coactosin-like protein	Cotl1	16 kDa	2	2	16.2928	18.1009	17.3049	18.4397	16.9505	20.5803	22.5485	22.5021	24.4372	20.8976	22.4241	22.7949	29.7406	1.33469e-05
Up	Q6ZQ38	Cullin-associated NEDD8-dissociated protein 1	Cand1	136 kDa	19	19	17.9207	17.0767	17.2184	17.8997	17.2592	19.6518	20.5897	23.0471	24.0722	23.6859	23.6085	22.2125	30.5847	0.00015444	✓
Up	Q9CQV8	14-3-3 protein beta/alpha	Ywhab	28 kDa	8	5	21.5937	18.1109	17.3703	18.3241	21.8271	22.8878	23.5494	24.821	25.8136	24.1142	25.1766	24.3269	30.6754	0.00390319	✓
Up	Q8R164	Valacyclovir hydrolase	Bphl	33 kDa	8	8	18.2909	16.9999	16.7337	18.2814	21.892	24.1598	22.6891	22.4815	22.6384	24.7617	23.6605	23.391	31.0786	0.00382569
Up	Q9DAR7	m7GpppX diphosphatase	Dcps	39 kDa	7	7	17.6768	18.0083	16.7038	16.8254	17.394	21.8849	20.9173	21.8772	22.843	23.1245	23.0306	22.3043	31.156	1.64513e-07	✓
Up	Q3U2G2	Heat shock 70 kDa protein 4	Hspa4	94 kDa	16	15	19.2633	16.8514	16.9511	17.9395	21.1527	21.7865	21.6912	23.6656	24.1959	24.027	24.9797	23.4587	31.3204	0.00129834	✓
Up	P57776	Elongation factor 1-delta	Eef1d	31 kDa	5	4	17.317	17.7194	17.8683	18.8592	16.79	22.1424	21.6498	22.4377	22.6544	23.1125	23.8465	23.1687	32.1164	1.98002e-06
Up	Q99J77	Sialic acid synthase	Nans	40 kDa	7	7	17.322	16.8342	17.7157	20.8839	21.0611	17.8668	22.8559	25.0276	26.3193	24.3529	25.9309	24.1433	32.4888	0.00525557
Up	Q9WUA3	ATP-dependent 6-phosphofructokinase, platelet type	Pfkp	85 kDa	11	10	16.2263	18.2399	19.3714	17.102	19.6267	22.0091	22.5702	23.2775	23.9217	23.6391	23.4725	23.1139	32.6756	0.000685094
Up	Q9EQ20	Methylmalonate-semialdehyde dehydrogenase [acylating], mitochondrial	Aldh6a1	58 kDa	10	10	16.7937	18.5674	18.301	16.8077	21.7757	23.6961	23.3135	23.464	23.2263	24.8936	23.0237	22.7738	32.7935	0.00385629	✓
Up	Q922D8	C-1-tetrahydrofolate synthase, cytoplasmic	Mthfd1	101 kDa	17	17	17.2303	23.067	19.0109	17.5608	18.3262	23.4751	22.6089	24.2158	23.6494	24.5109	25.4395	24.6528	32.8967	0.00651523
Up	Q80VA0	N-acetylgalactosaminyltransferase 7	Galnt7	75 kDa	11	11	18.1698	16.5934	16.4224	18.1078	19.793	24.1412	22.3606	21.7045	22.0236	23.7897	23.5418	22.4893	33.0624	0.000244231	✓
Up	Q9DBP5	UMP-CMP kinase	Cmpk1	22 kDa	8	8	16.9211	21.6549	19.2401	19.5291	22.0706	23.4769	24.0119	25.081	26.7029	24.2308	26.1861	24.8262	33.0759	0.00292577
Up	Q99JY0	Trifunctional enzyme subunit beta, mitochondrial	Hadhb	51 kDa	5	5	18.033	17.5248	18.5643	16.3732	17.4926	23.2911	22.6567	23.3927	21.9942	24.4927	21.4098	21.311	33.1779	4.77738e-06	✓
Up	Q99LC5	Electron transfer flavoprotein subunit alpha, mitochondrial	Etfa	35 kDa	9	9	22.0089	18.499	16.5232	20.9983	22.0671	24.8332	24.9017	24.7693	24.9951	26.6125	24.4471	25.0392	33.5014	0.00813242
Up	A0A3B2W864	Predicted gene, 49804	Gm49804	33 kDa	5	5	16.8413	17.2567	18.2105	17.0491	19.8719	22.407	23.8914	23.6858	24.4058	21.6717	21.6852	22.846	34.2013	8.21032e-05
Up	Q62348	Translin	Tsn	26 kDa	7	7	16.6634	20.0765	17.1197	16.8889	16.8194	22.8762	21.3782	22.2158	22.3959	22.9702	23.06	23.3713	34.2037	0.000591208	✓
Up	Q9D1A2	Cytosolic non-specific dipeptidase	Cndp2	53 kDa	13	13	23.3714	17.5027	18.6384	19.4297	22.9097	23.4086	24.6419	23.7335	24.1566	28.1025	27.3754	26.8572	34.2395	0.00779274
Up	P68040	Receptor of activated protein C kinase 1	Rack1	35 kDa	8	8	19.9952	20.3365	15.4329	15.0045	21.7889	24.0475	23.3939	22.8589	22.4977	23.8719	23.9354	24.6835	34.3224	0.0193941	✓
Up	Q9CZD3	Glycine--tRNA ligase	Gars1	82 kDa	10	10	19.6839	17.4244	16.8498	17.2859	21.6668	22.9824	23.6556	22.7191	24.5301	23.9305	24.2842	23.831	34.8366	0.00379691
Up	P68510	14-3-3 protein eta	Ywhah	28 kDa	7	5	18.7625	16.2644	17.9886	16.4252	19.6337	21.9747	21.9981	23.2265	23.48	23.1408	23.8684	22.9489	35.0978	0.00056812	✓
Up	P15327	Bisphosphoglycerate mutase	Bpgm	30 kDa	7	7	18.3715	16.0618	21.7486	17.4955	17.1755	22.6455	24.2343	23.3528	23.8466	22.2431	22.0479	24.8894	35.5611	0.00358534
Up	Q9JM14	5'(3')-deoxyribonucleotidase, cytosolic type	Nt5c	23 kDa	3	3	18.9421	18.8908	16.5635	16.8471	20.7941	22.4997	22.3506	23.6772	24.7679	23.6914	24.2422	23.7774	35.8733	0.00122781
Up	P52825	Carnitine O-palmitoyltransferase 2, mitochondrial	Cpt2	74 kDa	11	11	16.8969	17.1644	18.1081	17.3264	20.6907	23.8064	23.1627	23.3156	22.0324	24.6954	22.7896	22.7512	36.3686	0.000608443
Up	O55135	Eukaryotic translation initiation factor 6	Eif6	27 kDa	4	4	17.3467	14.7838	18.6167	17.8462	18.1788	23.3225	18.6099	23.2675	22.8504	23.8964	23.1371	22.9399	37.2816	0.000314789
Up	Q571I9	Aldehyde dehydrogenase family 16 member A1	Aldh16a1	85 kDa	7	7	17.8539	16.8655	16.5617	17.0421	16.1496	22.4117	21.1504	21.4086	21.6435	22.6647	22.4288	23.2178	37.7305	1.97929e-07
Up	O88428	Bifunctional 3'-phosphoadenosine 5'-phosphosulfate synthase 2	Papss2	70 kDa	14	13	21.4962	20.1746	19.6275	17.2751	22.0215	26.3692	24.3225	24.1232	24.7098	26.7829	25.2855	25.9479	37.8975	0.00143199
Up	Q9JK81	MYG1 exonuclease	Myg1	43 kDa	11	11	18.6725	16.8165	16.6149	16.636	19.9775	22.9205	22.5129	21.8699	23.2785	23.2675	24.0695	22.9973	37.9109	0.000686879
Up	P10630	Eukaryotic initiation factor 4A-II	Eif4a2	46 kDa	6	2	17.1876	17.705	16.8847	16.7439	17.3308	21.4109	22.1172	22.6875	23.1151	22.5028	22.8197	22.3438	38.2596	2.71263e-09
Up	P50431	Serine hydroxymethyltransferase, cytosolic	Shmt1	53 kDa	9	9	17.814	21.7137	18.6619	16.7499	24.8762	25.1153	25.0459	25.6308	25.3721	25.1992	24.4257	25.7611	38.2739	0.0232675
Up	P49183	Deoxyribonuclease-1	Dnase1	32 kDa	3	3	17.7079	21.1432	18.4364	16.8722	19.7442	26.7486	20.9111	25.3684	25.9659	24.8481	24.5022	19.9508	38.356	0.00168314	✓
Up	P68254	14-3-3 protein theta	Ywhaq	28 kDa	10	7	19.5674	19.5738	17.7866	18.4144	17.7662	22.6485	23.0715	23.8983	25.3364	23.6949	24.6855	23.9095	38.5966	4.47538e-06
Up	P62827	GTP-binding nuclear protein Ran	Ran	24 kDa	4	4	20.4527	18.0855	18.7438	18.8866	21.0108	23.3505	23.9143	25.1957	26.3355	24.5815	25.4443	24.2705	39.1676	6.63178e-05	✓
Up	Q8R1G2	Carboxymethylenebutenolidase homolog	Cmbl	28 kDa	7	7	17.3643	18.3148	19.4101	16.1458	21.0501	23.8507	23.444	23.0089	23.4274	24.5126	24.2356	23.8392	39.4715	0.00254918
Up	Q8BXK9	Chloride intracellular channel protein 5	Clic5	28 kDa	7	4	17.4208	17.2055	19.7211	16.1415	17.357	22.4663	22.9563	23.4319	22.9474	22.2484	22.9015	23.2529	39.8694	0.000498196
Up	A0A0R4J1F6	UDP-N-acetylhexosamine pyrophosphorylase	Uap1	57 kDa	11	10	16.5463	20.5484	18.0172	18.0476	21.978	23.1369	22.7596	24.4272	25.022	24.6776	25.9101	24.5053	39.9704	0.00324594
Up	O70456	14-3-3 protein sigma	Sfn	28 kDa	9	8	19.825	21.7295	16.6309	20.4268	23.2185	24.2577	24.5628	26.2664	26.1859	26.2058	26.6005	25.8777	40.5596	0.00630551
Up	Q9CPV4	Glyoxalase domain-containing protein 4	Glod4	33 kDa	12	12	17.7017	21.224	17.1924	17.4651	21.8963	24.2055	23.4055	24.3866	24.9687	24.927	25.2465	24.1184	41.3421	0.0050415
Up	Q9D0K2	Succinyl-CoA:3-ketoacid coenzyme A transferase 1, mitochondrial	Oxct1	56 kDa	8	8	18.596	18.0514	17.8604	16.7362	21.5496	24.0253	22.7624	24.2422	24.4048	25.0794	23.5796	23.4731	41.6256	0.00149913	✓
Up	Q9Z1Q5	Chloride intracellular channel protein 1	Clic1	27 kDa	9	8	20.7346	20.4047	21.2933	15.9218	21.2044	24.6769	25.2041	25.1343	26.1472	24.6015	25.9713	25.3117	41.6623	0.00502852	✓
Up	A8DUK4	Beta-globin	Hbb-bs	16 kDa	11	11	27.0104	27.4254	28.99	26.4192	26.2008	31.2519	34.5164	33.3295	34.7748	30.3482	29.9113	34.0555	41.9056	0.000191991
Up	P61161	Actin-related protein 2	Actr2	45 kDa	8	8	18.348	21.2506	17.0753	16.6503	24.3636	24.7771	24.4136	25.1604	25.0786	25.47	25.0102	25.2301	44.7077	0.0191104
Up	P19096	Fatty acid synthase	Fasn	272 kDa	32	32	18.6711	20.5468	20.483	16.9177	19.744	24.3294	24.1082	23.8529	25.166	25.4883	25.4956	24.893	44.9242	0.000570926
Up	Q9DBJ1	Phosphoglycerate mutase 1	Pgam1	29 kDa	8	5	19.7976	19.9925	19.4617	17.8838	21.0277	23.8324	22.9279	25.8267	25.4919	26.3811	26.489	24.911	44.9485	2.2136e-05	✓
Up	Q11011	Puromycin-sensitive aminopeptidase	Npepps	103 kDa	26	26	17.4893	19.652	18.534	19.1732	22.4897	22.5685	22.8366	24.9745	25.7947	25.2669	27.4115	26.1059	46.0922	0.000731998
Up	Q9R0H0	Peroxisomal acyl-coenzyme A oxidase 1	Acox1	75 kDa	19	19	22.2721	16.4151	20.0993	20.8106	24.4499	27.1317	26.5379	25.8981	24.8024	27.1768	26.4394	26.6049	47.2028	0.0122017
Up	Q8JZK9	Hydroxymethylglutaryl-CoA synthase, cytoplasmic	Hmgcs1	58 kDa	7	6	15.7203	17.8259	19.1323	15.8494	19.3643	22.7471	23.0559	23.6275	22.2096	22.9931	24.3025	23.4143	48.9908	0.0011287
Up	Q9QZE5	Coatomer subunit gamma-1	Copg1	98 kDa	11	11	18.2242	16.4525	17.9885	17.5303	16.2764	22.8174	22.2577	22.9157	22.3012	23.3615	23.9432	22.9174	49.736	9.4189e-06
Up	P50396	Rab GDP dissociation inhibitor alpha	Gdi1	51 kDa	15	11	18.3109	20.7136	16.455	18.2804	22.8473	24.8952	24.5246	24.8406	25.4315	25.3085	25.1981	24.5573	49.9935	0.00672698
Up	Q91VI7	Ribonuclease inhibitor	Rnh1	50 kDa	9	9	18.2085	17.1244	18.0809	16.9955	19.7067	23.6167	23.5748	23.7001	24.3593	23.9608	23.4161	23.2748	51.1676	0.000154039
Up	P24527	Leukotriene A-4 hydrolase	Lta4h	69 kDa	20	20	18.6278	23.9035	17.5733	19.8253	23.7167	25.5352	24.8465	27.1335	27.7806	25.8855	27.4578	26.5652	53.0184	0.00948965
Up	P17742	Peptidyl-prolyl cis-trans isomerase A	Ppia	18 kDa	4	4	23.4319	22.5367	20.9475	20.8957	25.1872	26.8834	27.4105	28.6116	29.8806	28.1598	29.323	28.0886	53.3346	0.000736784
Up	P70349	Histidine triad nucleotide-binding protein 1	Hint1	14 kDa	3	3	19.2385	17.2885	18.1579	18.7414	19.8409	22.9153	23.0345	24.3828	25.6198	24.93	25.4279	24.5198	53.8498	4.09968e-06	✓
Up	Q64442	Sorbitol dehydrogenase	Sord	38 kDa	8	8	16.749	17.5974	16.9709	19.4446	16.8454	23.4529	23.5815	22.068	23.1137	23.5932	23.4929	23.9488	55.7206	6.35243e-05
Up	Q8VCT3	Aminopeptidase B	Rnpep	72 kDa	13	13	17.4699	17.2904	17.4723	23.3246	19.6392	23.6627	23.5309	24.7575	26.1416	24.5107	26.3797	25.0851	56.7922	0.00498781	✓
Up	Q9R112	Sulfide:quinone oxidoreductase, mitochondrial	Sqor	50 kDa	11	11	17.7355	18.3657	17.3698	18.1674	20.0216	24.9671	24.937	23.6721	23.5163	23.4629	24.5211	24.0876	57.0557	2.09595e-05
Up	Q02053	Ubiquitin-like modifier-activating enzyme 1	Uba1	118 kDa	18	18	16.8554	19.6672	17.7447	16.5046	18.4303	22.4573	21.9879	22.9936	25.1131	23.7573	25.5879	23.8993	57.4713	2.92375e-05
Up	P57759	Endoplasmic reticulum resident protein 29	Erp29	29 kDa	5	5	17.814	19.8666	16.8582	16.1582	16.0262	23.3836	22.8674	23.3852	23.1193	24.0354	23.7869	22.1824	59.9975	0.00057372
Up	Q9CY64	Biliverdin reductase A	Blvra	34 kDa	9	9	17.9544	18.1201	16.13	19.5424	16.5331	21.7581	22.8017	23.6854	25.0868	23.6065	24.5303	23.6931	61.3304	6.18999e-05	✓
Up	Q9Z2M7	Phosphomannomutase 2	Pmm2	28 kDa	4	4	17.2721	17.4462	17.1522	17.3333	18.7117	22.5059	22.7346	23.5075	24.8107	23.2158	25.0409	22.8644	61.5041	2.22982e-07	✓
Up	P21550	Beta-enolase	Eno3	47 kDa	6	4	16.9822	17.7848	16.7298	19.3155	20.525	23.1612	24.7124	25.3547	25.8923	23.2052	21.955	25.2431	61.8315	0.000163976	✓
Up	Q76MZ3	Serine/threonine-protein phosphatase 2A 65 kDa regulatory subunit A alpha isoform	Ppp2r1a	65 kDa	14	14	17.5869	17.8866	16.1001	17.3195	17.9165	21.5463	21.8404	23.5011	24.7445	23.968	24.1528	23.5207	62.3747	9.80122e-07
Up	Q9WTP7	GTP:AMP phosphotransferase AK3, mitochondrial	Ak3	25 kDa	5	5	19.6657	16.6093	16.8444	15.8054	23.3593	26.6243	26.3218	24.3254	24.1488	24.0979	23.8655	21.877	64.4001	0.00869401
Up	P00329	Alcohol dehydrogenase 1	Adh1	40 kDa	8	8	19.688	20.2625	19.0483	17.1204	19.7905	22.553	22.9324	26.4547	27.4359	25.0317	25.9784	26.0049	64.7483	4.6638e-05
Up	O08677	Kininogen-1	Kng1	73 kDa	6	6	17.3628	18.5129	20.5939	15.952	18.4549	23.567	23.2836	24.5855	24.7679	24.3699	23.9486	24.9907	65.8385	0.000770531	✓
Up	Q9CQ60	6-phosphogluconolactonase	Pgls	27 kDa	6	6	17.0565	18.8089	18.0432	18.9255	22.6401	25.0411	24.8536	23.9553	25.5711	25.354	25.8648	25.3136	65.8636	0.00234013
Up	O08601	Microsomal triglyceride transfer protein large subunit	Mttp	99 kDa	22	22	17.914	17.0672	16.1647	17.9413	16.9681	23.0921	23.8781	24.6527	18.1214	22.4296	28.1484	22.7395	67.8107	0.00129888
Up	P26443	Glutamate dehydrogenase 1, mitochondrial	Glud1	61 kDa	10	10	17.9989	16.5596	16.434	17.7423	20.0485	24.3322	23.6308	24.3202	23.3217	24.8147	23.454	23.2026	69.1362	0.000298621	✓
Up	P54869	Hydroxymethylglutaryl-CoA synthase, mitochondrial	Hmgcs2	57 kDa	11	10	17.6366	18.4239	18.8949	17.3504	17.9251	25.5906	23.4961	23.8843	20.9296	27.4711	23.9637	23.8979	70.0363	8.76093e-05	✓
Up	P37804	Transgelin	Tagln	23 kDa	8	8	20.1971	22.1682	20.177	18.2916	16.3011	23.9043	24.0144	25.8529	27.9403	24.9462	25.6728	26.6418	70.5488	0.0013369	✓
Up	Q9D8N0	Elongation factor 1-gamma	Eef1g	50 kDa	7	7	16.3391	19.3913	18.6157	16.4045	15.4889	23.6414	22.3495	22.1157	23.5595	23.3091	24.8382	23.9223	70.6638	0.000354364	✓
Up	Q9QWG7	Sulfotransferase family cytosolic 1B member 1	Sult1b1	35 kDa	7	7	18.0104	18.0883	17.1938	16.7071	16.7058	22.5315	22.9834	24.138	25.356	22.7512	23.6186	23.0455	70.919	1.58727e-07
Up	P48758	Carbonyl reductase [NADPH] 1	Cbr1	31 kDa	6	6	16.3481	17.4051	15.9997	16.2202	18.146	22.2755	22.8858	22.7059	24.8121	22.463	23.036	22.7084	71.5059	1.72655e-06	✓
Up	Q91ZJ5	UTP--glucose-1-phosphate uridylyltransferase	Ugp2	57 kDa	13	13	17.5246	18.7851	16.7026	18.2177	17.044	23.858	23.5872	23.6846	25.0162	24.0469	23.8514	22.9446	73.557	2.51727e-06
Up	Q8CGB9	Insulin-degrading enzyme	Ide	118 kDa	16	16	17.6891	16.8973	17.0803	16.3645	22.6037	24.4401	23.9526	23.5798	23.7521	25.014	24.9365	24.777	74.7152	0.00471998	✓
Up	P08113	Endoplasmin	Hsp90b1	92 kDa	18	17	17.69	19.7307	19.7493	14.1446	21.3236	24.6072	24.2776	24.7082	24.6499	25.0046	25.7811	24.289	75.1656	0.00673271	✓
Up	Q60597	2-oxoglutarate dehydrogenase, mitochondrial	Ogdh	116 kDa	18	18	18.4681	18.0136	16.8637	18.7154	21.0933	25.1701	25.169	24.7267	23.9671	25.5295	24.4224	25.0738	75.3069	0.000475434	✓
Up	Q91VB8	Alpha globin 1	Hba-a1	15 kDa	8	8	22.1178	23.9355	25.9541	22.6467	22.7932	28.7061	31.5052	30.5582	31.8242	27.6995	26.9422	30.9361	76.075	0.000105056
Up	P09411	Phosphoglycerate kinase 1	Pgk1	45 kDa	15	11	17.6949	21.2441	20.2555	21.0656	22.6163	24.8729	25.4217	27.3646	28.3894	26.9649	28.0369	27.1369	79.2649	0.000326957	✓
Up	Q921G7	Electron transfer flavoprotein-ubiquinone oxidoreductase, mitochondrial	Etfdh	68 kDa	13	13	18.0036	16.0778	17.141	16.7531	17.7813	24.465	23.8446	23.4193	22.2901	24.8025	22.9339	22.6052	80.3786	2.38117e-07
Up	Q9DCD0	6-phosphogluconate dehydrogenase, decarboxylating	Pgd	53 kDa	10	10	19.6795	20.0181	18.2318	18.942	22.7808	25.3206	25.3548	26.6515	27.0992	26.2691	27.2072	25.9553	80.7242	0.000543175
Up	O88342	WD repeat-containing protein 1	Wdr1	66 kDa	14	14	19.4693	18.8163	17.3057	18.3001	22.3169	23.7608	24.0138	26.5576	26.748	25.576	26.6414	25.7579	80.8799	0.000455701	✓
Up	Q9Z2I8	Succinate--CoA ligase [GDP-forming] subunit beta, mitochondrial	Suclg2	47 kDa	7	7	18.5847	17.1562	16.6657	16.4961	20.0001	23.6603	23.244	25.028	25.1131	24.6124	24.2181	23.1561	82.5308	0.000167251
Up	Q8CI94	Glycogen phosphorylase, brain form	Pygb	97 kDa	19	15	16.7445	17.3601	17.2049	17.3892	23.5004	24.076	24.474	24.8608	25.4165	24.8751	25.3584	25.1323	87.1175	0.00662872
Up	Q07417	Short-chain specific acyl-CoA dehydrogenase, mitochondrial	Acads	45 kDa	13	13	18.259	20.7962	17.5873	18.6087	23.4526	26.3085	24.8216	26.0009	25.7979	27.8524	26.1954	26.7382	90.7754	0.00242527
Up	P46664	Adenylosuccinate synthetase isozyme 2	Adss2	50 kDa	8	8	18.9369	17.7324	16.4252	12.9278	17.7207	22.4019	21.9055	23.0833	23.6807	23.756	24.599	23.3547	90.8774	0.00206035	✓
Up	A2AEN9	Predicted gene 5938	Gm5938	19 kDa	3	2	16.2815	17.9529	17.5917	17.018	17.483	24.9343	25.8526	23.3897	22.4491	23.0158	22.0071	24.8773	92.026	2.69612e-06
Up	Q9CZU6	Citrate synthase, mitochondrial	Cs	52 kDa	8	8	20.2564	22.6748	17.0989	17.8328	23.8619	26.2867	25.7616	27.5493	27.1488	27.773	26.9902	26.7845	93.9734	0.00666868	✓
Up	Q64726	Zinc-alpha-2-glycoprotein	Azgp1	35 kDa	3	3	15.4091	15.6833	18.0744	17.5287	17.4545	23.5146	23.8663	23.5686	24.4923	22.4806	22.3123	23.745	96.7185	2.54115e-05	✓
Up	P63005	Platelet-activating factor acetylhydrolase IB subunit beta	Pafah1b1	47 kDa	12	12	18.3087	17.9313	15.2146	17.7651	18.39	23.7528	24.0449	23.8899	24.0253	24.5422	24.9134	24.4078	104.204	0.000184884	✓
Up	P23591	GDP-L-fucose synthase	Gfus	36 kDa	5	5	17.6702	16.6389	18.0447	17.1598	18.5715	24.0263	23.7222	24.3457	24.3228	24.7786	25.1501	24.5935	111.652	1.32755e-06
Up	Q9JII6	Aldo-keto reductase family 1 member A1	Akr1a1	37 kDa	7	7	18.575	17.2955	17.8987	18.8443	18.8551	24.1684	23.3588	25.526	26.3996	24.5556	26.6207	25.3439	114.983	2.38221e-07
Up	Q8BWT1	3-ketoacyl-CoA thiolase, mitochondrial	Acaa2	42 kDa	8	8	17.2612	18.3142	16.2453	16.7283	19.274	25.6758	23.5483	23.9363	24.0499	25.2731	24.1572	24.2746	115.509	2.55811e-05
Up	Q9CZN7	Serine hydroxymethyltransferase, mitochondrial	Shmt2	56 kDa	12	12	16.7693	15.3013	18.3432	17.0481	16.132	23.5335	23.247	23.8616	21.1601	24.4211	24.5658	24.4397	118.218	2.93508e-06
Up	Q91W90	Thioredoxin domain-containing protein 5	Txndc5	46 kDa	9	9	18.116	19.0918	17.4162	18.736	17.3872	25.2149	24.6218	24.1255	24.8333	25.2475	26.7547	25.2766	128.355	8.7448e-08	✓
Up	P16015	Carbonic anhydrase 3	Ca3	29 kDa	9	9	17.1574	22.0999	19.3753	17.7345	18.285	25.2568	27.3323	25.4938	26.0937	25.7388	24.9648	26.728	129.214	0.000606248
Up	Q8BHN3	Neutral alpha-glucosidase AB	Ganab	107 kDa	17	17	18.7753	18.676	17.4837	16.5424	21.9547	26.1522	25.8196	25.3387	25.3249	26.4714	25.7317	25.1647	130.539	0.00122104	✓
Up	P45376	Aldo-keto reductase family 1 member B1	Akr1b1	36 kDa	7	7	17.0888	20.1099	16.9588	17.4101	19.7336	24.6637	24.463	25.2561	26.4721	25.3479	25.9391	25.5459	139.461	0.000159687	✓
Up	P07310	Creatine kinase M-type	Ckm	43 kDa	8	8	18.2987	17.7229	17.4439	17.9415	17.4989	25.9161	26.4991	24.7186	25.3534	24.4237	23.5176	25.4474	162.46	1.02638e-07
Up	P06745	Glucose-6-phosphate isomerase	Gpi	63 kDa	11	11	17.5921	17.3357	19.5102	17.8466	22.4642	25.6955	24.9333	26.1702	26.9846	27.1033	26.2614	27.5335	172.847	0.000736546	✓
Up	P11499	Heat shock protein HSP 90-beta	Hsp90ab1	83 kDa	19	11	19.7558	16.2986	16.5488	16.7003	19.6177	24.6391	24.3699	24.5344	26.4862	25.1612	26.249	25.3344	177.196	0.000216676
Up	Q5XJY5	Coatomer subunit delta	Arcn1	57 kDa	11	11	17.7042	18.031	17.3923	16.6081	19.2804	25.4545	24.5547	24.9018	25.1048	25.6387	25.9597	25.4651	180.252	1.0605e-05	✓
Up	O88312	Anterior gradient protein 2 homolog	Agr2	20 kDa	4	4	17.183	17.7882	18.6801	17.4989	20.757	25.4326	25.3565	26.4967	26.0911	26.2314	28.2794	25.9281	235.235	2.18007e-05
Up	Q04447	Creatine kinase B-type	Ckb	43 kDa	12	12	16.6211	19.2437	17.5137	17.0097	16.8035	25.9577	24.5623	26.9224	27.1461	25.9458	26.1105	26.3843	418.38	7.5287e-07	✓

## Sheet: without FAIMS
Table S4. List of feces host proteins that differ between R-SDS model and control mice. The missing values were imputed using Perseus, and the imputed values were shown in red. Data analyzed by DIA-MS without FAIMS are shown.
up-or down-regulation in the R-SDS	Uniprot Ac.	Protein Name	Gene Symbol	Molecular Weight	Identified Peptide Count	Unique Peptide Count	Log2(DIA protein intensity)												Fold-change	p-value	Genes categorized "Mental Disorders" on HumanPSD database
							Control_1	Control_2	Control_3	Control_4	Control_5	R-SDS_1	R-SDS_2	R-SDS_3	R-SDS_4	R-SDS_5	R-SDS_6	R-SDS_7
Down	Q64374	Regucalcin	Rgn	33 kDa	8	8	28.7845	27.9969	28.9037	28.5346	28.0657	26.9417	16.6668	16.4256	27.2708	26.2411	22.2579	22.7051	0.0177884	0.0154992
Down	Q6PH08	ERC protein 2	Erc2	111 kDa	1	1	29.5812	27.852	29.8012	20.5822	29.8689	25.2805	17.0022	23.6666	19.8705	26.4771	17.4602	22.4617	0.0180537	0.032759
Down	Q8C196	Carbamoyl-phosphate synthase [ammonia], mitochondrial	Cps1	165 kDa	3	3	23.256	23.1389	22.5911	23.6477	23.827	16.9953	16.5403	22.2626	15.4315	20.4217	20.4352	18.8853	0.0417558	0.00239354
Down	E9Q4Y1	Alcohol dehydrogenase 6A (class V)	Adh6a	39 kDa	12	12	33.6303	32.6448	34.5412	33.7413	33.1404	32.0459	29.7823	26.5484	28.5376	27.6457	29.4442	28.9816	0.0429357	0.000203147
Down	A0A0A6YVS4	Immunoglobulin heavy variable 5-9-1 (Fragment)	Ighv5-9-1	14 kDa	3	3	22.6466	24.4197	23.6605	23.9095	23.6088	22.7167	17.0104	15.5223	17.1534	22.718	21.8559	18.9748	0.0533865	0.00912158
Down	Q3THS6	S-adenosylmethionine synthase isoform type-2	Mat2a	44 kDa	9	8	28.7457	29.4338	30.6753	30.4754	28.5248	25.8368	27.0409	27.5219	27.1112	24.6321	24.1188	25.5839	0.0828669	0.000289448
Down	Q9JLT2	Trehalase	Treh	65 kDa	13	13	30.415	30.2336	31.4278	30.7362	30.1876	28.7037	27.4909	26.3997	26.1684	25.9947	27.473	27.4238	0.0879861	1.38147e-05
Down	Q9DA19	Corepressor interacting with RBPJ 1	Cir1	52 kDa	1	1	32.5079	31.8694	33.6515	32.7399	31.8807	29.7916	29.6827	26.7972	30.6962	26.6133	29.244	30.7404	0.0915612	0.00116244
Down	P09470	Angiotensin-converting enzyme	Ace	151 kDa	37	37	32.9972	32.5082	34.2139	33.4184	32.6057	31.5099	31.3798	26.2326	29.8238	29.025	30.2038	30.638	0.100256	0.00208641
Down	P31428	Dipeptidase 1	Dpep1	46 kDa	11	11	30.633	30.5274	31.9871	30.5744	30.3017	27.4716	27.3629	27.7889	28.0666	27.693	26.9477	27.6627	0.106267	9.69683e-05
Down	Q64285	Bile salt-activated lipase	Cel	66 kDa	4	4	24.7791	22.8554	25.6204	23.2272	24.4546	21.9551	23.2427	22.3325	21.2644	21.3596	20.6272	16.0037	0.107467	0.0115787
Down	Q8VC12	Urocanate hydratase	Uroc1	75 kDa	1	1	21.6779	20.1524	21.8248	21.516	21.3894	18.1309	18.479	19.5997	18.4416	18.0988	17.0333	16.9985	0.10879	3.53183e-05
Down	P50516	V-type proton ATPase catalytic subunit A	Atp6v1a	68 kDa	6	6	26.8922	26.8002	27.0181	27.594	26.0922	23.5222	24.04	25.2882	24.8536	22.3716	22.3482	23.6216	0.111988	0.000112593
Down	Q6YI28	EP1	Lypd8l	24 kDa	3	3	28.392	26.9188	29.1495	27.5262	27.9649	24.972	25.2977	23.7704	24.6639	25.1635	25.1999	24.92	0.113839	0.000287693
Down	Q9Z1R9	Protease, serine 1 (trypsin 1)	Prss1	26 kDa	4	1	28.329	24.3856	29.4467	28.67	28.0138	26.6871	23.7296	27.5048	26.1082	21.4235	21.2173	26.6542	0.124283	0.046822
Down	A0A3B2W3F1	Protease, serine 32 (Fragment)	Prss32	18 kDa	2	2	28.0885	28.124	29.8619	28.1757	28.0994	24.8211	24.2305	24.9172	24.8717	25.3889	27.0682	27.3405	0.129393	0.000433741
Down	A0A571BF69	Maltase-glucoamylase	Mgam	413 kDa	107	100	36.5684	36.1561	37.8567	36.7515	35.91	33.9952	34.0835	33.166	35.4221	31.8214	33.4626	34.3407	0.134659	0.000317826
Down	Q8CHT0	Delta-1-pyrroline-5-carboxylate dehydrogenase, mitochondrial	Aldh4a1	62 kDa	4	4	22.2233	22.5665	22.2574	23.2026	21.4809	19.713	20.8596	20.6375	20.9913	18.5362	16.778	19.8271	0.151171	0.00235023
Down	P07743	BPI fold-containing family A member 2	Bpifa2	25 kDa	1	1	21.9782	20.5186	21.9448	21.5747	21.6199	19.8882	20.7909	17.4237	16.7906	19.327	18.8344	18.9007	0.156426	0.00145902
Down	P00683	Ribonuclease pancreatic	Rnase1	17 kDa	1	1	20.484	18.4624	20.769	19.2477	19.8686	15.6285	16.9317	15.6685	18.5805	17.4364	17.2997	18.1023	0.156711	0.00127938
Down	B1AVU4	Predicted gene 14744	Gm14744	19 kDa	2	2	22.7232	18.9523	22.9278	20.8667	22.5203	18.6592	21.7844	18.2077	18.7663	20.3108	18.4016	17.0241	0.167701	0.0266348
Down	Q91WG0	Acylcarnitine hydrolase	Ces2c	62 kDa	14	7	29.9279	30.5819	30.9387	30.2229	30.4209	29.5699	27.3827	27.2232	26.8488	28.7076	28.4946	27.2357	0.177358	0.000302197
Down	Q8R2Q4	Ribosome-releasing factor 2, mitochondrial	Gfm2	86 kDa	1	1	27.1687	27.2311	27.581	28.1977	26.7848	24.7078	26.2474	26.1744	26.7291	22.9202	22.3225	25.1819	0.177383	0.00740133
Down	D3Z5G7	Carboxylic ester hydrolase	Ces1b	62 kDa	10	4	21.143	21.4219	21.1958	20.3429	21.5901	17.3391	18.2926	17.8112	19.6833	19.6072	19.8512	18.9009	0.195455	0.000390589
Down	B2RQC6	CAD protein	Cad	243 kDa	3	3	23.1357	24.087	23.1918	22.4103	22.0061	20.5053	22.1052	22.4193	22.3204	16.6696	19.6832	20.8963	0.201778	0.0254232
Down	P29758	Ornithine aminotransferase, mitochondrial	Oat	48 kDa	11	11	26.8692	26.4895	27.0516	27.2066	27.1248	24.8981	24.0179	23.2705	22.9883	24.5423	26.0921	26.6755	0.201986	0.00385638
Down	Q9CWM4	Prefoldin subunit 1	Pfdn1	14 kDa	1	1	17.7786	16.978	19.2728	19.1515	18.5887	15.1934	17.2964	17.8971	18.8	13.91	15.7645	13.4693	0.202125	0.0274979
Down	Q91XF2	Transmembrane 4 superfamily member 5	Tm4sf5	21 kDa	1	1	23.8737	23.5978	24.6124	23.9522	24.1078	21.7423	22.6911	20.858	21.3494	21.8521	22.1975	21.3767	0.202373	1.07805e-05
Down	E9Q9C6	Fc fragment of IgG-binding protein	Fcgbp	275 kDa	48	42	35.0154	34.7743	36.275	35.4132	34.6416	32.0947	33.1067	33.1663	34.2605	32.0589	32.5358	33.3554	0.205309	0.000305577
Down	P08905	Lysozyme C-2	Lyz2	17 kDa	2	2	26.3165	25.8684	25.9113	24.9432	25.4067	23.2815	24.0864	24.6736	23.579	21.8136	24.588	23.0493	0.232034	0.000922614
Down	P24823	Alkaline phosphatase, germ cell type	Alpg	57 kDa	7	5	22.0605	21.2271	23.0653	22.513	22.8264	21.118	20.3232	17.9203	19.5482	20.7128	20.0645	22.0073	0.233843	0.00534909
Down	Q91XE4	N-acyl-aromatic-L-amino acid amidohydrolase (carboxylate-forming)	Acy3	35 kDa	6	6	27.4485	25.5791	26.8564	26.3305	26.8714	24.3898	24.5628	24.5891	24.7685	24.4274	24.9306	24.141	0.237665	0.00173776
Down	P07759	Serine protease inhibitor A3K	Serpina3k	47 kDa	17	1	22.0399	21.2826	21.3121	22.8545	20.6865	17.8717	22.585	18.1244	17.4337	20.5945	20.011	20.6028	0.244541	0.0320155
Down	Q8BK48	Pyrethroid hydrolase Ces2e	Ces2e	62 kDa	13	10	28.9686	29.5308	29.2872	28.3962	29.2585	28.625	26.7705	26.2861	25.9495	27.9198	28.1939	25.8349	0.249059	0.00277843
Down	Q9Z0G9	Claudin-3	Cldn3	23 kDa	2	2	23.0291	21.9994	23.0499	22.2267	23.1397	21.3652	21.2959	20.8079	20.1336	21.865	21.6663	17.6532	0.24912	0.0100793
Down	E9Q5I3	Mucin 5, subtype B, tracheobronchial	Muc5b	515 kDa	9	8	27.9833	27.0902	28.845	27.8247	27.632	26.1137	26.4651	26.8176	27.0399	24.5853	24.4498	25.7279	0.25184	0.00212114
Down	Q3TMT3	Transmembrane 4 L6 family member 4	Tm4sf4	21 kDa	1	1	24.5821	24.6432	24.578	24.4153	24.6542	23.0209	23.3295	21.6909	21.9026	22.9957	22.4915	22.8894	0.257499	0.000119561
Down	Q5NC41	RIKEN cDNA 1810065E05 gene	1810065E05Rik	25 kDa	5	5	28.9011	29.2235	29.4794	28.5544	28.9891	27.3264	27.0862	26.8575	26.879	27.2248	26.733	27.527	0.260806	1.01906e-05
Down	A2ARV4	Low-density lipoprotein receptor-related protein 2	Lrp2	519 kDa	1	1	16.7337	18.3973	18.1131	17.7785	17.0793	16.0484	15.8824	15.948	17.8315	14.2205	15.3636	14.9996	0.274698	0.00540779
Down	Q9WU03	Kunitz-type protease inhibitor 2	Spint2	28 kDa	3	3	25.8894	24.6867	26.5085	24.0176	25.0145	23.4815	21.9481	23.5815	22.9736	23.8595	24.0003	24.0525	0.28529	0.0102028
Down	D3YXF5	Complement component 7	C7	93 kDa	1	1	17.8205	16.3762	16.5085	19.0459	17.8309	16.0485	16.1316	15.2432	17.0324	15.0266	14.2313	16.236	0.285329	0.017883
Down	P70665	Sialate O-acetylesterase	Siae	61 kDa	11	11	28.2644	27.3086	28.8802	27.9487	27.7081	26.3683	26.6544	26.0213	26.3911	26.3233	25.7658	26.141	0.290355	0.00121512
Down	P11031	Activated RNA polymerase II transcriptional coactivator p15	Sub1	14 kDa	2	2	23.4758	22.9974	23.033	23.0551	23.7415	22.1688	21.0457	20.1942	20.6362	22.5632	22.1013	22.1314	0.30526	0.00182318
Down	P58242	Acid sphingomyelinase-like phosphodiesterase 3b	Smpdl3b	52 kDa	12	12	28.6025	28.0043	29.8108	28.4708	28.3249	27.0665	27.143	26.6375	27.314	26.796	26.699	26.9137	0.306908	0.00377563
Down	P21279	Guanine nucleotide-binding protein G(q) subunit alpha	Gnaq	42 kDa	6	2	17.1409	19.6977	18.7795	19.0776	18.3727	17.5084	16.7836	17.7586	17.168	15.3323	17.5415	16.7754	0.322513	0.0150789
Down	Q7TSG5	SH3 domain-containing protein 21	Sh3d21	60 kDa	1	1	32.1154	31.9211	33.2735	32.7339	31.6829	30.0913	31.6284	31.5064	32.3592	29.1842	29.4989	30.8062	0.325239	0.0130374
Down	P55258	Ras-related protein Rab-8A	Rab8a	24 kDa	4	2	18.2203	16.7909	19.3361	19.4248	17.8666	16.246	17.3318	15.2154	16.6664	16.8185	18.4029	16.382	0.328856	0.0308546
Down	Q9JJD0	THAP domain-containing protein 11	Thap11	33 kDa	1	1	23.0335	22.7885	23.5641	23.4834	22.9966	21.7759	21.0627	21.805	22.7119	21.947	20.3408	21.4086	0.331167	0.000792994
Down	Q8VCK7	Syncollin	Sycn	15 kDa	1	1	25.6275	25.2272	26.323	25.9192	26.1343	22.989	24.6404	24.1537	25.1429	24.7716	24.0628	24.0192	0.331714	0.000665365
Down	Q9Z0K8	Pantetheinase	Vnn1	57 kDa	9	9	29.5452	28.48	30.1257	29.3899	29.0107	27.6374	27.7344	28.5211	27.8508	27.4923	27.6716	27.3705	0.340029	0.00222792
Down	Q9R1Z7	6-pyruvoyl tetrahydrobiopterin synthase	Pts	16 kDa	4	4	26.9533	26.2506	27.5641	26.8256	26.6791	25.5501	25.6153	25.2966	25.5368	25.3146	24.5814	25.2824	0.343047	0.000472607
Down	O35684	Neuroserpin	Serpini1	46 kDa	4	4	25.7401	24.9207	26.5265	25.7151	25.6508	24.166	24.4219	23.9583	23.5704	24.0885	24.6173	24.4114	0.345228	0.0016092
Down	E9Q7P9	Cadherin-related family member 2	Cdhr2	143 kDa	22	22	33.1707	32.3079	34.2575	33.2653	32.6121	31.3311	32.0586	31.7473	32.4425	31.1496	30.8594	31.616	0.348186	0.00617575
Down	Q61035	Histidine--tRNA ligase, cytoplasmic	Hars1	57 kDa	9	9	24.9602	24.6072	24.6224	24.742	24.0457	22.3044	22.0076	23.6962	23.2972	23.0467	23.9642	23.2845	0.351189	0.000814761
Down	Q9ESY9	Gamma-interferon-inducible lysosomal thiol reductase	Ifi30	28 kDa	2	2	22.258	23.2639	22.6711	22.8411	22.948	21.401	21.012	21.2013	21.4533	21.8584	21.6801	20.5489	0.356361	9.91539e-05
Down	Q99LT0	Protein dpy-30 homolog	Dpy30	11 kDa	2	2	17.271	17.4332	18.8481	19.3043	17.1175	15.931	18.3505	15.4015	15.9375	16.5226	17.6997	15.7678	0.358732	0.038256
Down	P15501	Prostatic spermine-binding protein	Sbp	22 kDa	1	1	19.1103	17.9981	18.7159	17.3284	17.1738	15.2128	16.4528	17.9868	16.2854	16.3327	17.6476	16.2123	0.359671	0.0185699
Down	P23953	Carboxylesterase 1C	Ces1c	61 kDa	11	5	26.9254	27.0268	27.6558	27.0234	26.5639	25.1096	25.8444	25.149	26.6619	25.3177	25.3861	25.6746	0.366738	0.000322188
Down	Q80Z19	Mucin-2 (Fragments)	Muc2	293 kDa	58	57	32.5742	32.5437	34.0761	33.1235	32.5781	31.1343	32.074	31.7597	32.8004	30.6315	31.2836	31.0918	0.368618	0.00571373
Down	Q571E4	N-acetylgalactosamine-6-sulfatase	Galns	58 kDa	11	11	28.0692	27.3163	28.5326	27.95	27.5593	26.7574	26.9649	26.6062	26.7433	26.2859	25.2119	26.5608	0.369022	0.000877001
Down	Q9D7I5	Phospholysine phosphohistidine inorganic pyrophosphate phosphatase	Lhpp	29 kDa	1	1	18.2488	18.4163	16.9974	17.8345	19.479	17.4148	17.4017	16.6764	15.7751	16.4313	16.853	16.9308	0.375811	0.0204202
Down	Q9WVJ3	Carboxypeptidase Q	Cpq	52 kDa	7	7	26.9669	26.3857	27.29	26.7677	26.5385	25.2746	25.7742	25.5592	25.9844	25.1764	24.5803	25.3096	0.376327	0.00014022
Down	P02802	Metallothionein-1	Mt1	6 kDa	1	1	19.0522	18.0453	17.0022	19.1305	18.6873	17.3361	17.2199	16.7171	15.9347	17.2801	17.447	16.8904	0.376721	0.0188356
Down	Q64444	Carbonic anhydrase 4	Ca4	34 kDa	7	7	26.1535	27.0145	27.0933	25.9725	26.7263	24.8114	24.9909	26.139	25.0482	24.5709	25.2449	25.5077	0.377757	0.00115537
Down	Q8BFR4	N-acetylglucosamine-6-sulfatase	Gns	61 kDa	11	11	27.9986	27.5547	28.6377	27.9845	27.7028	26.6324	27.0468	26.6695	26.9338	26.2634	26.3848	26.2439	0.384403	0.000385159
Down	Q9EQ08	Heparan N-sulfatase	Sgsh	57 kDa	9	9	25.8382	25.3379	26.191	25.7924	25.76	24.7564	24.8113	24.0769	24.5261	24.4283	23.8523	24.4456	0.386875	3.64981e-05
Down	P57716	Nicastrin	Ncstn	78 kDa	9	9	26.8327	25.9743	27.4208	26.5746	26.4552	25.6687	25.6152	25.5122	24.4341	25.4078	25.2215	25.1794	0.389512	0.00176966
Down	P09528	Ferritin heavy chain	Fth1	21 kDa	8	8	27.5215	26.8673	27.4961	27.288	27.2368	26.1893	26.8472	26.0249	26.4927	25.9885	24.0411	25.9127	0.391244	0.00625144
Down	F8WIV2	Serine (or cysteine) peptidase inhibitor, clade B, member 6a	Serpinb6a	45 kDa	13	11	31.6861	31.1862	32.8111	31.7569	31.7582	30.3601	30.1581	30.7099	31.0074	30.5144	30.1826	30.4867	0.391944	0.00430229
Down	Q9CPX4	Ferritin	Ftl1	21 kDa	9	9	29.7588	29.2248	29.7746	29.3751	29.3244	28.0335	29.1154	28.3631	28.8716	27.9543	26.8198	27.8325	0.392265	0.00246968
Down	Q9Z261	Claudin-7	Cldn7	22 kDa	2	2	21.5784	20.5482	21.2156	21.2065	21.6057	19.9169	20.2845	20.2876	19.0481	20.4382	19.967	19.2344	0.3927	0.000738414
Down	Q91WP6	Serine protease inhibitor A3N	Serpina3n	47 kDa	17	1	29.3298	28.6261	30.3385	29.9197	29.4105	27.5629	29.2917	28.3891	28.7408	27.9662	27.353	27.9608	0.393845	0.00693091
Down	Q64191	N(4)-(beta-N-acetylglucosaminyl)-L-asparaginase	Aga	37 kDa	5	5	25.7437	25.2275	26.6358	25.6958	25.3655	24.3761	24.7822	24.0567	24.6667	24.3038	24.1417	24.5028	0.397939	0.00337691
Down	P51879	Oncomodulin	Ocm	12 kDa	3	3	27.9102	26.9352	28.0993	27.5217	27.3049	26.5624	26.5203	25.9573	26.2273	26.1329	26.0357	26.1601	0.398792	0.00155564
Down	Q62470	Integrin alpha-3	Itga3	117 kDa	13	13	25.9236	25.268	26.5881	25.7696	25.695	24.6383	24.6758	24.6209	24.4447	24.3092	24.4511	24.5252	0.399077	0.0027412
Down	Q61503	5'-nucleotidase	Nt5e	64 kDa	6	6	24.1623	23.9661	24.9557	25.0189	24.0859	22.5265	23.4343	24.1661	23.9804	22.7982	21.9484	22.9337	0.399077	0.00559178
Down	P27784	C-C motif chemokine 6	Ccl6	13 kDa	2	2	20.8716	19.2713	20.5957	20.8087	20.438	17.8728	19.9453	18.3986	19.9797	19.4436	19.3662	18.526	0.400249	0.011335
Down	Q9JHE3	Neutral ceramidase	Asah2	84 kDa	16	16	31.6279	30.6465	32.5421	31.3488	31.1638	30.1301	30.3985	30.1602	30.1312	29.8987	30.1829	30.1253	0.400771	0.0125864
Down	E9PWP7	Mucin 3, intestinal	Muc3	463 kDa	6	6	24.3605	24.1588	23.7905	24.4162	24.9813	23.3068	22.225	23.2688	23.0385	23.6729	22.9692	22.7128	0.402274	0.000684668
Down	B2RU69	CUB and zona pellucida-like domain-containing protein 1	Cuzd1	68 kDa	10	10	30.2647	28.9903	31.117	29.7106	29.1489	28.5828	28.8659	28.3081	29.3407	27.6971	28.0078	28.9483	0.403187	0.0237416
Down	Q62395	Trefoil factor 3	Tff3	9 kDa	1	1	20.7284	19.8191	21.2428	20.5803	20.1213	19.8973	18.4722	19.1282	19.7039	19.1371	19.0573	18.9875	0.405912	0.00284093
Down	B1AVD1	Xaa-Pro aminopeptidase 2	Xpnpep2	76 kDa	15	15	28.0199	27.4625	28.3647	28.9257	27.9162	26.6839	27.1577	26.3291	26.5875	26.912	26.7453	27.534	0.409547	0.00288065
Down	P18761	Carbonic anhydrase 6	Ca6	36 kDa	11	11	30.9667	32.0548	32.8639	32.9785	31.2699	30.0833	31.6815	31.0559	31.8034	29.9446	29.6126	31.0572	0.41225	0.0385292
Down	P07724	Albumin	Alb	69 kDa	34	34	33.709	34.0444	34.7034	33.5938	32.8062	31.3731	32.9103	32.7287	33.75	31.971	32.2321	32.4994	0.412821	0.0136678
Down	P05201	Aspartate aminotransferase, cytoplasmic	Got1	46 kDa	12	12	28.9105	28.6601	29.518	28.7325	28.8522	28.1138	28.571	25.5759	28.2533	27.9519	27.1631	28.066	0.416408	0.016398
Down	Q80V42	Carboxypeptidase M	Cpm	51 kDa	7	7	23.3444	23.1823	23.7722	22.3022	22.7708	21.7751	22.1414	22.3664	22.0825	22.2022	20.1359	22.0197	0.418474	0.00823607
Down	P09803	Cadherin-1	Cdh1	98 kDa	12	12	31.2539	30.2567	31.1563	31.0433	30.7386	29.5111	29.9464	30.0503	30.0554	29.2496	29.2605	29.4223	0.421172	0.000535217
Down	P40237	CD82 antigen	Cd82	30 kDa	7	7	24.7501	23.4282	24.4292	24.1566	24.883	23.1597	23.6272	22.7104	21.7956	23.7933	23.7671	22.7827	0.423793	0.00841899
Down	Q8R146	Acylamino-acid-releasing enzyme	Apeh	82 kDa	17	17	29.2427	28.458	29.4429	29.2901	28.917	27.6898	28.2041	28.1672	28.1115	27.6486	27.4959	27.6713	0.430872	0.000600966
Down	P59108	Copine-2	Cpne2	61 kDa	7	6	23.6265	22.3697	24.1234	23.107	23.7888	22.5534	22.7924	21.4552	21.1763	22.7484	22.3142	22.3507	0.433941	0.0140114
Down	P09055	Integrin beta-1	Itgb1	88 kDa	13	13	27.1654	26.5032	27.8015	27.1776	27.1203	26.2725	26.0879	26.1567	25.6227	25.7043	25.9264	25.8765	0.434067	0.00220257
Down	A0A0R4J0I1	Serine protease inhibitor A3K	Serpina3k	47 kDa	19	4	26.1204	25.7652	26.7395	26.3249	26.3761	24.6275	26.3761	24.9831	25.1697	24.9895	24.3528	24.9656	0.435616	0.00218469
Down	Q9JLB4	Cubilin	Cubn	399 kDa	45	45	29.6776	29.2755	30.3536	29.8501	29.4375	28.794	29.2356	27.3743	29.5783	28.3302	27.2639	29.181	0.440703	0.015288
Down	Q8BHL4	Retinoic acid-induced protein 3	Gprc5a	40 kDa	2	2	23.9401	23.3969	23.7995	23.456	24.2515	22.5515	23.2044	22.3612	22.2201	23.2429	22.133	22.4801	0.444492	0.000534121
Down	P97352	Protein S100-A13	S100a13	11 kDa	3	3	23.8501	25.4372	24.1046	23.947	25.004	24.1045	22.4556	22.3579	23.0555	24.0928	23.798	23.2414	0.445115	0.0215774
Down	Q9DBX3	Sushi domain-containing protein 2	Susd2	91 kDa	12	12	28.9169	27.9291	29.3979	28.5958	28.5398	27.5564	27.6635	27.6871	27.4378	27.3906	27.2527	27.6337	0.447966	0.00712312
Down	Q8BMD8	Calcium-binding mitochondrial carrier protein SCaMC-1	Slc25a24	53 kDa	4	4	23.975	25.143	24.458	24.0528	24.8223	23.9302	23.3213	23.7611	22.6633	24.5481	22.3085	22.9554	0.455398	0.0119314
Down	O88310	Intelectin-1a	Itln1	35 kDa	8	8	27.3364	27.2845	27.551	27.0025	27.85	26.5789	26.6972	27.4113	25.4901	26.1883	25.6395	25.8915	0.45567	0.0037151
Down	Q8K0C5	Zymogen granule membrane protein 16	Zg16	18 kDa	4	4	30.9351	29.8739	31.5299	30.8594	30.4288	29.184	30.4755	29.7519	30.7071	28.8799	28.9621	29.2517	0.458915	0.0172524
Down	Q6DYE8	Ectonucleotide pyrophosphatase/phosphodiesterase family member 3	Enpp3	99 kDa	25	25	31.1103	30.3391	32.1126	31.027	30.7078	29.9339	30.3825	29.6031	30.3747	29.7688	29.5551	30.0476	0.464223	0.0159971
Down	P97435	Enteropeptidase	Tmprss15	119 kDa	16	16	28.9541	28.0571	29.8622	28.5268	28.4788	27.5585	28.1109	27.6945	28.0184	27.8957	27.1125	27.3075	0.465018	0.0182616
Down	Q7TMB8	Cytoplasmic FMR1-interacting protein 1	Cyfip1	145 kDa	3	3	17.8687	17.2903	18.7986	17.9086	17.744	16.1326	16.9216	14.9712	16.8129	17.3599	18.2844	17.287	0.467235	0.0413514
Down	Q9EQH2	Endoplasmic reticulum aminopeptidase 1	Erap1	107 kDa	28	28	28.0515	27.9562	28.2186	27.1434	27.7005	27.0588	27.0325	26.6219	26.546	26.6272	26.5224	26.6628	0.469911	0.0022133
Down	Q91WU0	Carboxylesterase 1F	Ces1f	62 kDa	19	16	27.0901	27.9532	27.1733	26.6969	27.3981	26.9144	26.9575	25.1425	25.072	26.9361	26.1762	26.0131	0.470028	0.0158227
Down	Q8K157	Galactose mutarotase	Galm	38 kDa	8	8	25.7702	26.5166	25.3234	25.8392	26.1307	25.0016	23.197	25.0509	25.2447	25.8519	24.8614	24.667	0.474076	0.0155321
Down	Q9EPQ7	StAR-related lipid transfer protein 5	Stard5	24 kDa	4	4	23.623	23.9008	23.2611	22.7204	23.6193	23.1996	22.0295	21.1976	21.9732	23.5744	22.2778	22.242	0.476765	0.0152416
Down	P02798	Metallothionein-2	Mt2	6 kDa	1	1	17.3403	18.162	17.0986	19.0225	16.994	16.6095	16.9392	16.0033	15.9557	17.4069	17.2229	16.5041	0.479502	0.0494926
Down	A0A075B5T3	Immunoglobulin heavy variable 6-6 (Fragment)	Ighv6-6	13 kDa	4	3	22.3543	23.014	21.6746	22.2698	22.766	22.4811	20.8643	19.6822	21.6968	21.2124	21.7788	21.8841	0.484877	0.0302113
Down	A0A286YCS4	Anion exchange protein	Slc4a7	140 kDa	1	1	17.6508	18.5061	18.7736	18.2435	17.56	17.2685	17.0528	16.7389	17.0788	17.5427	17.369	16.7178	0.487343	0.00786683
Down	Q9CQ11	Lymphocyte antigen 6 complex, locus M	Ly6m	12 kDa	2	2	22.8939	22.23	22.675	22.1266	22.643	21.1835	21.5056	21.9501	20.048	21.6424	22.4535	21.6527	0.492147	0.0110507
Down	Q9QYZ9	Serine protease 30	Prss30	34 kDa	5	5	25.38	25.9244	26.4689	25.0782	25.3369	24.3763	24.527	25.0001	24.3587	24.0701	25.4221	24.5769	0.493479	0.0106741
Down	Q8BP56	Protein-glucosylgalactosylhydroxylysine glucosidase	Pgghg	76 kDa	7	7	22.0325	21.9909	22.0285	22.0736	21.8873	20.9725	20.4766	20.9902	20.7943	21.4705	21.9718	20.2994	0.497897	0.00334773
Up	Q9JIP7	Solute carrier family 15 member 1	Slc15a1	79 kDa	7	7	23.1646	21.4728	23.2985	22.6076	22.9715	23.6798	24.7482	22.618	23.4014	23.0832	24.6108	24.2552	2.09642	0.0398795
Up	G3X9Y6	Aldo-keto reductase family 1, member C19	Akr1c19	37 kDa	9	8	26.2446	25.458	26.3708	26.1451	26.2256	27.5233	27.0727	27.0088	27.722	28.0498	27.0795	25.6845	2.10544	0.00972837
Up	Q9DCC7	Isochorismatase domain-containing protein 2B	Isoc2b	23 kDa	2	2	18.6367	17.2862	17.9293	18.1926	16.832	19.4309	18.9139	18.1943	18.5472	19.7769	18.6918	18.4075	2.10881	0.0257733
Up	Q60605	Myosin light polypeptide 6	Myl6	17 kDa	5	5	24.0322	24.2598	23.4719	23.4932	24.9047	25.7367	24.9235	24.9139	25.3672	24.8827	24.9304	25.0087	2.10915	0.0113991
Up	P60766	Cell division control protein 42 homolog	Cdc42	21 kDa	7	5	23.4181	23.1096	22.5847	22.6607	24.0344	23.8505	24.4596	24.279	24.6198	24.1487	24.2248	24.2112	2.13567	0.0116756	✓
Up	P14733	Lamin-B1	Lmnb1	67 kDa	3	3	18.8976	20.1957	18.0053	19.1659	20.3421	20.5412	20.9166	19.5983	19.7953	21.3666	20.3936	21.0163	2.29256	0.0493924
Up	Q78ZA7	Nucleosome assembly protein 1-like 4	Nap1l4	43 kDa	3	2	18.1364	18.6229	18.507	17.35	17.6667	18.2647	20.8946	18.4119	20.0978	19.0421	19.2562	18.9092	2.31572	0.0185046	✓
Up	Q61207	Prosaposin	Psap	61 kDa	9	9	26.3346	25.3461	25.7064	24.7402	26.5914	27.3775	27.3423	26.1334	25.8457	26.8617	27.7687	27.4849	2.34518	0.02024	✓
Up	Q62468	Villin-1	Vil1	93 kDa	33	33	29.6117	28.388	28.6828	28.0971	29.1142	29.9483	30.4083	30.3936	29.8489	29.5848	30.107	30.0749	2.41742	0.00592502
Up	P11438	Lysosome-associated membrane glycoprotein 1	Lamp1	44 kDa	4	4	24.2143	23.8889	22.966	23.6733	24.2869	26.3192	23.4949	25.0027	26.0278	23.9021	24.8628	25.9645	2.4219	0.0249988	✓
Up	P08752	Guanine nucleotide-binding protein G(i) subunit alpha-2	Gnai2	40 kDa	5	3	19.9299	18.4118	18.5017	17.2848	19.0872	20.1479	20.1222	19.987	19.5465	20.2878	20.3591	19.0345	2.43404	0.0381865	✓
Up	O88653	Ragulator complex protein LAMTOR3	Lamtor3	14 kDa	2	2	18.1303	19.9525	19.0122	19.2033	17.7614	20.2304	18.8955	19.5449	19.6297	21.0662	20.5752	20.7266	2.43437	0.0300096
Up	O54962	Barrier-to-autointegration factor	Banf1	10 kDa	2	2	20.4919	21.556	20.1945	20.8172	21.4279	22.0183	21.7119	21.8865	21.7708	22.9113	22.4034	22.597	2.44203	0.00419923
Up	Q9CWJ9	Bifunctional purine biosynthesis protein ATIC	Atic	64 kDa	15	15	25.5308	25.2725	25.8353	25.2244	24.0646	26.2331	25.8867	26.4849	26.4298	26.7873	27.0998	26.4135	2.44684	0.00862482
Up	P62301	40S ribosomal protein S13	Rps13	17 kDa	2	2	17.214	17.0023	17.7333	16.7328	17.9797	17.788	18.5022	17.0193	19.2556	19.4092	19.5993	18.8311	2.45688	0.0125887
Up	Q9D898	Actin-related protein 2/3 complex subunit 5-like protein	Arpc5l	17 kDa	2	2	17.5882	17.0395	18.418	17.2776	17.3386	19.0277	17.2067	18.1095	18.8667	19.6067	19.3926	19.6503	2.47048	0.0104155
Up	A0A5F8MQB6	Calcium-activated chloride channel regulator 4A	Clca4a	102 kDa	17	5	22.2688	22.2968	23.2005	22.6283	22.4711	24.3218	23.3294	22.2382	24.0649	24.4594	24.8778	23.8679	2.47396	0.0068215
Up	P28843	Dipeptidyl peptidase 4	Dpp4	87 kDa	24	24	28.7194	27.6007	28.967	28.522	28.4322	30.1209	28.9627	30.7272	30.7085	29.2489	30.2947	28.2654	2.48449	0.0122236	✓
Up	Q8VEM8	Phosphate carrier protein, mitochondrial	Slc25a3	40 kDa	5	5	19.7255	20.8863	19.5027	20.362	21.3326	21.6203	22.1364	21.4371	21.2739	22.4383	21.656	21.1913	2.49184	0.0139714
Up	P15626	Glutathione S-transferase Mu 2	Gstm2	26 kDa	11	5	22.9957	24.9417	22.4156	23.1953	24.2744	24.8183	24.0707	24.7278	25.5562	25.2176	25.3392	24.4569	2.49542	0.0413761
Up	Q8CGK3	Lon protease homolog, mitochondrial	Lonp1	106 kDa	2	2	17.4955	17.3031	16.5315	18.1128	17.129	18.3837	17.9607	16.5423	19.5254	19.5887	20.3438	18.1203	2.50267	0.0390877
Up	A0A0R4J0Z8	Harmonin	Ush1c	62 kDa	19	19	24.8684	22.8164	23.4618	23.8702	24.5408	25.2656	25.4758	25.5094	24.9146	24.8472	25.5034	25.2031	2.52108	0.0197993
Up	Q9CYZ2	Tumor protein D54	Tpd52l2	24 kDa	2	2	17.9567	17.0391	17.7707	17.659	19.008	19.4109	17.4583	17.604	19.5866	20.4112	20.8806	19.2183	2.52729	0.0462434	✓
Up	P97864	Caspase-7	Casp7	34 kDa	5	5	23.2222	23.8118	22.2484	21.0955	23.2438	24.0572	23.2865	23.9063	23.4538	24.2165	24.9925	24.532	2.53011	0.0460066	✓
Up	Q9CQW1	Synaptobrevin homolog YKT6	Ykt6	22 kDa	3	3	18.9538	18.7456	18.2798	17.499	19.9845	19.1768	19.6554	19.7752	20.0725	19.822	21.0445	20.6983	2.53575	0.026471
Up	Q9QXL2	Kinesin-like protein KIF21A	Kif21a	187 kDa	2	2	18.2227	18.3841	18.1982	17.4825	17.2816	19.0054	18.446	18.5771	17.7433	20.9499	21.1365	18.9414	2.53728	0.0356977
Up	Q9WVA4	Transgelin-2	Tagln2	22 kDa	7	7	23.9382	24.7999	22.9332	22.5577	24.2048	24.3767	24.2775	24.6078	25.6518	25.0411	26.3133	24.9552	2.54057	0.0288357
Up	Q8JZQ5	Amiloride-sensitive amine oxidase [copper-containing]	Aoc1	85 kDa	11	11	24.3795	24.0627	22.3638	23.7292	24.9986	25.5347	25.0138	25.0298	23.6014	25.5353	25.9728	26.0788	2.54145	0.0382693	✓
Up	Q3UFF7	Lysophospholipase-like protein 1	Lyplal1	26 kDa	6	6	18.4135	19.1669	19.5704	18.8182	18.7726	20.3261	18.9016	19.795	20.904	21.1874	20.9014	20.1369	2.56532	0.00373104
Up	Q8JZN5	Complex I assembly factor ACAD9, mitochondrial	Acad9	69 kDa	19	19	23.2721	24.9273	23.5311	22.3804	24.7001	25.5984	25.1278	25.2724	24.3302	25.7322	24.825	24.9739	2.56794	0.0413876
Up	Q99K85	Phosphoserine aminotransferase	Psat1	40 kDa	2	2	18.9096	17.2226	17.3687	18.3391	17.4339	19.0498	18.075	17.8364	18.9719	19.5261	20.0397	21.0771	2.58535	0.0285878
Up	P61027	Ras-related protein Rab-10	Rab10	23 kDa	4	2	19.4416	19.0611	18.6879	19.1338	20.0561	19.871	20.3993	20.976	21.5122	20.647	21.0247	20.1714	2.60501	0.00154383
Up	O55111	Desmoglein-2	Dsg2	122 kDa	15	15	24.0112	24.7493	22.0355	22.7595	24.2111	24.9955	24.3086	25.4606	24.0744	24.8827	25.5835	25.3221	2.62704	0.0465693
Up	P53612	Geranylgeranyl transferase type-2 subunit beta	Rabggtb	38 kDa	2	2	17.9898	18.5158	18.6186	17.7821	17.1224	19.6887	17.1233	17.7158	20.1812	20.3376	20.403	20.3648	2.63231	0.0429873
Up	P02816	Prolactin-inducible protein homolog	Pip	17 kDa	7	7	26.8954	26.5968	27.4133	28.2929	27.0244	28.3904	28.4375	29.9031	29.1032	27.0523	28.9791	28.6606	2.64281	0.00987893	✓
Up	Q3UGR5	Haloacid dehalogenase-like hydrolase domain-containing protein 2	Hdhd2	29 kDa	5	5	21.9572	22.2571	21.6988	21.3015	23.448	23.4072	23.3114	23.7744	23.5707	23.5989	23.7266	23.3719	2.64779	0.017031
Up	P97823	Acyl-protein thioesterase 1	Lypla1	25 kDa	4	4	23.4833	22.6747	21.7903	22.2154	23.5172	24.0752	24.006	23.6722	23.7665	25.0803	24.3888	24.1509	2.68822	0.00961413
Up	P26040	Ezrin	Ezr	69 kDa	16	11	23.7595	23.1874	23.2724	22.8771	24.1216	24.8282	24.5316	25.8812	24.2471	24.4142	25.0034	25.1968	2.69107	0.00102228	✓
Up	P19123	Troponin C, slow skeletal and cardiac muscles	Tnnc1	18 kDa	1	1	22.7283	22.3728	22.6478	23.8386	22.6335	24.2411	24.7739	24.5604	24.1165	23.5925	23.7774	24.8543	2.69359	0.0020179	✓
Up	Q01339	Beta-2-glycoprotein 1	Apoh	39 kDa	10	10	23.1463	23.9131	22.0196	23.1743	22.2915	23.6071	24.536	24.2307	25.0427	24.3313	23.9035	24.7651	2.70611	0.00894582	✓
Up	Q9CR51	V-type proton ATPase subunit G 1	Atp6v1g1	14 kDa	2	2	17.0389	19.0687	19.5555	17.4967	18.01	20.446	18.0987	19.1554	19.723	20.0692	19.6468	20.5802	2.71364	0.03766
Up	P56656	Cytochrome P450 2C39	Cyp2c39	56 kDa	2	2	19.8956	18.9683	18.4201	19.3878	20.5232	22.0715	21.8515	21.3636	20.4884	21.8409	20.002	18.5677	2.72201	0.0381101
Up	Q6P1F6	Serine/threonine-protein phosphatase 2A 55 kDa regulatory subunit B alpha isoform	Ppp2r2a	52 kDa	4	4	17.6664	17.5721	19.3913	18.2564	18.5739	20.0365	17.9313	18.4787	19.8277	21.4164	20.203	20.2688	2.72352	0.0261728	✓
Up	Q9EPK2	Protein XRP2	Rp2	39 kDa	1	1	17.4481	17.1936	17.0173	18.7986	17.7139	19.4252	19.4133	18.6153	18.3902	18.8894	19.6649	19.2043	2.73549	0.00582666
Up	Q8R001	Microtubule-associated protein RP/EB family member 2	Mapre2	37 kDa	1	1	18.4694	19.1384	18.8844	17.3503	17.8431	20.8793	18.9004	17.1341	19.7587	20.8374	20.6053	20.4091	2.73602	0.0403729
Up	Q91W89	Alpha-mannosidase 2C1	Man2c1	116 kDa	5	5	19.2586	17.384	17.815	17.5563	18.4758	20.426	20.5739	17.4175	19.1831	20.3005	19.1048	19.9133	2.75477	0.0225699	✓
Up	P01899	H-2 class I histocompatibility antigen, D-B alpha chain	H2-D1	41 kDa	11	5	23.9715	21.5506	23.8198	22.2338	24.1802	24.5171	24.6325	25.0377	23.6147	24.6419	25.0373	24.864	2.76939	0.0468824
Up	P62196	26S proteasome regulatory subunit 8	Psmc5	46 kDa	4	4	17.7773	19.1522	16.666	18.3351	17.7034	20.4558	18.6818	18.6348	17.6052	20.1089	20.0082	20.3206	2.78055	0.030049	✓
Up	A0A0A6YVP0	Immunoglobulin heavy constant gamma 2B (Fragment)	Ighg2b	44 kDa	8	6	22.9866	22.9688	21.7719	22.8984	21.7684	26.1716	23.3933	22.7301	23.4762	25.9353	23.0289	22.9444	2.78065	0.0426403
Up	A2A863	Integrin beta-4	Itgb4	202 kDa	21	21	23.283	22.3642	21.621	21.6093	23.9269	24.1597	23.5956	24.2683	22.8074	24.2116	25.2238	24.0053	2.78549	0.0288922	✓
Up	Q8VCG1	Deoxyuridine 5'-triphosphate nucleotidohydrolase	Dut	21 kDa	1	1	18.565	17.1209	17.0551	17.9703	17.8079	19.3199	18.8862	19.0824	18.7055	19.3377	19.7433	19.2131	2.78987	0.00355648
Up	Q9QZQ1	Afadin	Afdn	207 kDa	6	6	18.6577	17.6638	17.9385	17.8384	17.688	20.4412	19.1718	18.4489	18.5721	20.6538	19.9526	18.8436	2.79589	0.00416745	✓
Up	P46638	Ras-related protein Rab-11B	Rab11b	24 kDa	8	8	24.1944	24.0301	23.4559	23.5832	25.1387	25.0217	24.4002	25.4198	25.5063	26.6112	26.0938	25.9872	2.82196	0.00481604
Up	Q9Z0Z4	Hephaestin	Heph	130 kDa	15	15	23.7095	24.1163	22.3857	22.5278	25.3573	25.0936	24.8563	25.5882	24.8595	25.5253	25.6064	24.3783	2.84883	0.0482236
Up	Q61543	Golgi apparatus protein 1	Glg1	134 kDa	6	6	18.065	17.9392	18.5894	19.3401	17.7683	20.9297	19.3267	17.3583	20.0669	21.4342	21.3662	18.5545	2.87175	0.044792
Up	Q8BFZ3	Beta-actin-like protein 2	Actbl2	42 kDa	5	1	28.4325	28.0637	27.6149	27.284	28.5202	29.076	29.3441	30.0159	30.0117	29.0457	29.5572	29.4903	2.8734	0.000933168
Up	Q9JM76	Actin-related protein 2/3 complex subunit 3	Arpc3	21 kDa	3	3	18.1094	18.2715	18.074	20.4411	20.2719	20.9023	20.1444	19.4726	20.504	21.4546	20.796	20.7132	2.89989	0.0439006
Up	Q3V0K9	Plastin-1	Pls1	70 kDa	21	17	26.4233	26.3977	25.2638	25.4226	26.3978	27.2358	27.6621	27.7055	27.2088	27.2331	28.3268	27.3643	2.93376	0.00156805
Up	Q3TXS7	26S proteasome non-ATPase regulatory subunit 1	Psmd1	106 kDa	7	7	18.1566	17.5265	16.8618	17.8867	16.8753	18.4547	17.0145	17.069	19.0539	20.4989	20.7053	20.3203	2.93889	0.0433331
Up	P56567	Cystatin-A	Csta	11 kDa	4	4	21.9714	22.7698	21.9784	22.1836	23.2456	23.4663	24.1445	24.5085	23.5297	24.0603	23.8004	24.4441	2.95605	0.00112398
Up	P70441	Na(+)/H(+) exchange regulatory cofactor NHE-RF1	Slc9a3r1	39 kDa	12	12	27.2738	25.6453	26.2673	25.1926	26.42	27.5378	27.9172	27.9804	27.4211	27.2827	28.2199	27.7433	2.96722	0.00870001
Up	Q9R111	Guanine deaminase	Gda	51 kDa	16	16	24.9203	25.3825	23.1523	23.1403	24.8754	25.4942	24.9528	26.098	24.8821	25.7826	27.2976	26.5792	2.9801	0.0277032
Up	Q9R1J0	Sterol-4-alpha-carboxylate 3-dehydrogenase, decarboxylating	Nsdhl	41 kDa	3	3	20.0473	17.261	18.4233	18.4017	17.9712	21.1512	21.0186	19.9543	17.6208	21.1302	20.2385	18.864	2.98117	0.04339
Up	P46460	Vesicle-fusing ATPase	Nsf	83 kDa	8	8	19.2395	19.2568	18.3256	17.7802	18.9714	21.4481	19.2254	19.4103	18.9758	21.8035	21.6663	19.547	2.99376	0.0193928	✓
Up	Q61703	Inter-alpha-trypsin inhibitor heavy chain H2	Itih2	106 kDa	4	4	18.1681	16.8402	19.137	17.3189	18.1937	16.9615	19.7966	20.1543	19.7619	20.2756	19.1357	20.5624	3.00964	0.0257703
Up	Q91Z83	Myosin-7	Myh7	223 kDa	3	1	18.7698	17.6838	17.401	17.5388	17.8614	19.4936	20.0677	19.1769	18.1666	19.5683	20.2822	19.3457	3.0148	0.00121658	✓
Up	Q8K419	Galectin-4	Lgals4	36 kDa	10	10	25.9606	25.9161	25.4284	25.3679	26.3582	27.3909	26.7014	26.9183	27.6102	26.8579	28.1662	28.1861	3.02761	0.00030318
Up	Q8C4X2	Casein kinase I isoform gamma-3	Csnk1g3	49 kDa	4	4	17.609	17.0608	15.4225	18.4608	18.0951	18.8813	16.4446	19.5357	18.7513	19.2396	20.5227	19.2196	3.05777	0.0491587
Up	Q9DAK9	14 kDa phosphohistidine phosphatase	Phpt1	14 kDa	3	3	18.6624	17.412	20.4453	18.1619	18.1556	19.9523	18.4487	19.0808	20.8678	20.7571	21.5751	20.5837	3.05959	0.0377146	✓
Up	P97364	Selenide, water dikinase 2	Sephs2	48 kDa	2	2	17.9948	19.4904	18.044	17.1137	19.8995	20.3493	19.9844	19.529	19.6555	20.6872	20.3827	20.2748	3.06267	0.0323095
Up	P10649	Glutathione S-transferase Mu 1	Gstm1	26 kDa	9	5	25.1684	26.6387	25.3044	24.3042	26.1747	26.5966	26.4897	27.2457	28.4533	26.9975	27.3908	26.8357	3.08673	0.0116716	✓
Up	P67871	Casein kinase II subunit beta	Csnk2b	25 kDa	2	2	17.6196	18.7527	17.9371	18.8905	18.1406	21.9902	20.2686	17.2521	19.0286	20.7064	20.3093	19.8407	3.12878	0.0267763
Up	P60710	Actin, cytoplasmic 1	Actb	42 kDa	14	10	29.7874	29.4761	29.0168	28.679	29.9436	30.6464	30.9003	31.548	31.5467	30.5301	31.2454	31.0296	3.21137	0.000492074	✓
Up	Q9Z331	Keratin, type II cytoskeletal 6B	Krt6b	60 kDa	17	4	21.8666	20.4246	23.2709	21.3286	21.2628	22.8317	22.5045	24.3897	22.2177	24.2007	23.0056	24.1212	3.23494	0.0196671
Up	P61924	Coatomer subunit zeta-1	Copz1	20 kDa	2	2	17.6027	19.1804	19.9179	18.0397	18.5268	20.2745	17.6307	19.43	21.533	20.8739	21.6173	21.0906	3.24107	0.030898
Up	Q91X72	Hemopexin	Hpx	51 kDa	17	17	28.4774	28.5308	28.7385	26.9938	28.2055	29.9309	29.8943	29.7933	29.9097	30.2276	29.6527	29.9421	3.28987	0.00439906	✓
Up	Q9Z204	Heterogeneous nuclear ribonucleoproteins C1/C2	Hnrnpc	34 kDa	3	3	19.0232	20.462	17.5953	18.4478	20.7136	21.2154	20.3225	20.1401	20.7961	21.0513	21.8563	21.4709	3.31854	0.0400369
Up	P28271	Cytoplasmic aconitate hydratase	Aco1	98 kDa	19	19	24.9595	24.9671	23.8112	23.3848	24.8473	26.4077	26.1222	25.2712	26.499	26.5501	25.9798	26.1199	3.34438	0.00339188	✓
Up	Q9D662	Protein transport protein Sec23B	Sec23b	86 kDa	6	5	17.671	17.6366	19.3942	18.267	17.6114	17.8037	20.4363	16.9793	21.2019	20.1667	21.0185	21.3997	3.34492	0.0453492
Up	Q8K0J2	UDP-GlcNAc:betaGal beta-1,3-N-acetylglucosaminyltransferase 7	B3gnt7	45 kDa	4	4	18.591	21.5026	18.7987	18.9602	20.1421	20.4829	19.2749	21.9749	21.5854	22.2032	21.9715	21.9347	3.3586	0.033401
Up	Q8QZR3	Pyrethroid hydrolase Ces2a	Ces2a	62 kDa	12	9	24.8656	25.1881	25.0379	24.4987	26.2307	27.8156	27.6238	26.5385	26.2613	28.1004	26.0638	25.9816	3.35881	0.00295617
Up	Q99P58	Ras-related protein Rab-27B	Rab27b	25 kDa	6	4	18.1619	18.0077	18.9637	18.3499	19.4201	19.7122	19.9435	20.2651	20.7863	20.6549	20.7487	20.2025	3.36314	0.000859607
Up	Q9D5J6	Sedoheptulokinase	Shpk	51 kDa	5	5	19.2025	18.2667	17.7142	19.3414	18.9552	20.4016	19.2386	19.7928	20.6566	21.0921	21.2925	20.6961	3.37971	0.00204033
Up	Q99LP6	GrpE protein homolog 1, mitochondrial	Grpel1	24 kDa	6	6	17.9317	16.8332	19.4031	18.53	18.9396	20.2841	18.8632	20.366	19.331	22.3768	20.7457	18.6291	3.38133	0.0240519
Up	Q9JJ28	Protein flightless-1 homolog	Flii	145 kDa	2	2	19.8156	17.9949	19.2348	16.9984	16.6975	20.7859	18.4857	20.5535	18.1515	20.6131	20.3778	20.3737	3.38145	0.0461403
Up	F8VQM5	Sucrase isomaltase (alpha-glucosidase)	Sis	209 kDa	56	52	30.7532	29.7079	30.9497	33.2447	30.6006	32.7919	31.9757	33.7602	33.5122	31.7691	32.8614	32.9977	3.38349	0.0366716
Up	Q05920	Pyruvate carboxylase, mitochondrial	Pc	130 kDa	10	10	21.8088	21.629	21.399	22.0454	21.612	23.5212	23.8399	23.7175	24.4646	22.7118	22.3526	23.6009	3.38583	0.000328806	✓
Up	P62075	Mitochondrial import inner membrane translocase subunit Tim13	Timm13	10 kDa	3	3	19.9393	18.634	17.8452	17.1024	19.6532	20.247	20.1923	19.5727	20.4546	22.3373	21.5349	18.4795	3.40532	0.0352956
Up	G3X8T9	Serine protease inhibitor A3N	Serpina3n	47 kDa	19	3	24.894	24.5418	25.7395	24.4357	25.3968	26.2715	27.4195	27.4282	24.683	27.4893	26.8079	27.324	3.41818	0.00348249
Up	Q9R0Q7	Prostaglandin E synthase 3	Ptges3	19 kDa	3	3	17.9063	18.2764	18.6135	19.7671	16.2097	18.7787	18.4495	19.296	22.2835	20.2876	21.3026	19.1265	3.4282	0.0498288
Up	Q6P8M1	Putative deoxyribonuclease TATDN1	Tatdn1	33 kDa	8	8	17.9273	18.0057	18.6749	17.9058	18.6413	19.4205	18.0476	19.1145	20.4634	21.7219	21.4739	19.8326	3.43343	0.0106807
Up	O88738	Baculoviral IAP repeat-containing protein 6	Birc6	532 kDa	5	5	17.5852	19.0671	18.5864	17.5197	19.3003	20.1687	20.2693	19.0682	18.648	20.7498	21.3106	21.1661	3.44733	0.00758351
Up	Q9D816	Cytochrome P450 2C55	Cyp2c55	56 kDa	11	10	24.0323	23.1616	21.6146	21.8893	24.8658	25.9929	25.7468	25.2765	23.8716	25.8446	23.8259	23.7415	3.45147	0.0444345
Up	P84084	ADP-ribosylation factor 5	Arf5	21 kDa	6	3	23.3314	23.1139	23.001	22.8638	23.8042	24.0204	24.7544	25.3891	25.8648	24.7517	25.5196	24.786	3.45676	0.000101979
Up	Q61730	Interleukin-1 receptor accessory protein	Il1rap	66 kDa	3	3	18.2519	20.7657	18.7082	18.372	19.4728	19.6722	21.7553	20.1662	21.9536	20.7208	20.2332	21.8558	3.46785	0.0149613
Up	Q9EPB4	Apoptosis-associated speck-like protein containing a CARD	Pycard	21 kDa	4	4	16.8718	18.0444	18.9689	19.0849	18.1957	18.7977	18.9441	20.0157	21.0451	20.2569	20.7403	20.4124	3.47538	0.00721905
Up	Q60590	Alpha-1-acid glycoprotein 1	Orm1	24 kDa	6	2	21.0616	21.5847	21.1032	20.2843	20.5899	22.5617	22.9028	22.3557	22.0841	23.1656	22.8785	23.1421	3.48817	0.000216297	✓
Up	A0A0R4J094	Fumarylacetoacetate hydrolase domain-containing 2A	Fahd2a	35 kDa	7	7	18.9085	20.334	18.4531	17.6454	21.2633	21.4087	20.8244	21.2838	20.7482	22.5692	20.8607	20.1727	3.48967	0.0479137
Up	O89053	Coronin-1A	Coro1a	51 kDa	4	4	20.3335	19.1755	17.5425	17.8923	17.4796	18.5286	19.1867	18.629	21.208	21.0533	21.4204	22.0656	3.51648	0.0442915	✓
Up	Q922K9	Tyrosine-protein kinase FRK	Frk	59 kDa	8	8	18.0706	18.4512	19.7283	18.0572	17.6766	21.4055	20.3686	17.822	17.8764	21.1691	22.6338	20.2021	3.51682	0.042925
Up	P80313	T-complex protein 1 subunit eta	Cct7	60 kDa	4	4	17.6161	19.5662	18.1889	19.4776	17.6813	20.9479	19.6443	18.4896	21.4852	20.7637	20.1759	20.7424	3.51928	0.0109868
Up	Q91VZ6	Stromal membrane-associated protein 1	Smap1	48 kDa	3	3	19.6356	18.6369	17.5044	18.6773	20.0214	22.8094	18.7689	21.098	19.6737	20.946	20.4303	21.3027	3.53887	0.0194697
Up	P47757	F-actin-capping protein subunit beta	Capzb	31 kDa	7	7	23.6208	24.3338	21.5924	21.7175	24.0922	24.9707	24.1673	24.7154	25.012	25.0787	25.3661	24.9644	3.54319	0.0344096
Up	D3Z494	Aldo-keto reductase family 1, member B10 (aldose reductase)	Akr1b10	33 kDa	7	5	20.0673	21.0562	21.5633	22.8134	20.8326	22.9	21.3423	22.9288	23.7538	23.8593	24.0172	22.8952	3.56267	0.012275
Up	P56375	Acylphosphatase-2	Acyp2	12 kDa	2	2	18.2065	18.1454	15.7345	17.6838	18.3492	20.2742	16.1858	18.7294	18.9377	20.3982	20.9256	20.7964	3.5802	0.0444109
Up	Q9Z2D1	Myotubularin-related protein 2	Mtmr2	73 kDa	2	1	17.1509	17.2817	18.738	16.783	16.642	19.5911	19.6687	18.9567	18.2056	18.9272	19.417	19.4046	3.60031	0.0043462
Up	P08226	Apolipoprotein E	Apoe	36 kDa	3	3	18.3836	17.7774	20.3502	17.895	16.6561	18.9734	20.0227	21.0654	20.8645	20.19	18.7184	20.6672	3.62806	0.0339641	✓
Up	Q9DAV6	R86	Serpinb9b	43 kDa	2	1	24.6212	25.783	24.9531	23.4965	23.1715	25.9824	26.361	26.7193	26.6392	25.3615	26.6287	26.1864	3.63844	0.014156
Up	P29341	Polyadenylate-binding protein 1	Pabpc1	71 kDa	4	4	16.1933	17.0347	18.4591	18.4697	18.4652	18.2721	17.8225	17.9508	20.9094	20.4066	21.7867	20.0331	3.66271	0.0337163
Up	Q61233	Plastin-2	Lcp1	70 kDa	21	16	20.887	23.8932	21.3608	20.0754	22.1572	22.4058	22.2692	22.948	24.4767	23.5615	24.4316	24.7448	3.66413	0.0434961
Up	Q3SXD3	5'-deoxynucleotidase HDDC2	Hddc2	23 kDa	4	4	18.4586	18.2808	18.8793	19.5517	16.9725	19.7995	17.6025	20.863	19.9512	21.7573	22.6001	19.5721	3.67552	0.0313733
Up	Q9Z2Y8	Pyridoxal phosphate homeostasis protein	Plpbp	30 kDa	4	4	17.4387	18.203	18.2177	18.1584	17.1701	18.6317	17.1397	19.44	20.3435	20.5746	21.6908	20.2236	3.68836	0.0146991
Up	P06683	Complement component C9	C9	62 kDa	6	6	18.6241	17.0182	17.7606	20.2917	17.1997	19.5752	19.4208	17.4279	20.3029	21.0624	20.7787	21.8752	3.69207	0.0441428	✓
Up	G5E8K5	Ankyrin-3	Ank3	214 kDa	3	3	17.1145	17.3284	16.8132	16.5375	16.0895	19.5031	16.8303	16.3038	18.0386	20.9892	20.3743	18.6396	3.71098	0.0289041	✓
Up	P11930	Nucleoside diphosphate-linked moiety X motif 19	Nudt19	40 kDa	3	3	18.5903	17.657	18.5509	19.2169	18.9983	20.7895	20.0095	20.4509	20.0981	21.7592	20.7344	19.6318	3.71546	0.000575413
Up	P27773	Protein disulfide-isomerase A3	Pdia3	57 kDa	21	20	26.4277	27.5896	25.256	26.0532	27.6166	28.4344	27.998	28.499	28.6488	28.5095	29.0663	28.2419	3.72391	0.0119605	✓
Up	Q6XPS7	L-threonine aldolase	Tha1	43 kDa	6	6	18.3675	17.315	18.1837	17.3567	17.2558	18.5629	17.0457	20.0685	18.7195	21.4593	22.3086	19.0941	3.76495	0.031839
Up	Q9JIW9	Ras-related protein Ral-B	Ralb	23 kDa	3	2	20.092	18.6581	19.1146	17.1571	20.192	21.6801	20.2593	20.7635	20.236	21.7029	21.205	20.8497	3.76826	0.0217937	✓
Up	Q80XI7	Vomeromodulin	Bpifb9a	62 kDa	2	2	17.2786	16.7622	18.0304	17.8676	17.6565	19.5332	21.2994	20.6503	20.2426	20.5102	18.7551	15.1444	3.80749	0.0496627
Up	P55264	Adenosine kinase	Adk	40 kDa	8	8	23.7381	24.6177	21.6256	22.7024	24.3187	25.9446	25.4563	24.024	25.643	26.1318	25.1376	24.9767	3.81076	0.0203142
Up	O08997	Copper transport protein ATOX1	Atox1	7 kDa	4	4	20.5123	18.847	18.2069	20.1624	20.8675	20.1559	20.5433	21.6111	24.2336	21.4011	21.9505	21.8488	3.88658	0.0212549
Up	P10605	Cathepsin B	Ctsb	37 kDa	9	9	23.2662	25.9177	23.46	25.2125	24.6149	26.9624	25.3137	27.2091	27.7158	26.3596	26.7938	24.8754	3.90992	0.0146548	✓
Up	Q9JMD3	START domain-containing protein 10	Stard10	33 kDa	1	1	16.395	18.3879	18.5474	17.7638	18.9401	17.1911	17.3135	20.7694	22.3638	20.2082	21.1484	20.8305	3.91266	0.0487899
Up	P19157	Glutathione S-transferase P 1	Gstp1	24 kDa	7	7	24.7005	24.8923	24.3727	23.6395	25.0028	26.5719	26.1268	26.3255	27.4533	26.5467	26.3907	26.0395	3.92295	0.000201238	✓
Up	P24549	Retinal dehydrogenase 1	Aldh1a1	54 kDa	15	9	25.5126	24.581	23.6487	24.6572	26.0008	27.7077	27.1281	27.0259	26.6256	27.8022	24.9805	26.736	3.93927	0.0052723	✓
Up	Q8R121	Protein Z-dependent protease inhibitor	Serpina10	52 kDa	5	5	19.0561	17.6686	16.3349	18.5071	17.3647	19.8166	18.9971	20.1909	17.4534	20.7928	20.9995	20.1304	3.95147	0.0137145
Up	P00920	Carbonic anhydrase 2	Ca2	29 kDa	10	10	26.5805	27.2668	26.3922	26.0043	26.7297	26.6866	27.5383	28.6735	29.9589	28.3599	29.5834	29.2468	3.95449	0.00318618	✓
Up	Q8BP40	Lysophosphatidic acid phosphatase type 6	Acp6	48 kDa	7	7	18.5369	18.7249	17.527	19.3652	18.7316	20.2982	19.0136	20.4221	20.7292	22.4011	21.3985	19.7783	4.00044	0.002943
Up	O09131	Glutathione S-transferase omega-1	Gsto1	27 kDa	9	9	25.7427	27.6424	25.1114	25.4405	26.9332	27.4939	27.3424	28.1613	28.7838	28.6798	28.76	28.061	4.02534	0.00965851	✓
Up	Q8VC28	Aldo-keto reductase family 1 member C13	Akr1c13	37 kDa	11	4	22.8555	22.8023	21.865	22.4465	23.8879	25.2821	24.2444	24.6336	25.1887	25.8703	24.9764	23.2896	4.03377	0.00153207
Up	P58252	Elongation factor 2	Eef2	95 kDa	28	28	25.1298	26.0744	23.7065	23.8255	26.1202	26.7909	26.0287	26.8444	27.5416	26.8566	27.6864	27.1549	4.04167	0.0145024	✓
Up	P35293	Ras-related protein Rab-18	Rab18	23 kDa	4	3	17.7135	18.7303	18.6342	19.0445	17.507	21.2857	18.1999	18.8301	21.4668	21.9663	22.4174	18.2909	4.07026	0.0278144
Up	P49935	Pro-cathepsin H	Ctsh	37 kDa	3	3	18.653	17.4174	18.4914	18.1513	16.6142	20.718	16.9376	20.5493	19.7028	20.0446	20.2561	21.058	4.08328	0.0104265
Up	Q3UW98	Chloride channel accessory 4B	Clca4b	102 kDa	21	9	23.2764	24.1616	25.1891	24.8243	24.0792	26.6188	26.3082	24.6296	26.148	26.0724	28.5078	26.0888	4.09244	0.00391886
Up	Q8BGC4	Prostaglandin reductase-3	Zadh2	41 kDa	5	5	17.9947	18.7424	18.7426	18.1278	17.8465	20.5073	18.5334	20.4736	19.0557	22.9067	21.4906	19.3168	4.0997	0.0115059	✓
Up	P97816	Protein S100-G	S100g	9 kDa	2	2	19.7893	18.0709	19.5578	18.5356	18.3386	21.3462	19.3582	20.8598	20.7908	21.7462	21.4086	20.7685	4.1081	0.00150984
Up	O89106	Bis(5'-adenosyl)-triphosphatase	Fhit	17 kDa	6	6	18.0716	16.9805	17.7885	17.6446	20.9119	19.3942	18.3603	21.2119	19.8563	22.5286	21.3717	19.5063	4.10978	0.0459103
Up	P62774	Myotrophin	Mtpn	13 kDa	2	2	19.51	17.1223	17.7313	17.8635	18.1609	18.7123	18.7391	19.4239	21.6887	20.2047	21.4389	20.7269	4.15812	0.00702069
Up	P05208	Chymotrypsin-like elastase family member 2A	Cela2a	29 kDa	5	5	25.5339	23.7575	24.9827	25.8719	24.581	27.2089	27.6234	26.5846	27.3742	25.8027	26.777	27.6386	4.1582	0.00212789
Up	O88572	Low-density lipoprotein receptor-related protein 6	Lrp6	180 kDa	4	4	16.7685	17.422	19.3401	17.6905	19.0401	19.5832	21.078	19.8431	19.1428	19.5829	20.4264	21.1536	4.17993	0.00906317	✓
Up	O55029	Coatomer subunit beta'	Copb2	102 kDa	12	12	22.6139	24.5324	20.5002	20.6468	22.8393	24.8208	23.948	23.7894	23.629	23.9754	25.2853	24.5836	4.18063	0.0492493
Up	Q8VHC3	Selenoprotein M	Selenom	16 kDa	3	3	17.0526	18.2245	17.6767	18.4299	17.9526	20.1515	20.0254	18.9483	20.0785	20.8037	20.6115	18.939	4.1977	0.000220181
Up	A0A0A6YX73	cAMP-dependent protein kinase type II-alpha regulatory subunit	Prkar2a	43 kDa	6	6	20.5841	19.2175	18.8333	18.784	19.8729	21.2278	21.7525	21.6473	21.7842	21.1741	21.9934	21.1249	4.20128	0.00213831
Up	Q9QUS9	Reg III delta	Reg3d	20 kDa	3	3	17.909	18.36	20.5484	18.7214	17.0911	20.5512	20.372	21.3984	18.2347	20.2028	22.6042	20.8154	4.20166	0.023769
Up	Q3UPH1	Protein PRRC1	Prrc1	46 kDa	4	4	17.019	18.4201	18.1637	18.8341	17.5288	20.4725	16.9922	18.8825	19.988	21.6064	21.7149	20.8649	4.232	0.0173229
Up	P36368	Epidermal growth factor-binding protein type B	Egfbp2	29 kDa	3	3	18.0994	16.5262	16.3502	18.1667	17.6075	20.9925	17.8134	20.9881	17.001	19.324	20.7687	19.1364	4.23403	0.0163757
Up	Q9R008	Mevalonate kinase	Mvk	42 kDa	5	5	18.0108	16.8003	17.0053	17.2117	18.0794	18.3269	16.7744	18.4639	19.847	20.9169	21.9131	20.3504	4.26265	0.0197938	✓
Up	D3YZZ5	Transmembrane p24-trafficking protein 7	Tmed7	25 kDa	2	2	18.1632	19.6216	18.805	17.6821	16.8453	21.5638	19.3578	18.8516	20.1285	20.4917	21.0514	20.8016	4.27964	0.00758036
Up	Q60866	Phosphotriesterase-related protein	Pter	39 kDa	9	9	21.6531	19.4802	21.3001	20.3528	22.7211	23.5188	22.8001	22.8295	22.8898	23.3249	23.5132	23.5197	4.28098	0.0175971
Up	Q91VC3	Eukaryotic initiation factor 4A-III	Eif4a3	47 kDa	5	4	16.7921	20.1697	19.5555	18.468	18.2025	21.8623	20.3632	20.181	18.6442	21.7206	20.9372	21.446	4.28353	0.0200009
Up	Q61205	Platelet-activating factor acetylhydrolase IB subunit alpha1	Pafah1b3	26 kDa	4	4	18.1689	19.3648	19.7981	19.3105	18.6496	20.1124	19.653	21.5845	21.6085	21.2445	22.5411	21.3676	4.28837	0.00116958	✓
Up	P31725	Protein S100-A9	S100a9	13 kDa	3	3	26.8842	24.9614	24.9402	25.6117	24.2459	26.4772	29.0068	25.8081	27.412	28.7691	27.0636	27.467	4.28837	0.00757199	✓
Up	Q01853	Transitional endoplasmic reticulum ATPase	Vcp	89 kDa	21	21	23.4223	22.3681	22.5874	22.7018	24.6789	25.023	24.9532	24.9095	24.9383	26.0709	25.4994	25.3806	4.29271	0.00500012	✓
Up	P99024	Tubulin beta-5 chain	Tubb5	50 kDa	14	3	17.0089	17.9853	18.1656	18.5911	18.4877	18.1239	17.5696	20.9221	21.0637	21.1045	21.9596	20.3121	4.29626	0.0149972
Up	Q8R0W0	Epiplakin	Eppk1	725 kDa	6	5	18.343	18.088	18.4025	18.6046	18.3848	21.1587	19.189	18.9547	21.8481	21.3236	21.4087	19.3981	4.29932	0.00370118
Up	P14152	Malate dehydrogenase, cytoplasmic	Mdh1	37 kDa	6	6	25.3513	25.6245	24.7033	26.0336	26.5086	27.9112	26.4459	28.0767	28.7297	27.6874	27.919	27.4791	4.30368	0.000574778	✓
Up	Q8C1A5	Thimet oligopeptidase	Thop1	78 kDa	18	17	22.4359	23.9009	21.8577	21.8605	24.4928	24.9002	24.8487	25.1164	24.9128	25.1621	25.275	25.0056	4.35294	0.0171049	✓
Up	Q9Z0G0	PDZ domain-containing protein GIPC1	Gipc1	36 kDa	1	1	19.3977	19.1177	19.1792	16.825	18.9974	20.8665	21.3981	20.4895	20.2968	20.9431	20.9685	20.8155	4.35303	0.0090367	✓
Up	P61211	ADP-ribosylation factor-like protein 1	Arl1	20 kDa	3	3	18.055	17.2916	17.5756	18.1573	17.2076	17.5496	18.5508	20.4393	21.752	19.6021	20.7597	19.8871	4.38954	0.00605536
Up	Q6ZQI3	Malectin	Mlec	32 kDa	3	3	17.3165	18.9435	17.9079	19.256	18.6584	22.43	20.1346	16.8136	20.1434	22.4467	21.4562	20.5418	4.43889	0.0275899
Up	Q6PHN9	Ras-related protein Rab-35	Rab35	23 kDa	6	5	22.6928	22.2092	19.0489	22.1595	23.0843	24.0282	23.0143	23.77	24.0009	24.3991	24.8443	23.9593	4.47963	0.0366986
Up	Q99JZ4	GTP-binding protein SAR1a	Sar1a	22 kDa	2	1	18.3527	18.1311	16.7274	17.9841	17.2712	16.1836	20.5084	19.5774	20.9376	20.3306	21.1945	20.2998	4.49537	0.0150383
Up	P19783	Cytochrome c oxidase subunit 4 isoform 1, mitochondrial	Cox4i1	20 kDa	3	3	18.6395	18.0483	17.1899	18.4608	18.7105	22.3753	19.8423	20.0786	18.6764	22.5956	21.2892	17.8146	4.5062	0.0189972	✓
Up	P32507	Nectin-2	Nectin2	57 kDa	4	4	18.5873	19.4834	17.8174	18.9834	20.3022	21.5752	19.449	21.8101	20.2668	22.3511	22.4014	20.6488	4.53119	0.00461806	✓
Up	P09103	Protein disulfide-isomerase	P4hb	57 kDa	18	18	26.4967	27.7329	25.8315	26.1995	27.6337	28.9617	28.6752	28.859	28.5745	29.4078	29.9059	28.3355	4.53493	0.0021708
Up	Q60598	Src substrate cortactin	Cttn	61 kDa	1	1	19.6585	19.6138	18.3196	18.7355	17.8713	21.0241	16.7815	21.3163	22.1525	21.7485	22.4219	21.7301	4.54802	0.0258988
Up	Q8VDM4	26S proteasome non-ATPase regulatory subunit 2	Psmd2	100 kDa	10	10	18.3188	19.9094	19.1825	18.2481	18.6172	21.1378	19.2976	20.5163	20.7818	21.9269	22.1039	21.5334	4.55468	0.0010252
Up	Q60676	Serine/threonine-protein phosphatase 5	Ppp5c	57 kDa	10	10	21.4259	22.0665	19.2263	20.7673	23.2186	23.3744	23.1712	23.6954	23.365	23.8923	23.8994	23.3742	4.58824	0.0288224	✓
Up	Q91Y97	Fructose-bisphosphate aldolase B	Aldob	40 kDa	7	7	24.2114	22.4684	22.9634	22.9094	23.7749	24.8907	25.2028	25.7676	25.3271	25.2899	26.6699	25.1341	4.60557	0.000532047
Up	Q60973	Histone-binding protein RBBP7	Rbbp7	48 kDa	9	7	17.6401	15.637	18.9953	17.489	16.6915	20.5673	16.3866	17.4093	18.4822	21.4421	21.614	20.5751	4.61413	0.0445328
Up	Q07813	Apoptosis regulator BAX	Bax	21 kDa	1	1	16.8603	16.9622	17.6135	18.8887	15.0478	20.3943	18.1956	21.0153	20.576	19.327	18.6945	16.8098	4.63651	0.0270732	✓
Up	P32883	GTPase KRas	Kras	22 kDa	5	1	18.3714	18.1499	18.9838	17.0355	19.7476	20.9561	20.3328	20.7113	20.18	20.8962	20.9367	20.7204	4.65438	0.00648321	✓
Up	P34022	Ran-specific GTPase-activating protein	Ranbp1	24 kDa	5	5	17.5169	17.5672	17.1948	19.1543	18.953	17.4895	17.8367	19.3711	21.5192	21.0255	23.1071	21.7372	4.66145	0.036057
Up	Q8BK64	Activator of 90 kDa heat shock protein ATPase homolog 1	Ahsa1	38 kDa	6	6	18.3199	17.0352	19.3398	18.0489	18.4795	21.2239	19.567	16.3787	19.9442	21.4097	22.8662	21.955	4.70159	0.0350187
Up	P49442	Inositol polyphosphate 1-phosphatase	Inpp1	43 kDa	5	5	16.9895	19.7312	18.2408	18.5245	20.3925	21.1307	19.6499	20.2715	20.3424	21.7539	22.5081	21.4553	4.72485	0.0151064	✓
Up	Q9DB05	Alpha-soluble NSF attachment protein	Napa	33 kDa	8	8	16.905	17.3221	17.895	16.5396	17.5791	19.0903	18.2161	19.4065	17.8554	21.3984	21.1354	19.3462	4.73863	0.00363781	✓
Up	P47738	Aldehyde dehydrogenase, mitochondrial	Aldh2	57 kDa	8	8	23.6684	24.1601	22.9776	22.2948	24.9649	26.2746	26.1362	26.9641	27.1342	26.1776	23.4759	24.8893	4.76141	0.00741652	✓
Up	Q99MN9	Propionyl-CoA carboxylase beta chain, mitochondrial	Pccb	58 kDa	10	10	18.5506	18.212	17.8664	19.6679	21.6025	23.1229	20.4009	22.0814	19.7287	23.144	19.2873	22.3038	4.78514	0.0345955
Up	P03958	Adenosine deaminase	Ada	40 kDa	16	16	24.7883	23.4397	23.7511	22.2367	24.7264	25.1743	23.5262	25.6791	23.9867	30.1802	25.877	27.9677	4.81471	0.0490987	✓
Up	Q32NZ6	Transmembrane channel-like protein 5	Tmc5	111 kDa	11	11	18.6776	17.5914	18.4494	18.6099	20.568	21.4251	21.4829	18.6471	20.3684	22.1528	22.672	20.6009	4.82537	0.00918586
Up	Q9QY76	Vesicle-associated membrane protein-associated protein B	Vapb	27 kDa	3	2	17.7661	17.2445	16.3614	18.6594	17.1511	20.7816	19.4065	17.0015	20.1013	20.2011	20.4122	20.0494	4.82714	0.00395512
Up	Q9QYR9	Acyl-coenzyme A thioesterase 2, mitochondrial	Acot2	50 kDa	12	10	16.6255	18.4103	17.9778	18.8713	17.3653	20.6198	21.4594	18.6543	19.1882	23.2919	20.8525	16.7869	4.82939	0.0324362
Up	Q9CYW4	Haloacid dehalogenase-like hydrolase domain-containing protein 3	Hdhd3	28 kDa	5	5	19.5344	20.8492	18.1626	18.4415	20.7127	22.7369	20.2118	21.9825	20.6013	23.6611	21.7769	21.8074	4.87479	0.0116225
Up	Q8K2B3	Succinate dehydrogenase [ubiquinone] flavoprotein subunit, mitochondrial	Sdha	73 kDa	14	14	23.7204	22.3437	23.0155	22.2537	23.3895	25.656	25.6554	25.3366	24.2078	25.7726	24.3223	25.6896	4.88975	0.00020603	✓
Up	P45591	Cofilin-2	Cfl2	19 kDa	5	4	18.3088	18.0391	17.062	18.319	18.2548	19.3679	19.6123	20.3703	21.4152	20.4056	21.0559	19.7845	4.89283	0.000109456	✓
Up	P28776	Indoleamine 2,3-dioxygenase 1	Ido1	46 kDa	5	5	17.6912	16.5999	16.7583	19.3285	18.0821	19.9426	18.7596	20.1369	17.7939	19.8003	20.7949	22.6941	4.91394	0.0133826	✓
Up	Q9JK38	Glucosamine 6-phosphate N-acetyltransferase	Gnpnat1	21 kDa	3	3	19.9187	20.9343	20.3775	16.5022	20.7266	21.5595	20.9549	21.9091	22.7383	22.4351	22.3768	21.9546	4.91745	0.0456699
Up	Q8K3X6	Ankyrin repeat and SAM domain-containing protein 4B	Anks4b	48 kDa	6	6	19.3267	19.974	18.3057	18.784	19.4113	20.3172	22.0259	22.3513	19.6219	21.8893	22.2136	21.8169	4.93127	0.000883344
Up	Q8R081	Heterogeneous nuclear ribonucleoprotein L	Hnrnpl	64 kDa	5	5	19.1228	17.3535	16.8661	18.2517	18.3843	19.9834	17.3794	19.4588	21.3077	20.2341	22.508	21.3036	4.97625	0.0112292
Up	Q91X52	L-xylulose reductase	Dcxr	26 kDa	4	4	20.2282	22.3436	19.8389	18.0213	22.1064	22.5162	22.1115	22.6119	23.5193	23.0257	23.1174	22.8794	4.98727	0.04171
Up	G3X972	Sec24-related gene family, member C (S. cerevisiae)	Sec24c	119 kDa	9	9	19.3615	16.5639	18.5467	18.3716	16.4441	20.3526	17.9308	17.9551	19.9683	21.7608	21.5072	21.7656	4.99201	0.0223224	✓
Up	Q61847	Meprin A subunit beta	Mep1b	80 kDa	15	15	27.4433	26.3931	27.0812	27.4841	27.0124	30.6989	30.7084	28.2003	26.8649	28.2706	29.8559	31.2214	4.9937	0.00869401
Up	Q9D0I9	Arginine--tRNA ligase, cytoplasmic	Rars1	76 kDa	11	11	18.0991	16.6189	19.5279	17.4034	16.764	17.4188	16.7024	21.3297	20.5135	20.5118	22.3436	21.202	4.99478	0.0368553
Up	Q60864	Stress-induced-phosphoprotein 1	Stip1	63 kDa	8	8	17.8425	18.4238	16.9541	19.9618	17.5731	19.4597	16.5091	20.3128	22.554	22.0865	22.2446	20.1343	4.99509	0.0358459	✓
Up	Q9CQI3	Glia maturation factor beta	Gmfb	17 kDa	2	1	18.9366	18.5311	18.9855	17.8214	17.5045	20.2451	19.9922	20.5968	20.9984	21.1332	21.3477	20.4462	5.00767	0.000292867	✓
Up	Q8CAY6	Acetyl-CoA acetyltransferase, cytosolic	Acat2	41 kDa	3	1	17.1633	18.2842	17.3178	18.5965	21.7792	20.2727	21.0525	21.8039	22.0971	20.8581	20.1686	20.415	5.00847	0.0466412
Up	Q99KR3	Endoribonuclease LACTB2	Lactb2	33 kDa	4	4	16.4161	19.5437	18.9655	19.6983	18.4936	20.1815	19.8426	21.4109	21.6548	21.7692	21.1747	20.6303	5.02311	0.0126736
Up	Q9D819	Inorganic pyrophosphatase	Ppa1	33 kDa	10	10	23.9846	25.5473	23.1909	23.9748	25.3498	25.4744	25.8899	26.7688	27.7909	27.1577	27.3741	26.7206	5.02802	0.00308894
Up	Q08509	Epidermal growth factor receptor kinase substrate 8	Eps8	92 kDa	21	21	24.6735	24.1148	22.09	21.5238	24.0443	25.6099	25.9811	25.8517	24.4192	25.2401	26.3082	25.9558	5.04338	0.0161581
Up	Q9CQU0	Thioredoxin domain-containing protein 12	Txndc12	19 kDa	3	3	18.677	19.3383	18.1361	18.7965	18.94	21.0914	19.939	20.7549	21.2755	21.766	22.4759	20.542	5.07388	0.000110599
Up	Q64442	Sorbitol dehydrogenase	Sord	38 kDa	11	11	23.3084	21.6891	21.6587	22.8782	24.0231	25.356	24.7833	24.4267	24.4353	25.5148	25.0317	25.8696	5.0916	0.00416064
Up	Q9JI75	Ribosyldihydronicotinamide dehydrogenase [quinone]	Nqo2	26 kDa	6	6	21.245	21.3929	18.4988	18.3866	22.0818	22.0105	21.7021	22.7627	23.2032	23.1779	23.1015	22.7265	5.09171	0.0369284	✓
Up	Q9WUZ9	Ectonucleoside triphosphate diphosphohydrolase 5	Entpd5	47 kDa	4	4	16.7335	19.1861	18.6052	17.8643	18.3005	22.1283	20.3759	19.9529	19.6307	22.0924	20.9604	18.3227	5.12254	0.00512059	✓
Up	O35943	Frataxin, mitochondrial	Fxn	23 kDa	3	3	16.348	16.4118	17.5392	17.6828	18.0911	18.8697	17.6548	20.5355	18.2943	21.9717	20.7138	18.9829	5.13402	0.00660313	✓
Up	Q6GQT9	Nodal modulator 1	Nomo1	133 kDa	8	8	18.8333	17.2913	17.8292	17.7625	16.9514	21.8458	20.5401	17.964	16.7964	22.044	22.6386	18.8954	5.16912	0.0326385
Up	Q60972	Histone-binding protein RBBP4	Rbbp4	48 kDa	7	5	17.4631	18.9044	18.4831	17.3362	18.1042	21.2911	17.8107	20.6271	17.1935	23.0021	22.1387	20.9695	5.1875	0.0272245	✓
Up	O88986	2-amino-3-ketobutyrate coenzyme A ligase, mitochondrial	Gcat	45 kDa	7	7	16.9039	19.8797	19.5772	17.7151	19.2688	20.8477	20.0137	19.372	21.7602	22.8579	21.2715	21.2148	5.20277	0.0107723
Up	Q64737	Trifunctional purine biosynthetic protein adenosine-3	Gart	108 kDa	9	9	18.0176	18.8973	18.6898	18.8849	17.5063	22.1175	18.7056	18.1877	20.5947	19.6812	22.6683	23.4962	5.20371	0.0213295	✓
Up	Q91WU5	Arsenite methyltransferase	As3mt	42 kDa	8	8	19.601	15.858	18.3654	18.4422	17.2398	17.0334	18.4111	19.2761	22.781	21.0847	22.7537	20.6576	5.22018	0.0441306	✓
Up	Q61206	Platelet-activating factor acetylhydrolase IB subunit alpha2	Pafah1b2	26 kDa	3	3	19.472	20.2246	16.6468	18.2104	20.3766	20.6911	20.8734	21.2581	21.8391	21.4583	22.3845	21.1184	5.23653	0.0238457
Up	Q8BGT1	Leucine-rich repeat transmembrane protein FLRT3	Flrt3	73 kDa	5	5	17.6847	20.4961	16.349	17.8779	19.0745	20.3979	20.4475	20.4526	20.912	21.185	20.9987	20.455	5.26426	0.0254495
Up	Q9WU84	Copper chaperone for superoxide dismutase	Ccs	29 kDa	2	2	17.4034	19.3241	18.8306	18.106	17.4716	20.5388	20.9473	20.1529	20.6494	20.7589	20.7242	20.6844	5.31261	0.00229541
Up	Q8CDN6	Thioredoxin-like protein 1	Txnl1	32 kDa	4	4	20.6026	22.9108	18.1723	18.3368	20.6394	22.3748	21.2148	22.4791	22.9528	22.8663	23.1266	22.8866	5.37007	0.0477562
Up	P40142	Transketolase	Tkt	68 kDa	15	15	24.5162	25.0741	23.6808	23.3891	25.7973	27.2149	26.7309	26.6245	27.3026	27.321	26.2779	26.9976	5.3991	0.00361061	✓
Up	Q61239	Protein farnesyltransferase/geranylgeranyltransferase type-1 subunit alpha	Fnta	44 kDa	6	6	16.7438	18.8075	18.4515	19.4219	17.5722	20.3472	17.544	20.391	21.3382	21.4182	21.8523	21.5436	5.40435	0.00762342	✓
Up	Q9JL62	Glycolipid transfer protein	Gltp	24 kDa	5	5	19.7922	18.7607	17.0821	19.794	18.8301	20.7043	19.8246	21.7942	22.0245	21.7684	22.114	20.7877	5.41312	0.00414295
Up	Q60631	Growth factor receptor-bound protein 2	Grb2	25 kDa	4	4	20.7519	18.154	17.3428	17.8181	21.2044	21.3408	20.7262	22.1554	21.8185	21.5563	21.9736	20.8776	5.42044	0.0357569	✓
Up	Q05A75	H-2 class I histocompatibility antigen, TLA(B) alpha chain	H2-T3	44 kDa	8	4	17.4352	17.371	17.7821	18.9757	20.5966	21.7528	21.8997	21.3426	15.9419	21.8618	22.1403	21.2008	5.44526	0.0397722
Up	Q9DCJ9	N-acetylneuraminate lyase	Npl	35 kDa	8	8	17.2457	18.5572	19.2487	18.7237	17.8228	21.248	19.7795	18.9273	19.2053	20.8252	24.5688	20.853	5.47489	0.0141228
Up	Q91VD9	NADH-ubiquinone oxidoreductase 75 kDa subunit, mitochondrial	Ndufs1	80 kDa	11	11	18.5601	18.8641	19.0515	19.7929	20.5811	23.6425	20.2116	22.4547	20.0557	23.249	20.6307	22.5227	5.47891	0.00479082	✓
Up	Q00724	Retinol-binding protein 4	Rbp4	23 kDa	5	5	18.0414	19.7452	20.3289	17.7563	17.9893	21.5349	21.1787	19.8024	21.1714	21.3289	22.6972	20.8784	5.48389	0.00548858	✓
Up	P48758	Carbonyl reductase [NADPH] 1	Cbr1	31 kDa	8	8	23.0313	22.2439	22.4035	22.3245	23.4205	24.6745	25.1506	24.8993	26.8383	24.8216	25.1072	24.5243	5.50362	6.29695e-05	✓
Up	P28654	Decorin	Dcn	40 kDa	4	4	17.7402	17.7657	18.5289	17.4354	15.8168	16.7466	19.8521	19.1836	21.9958	21.0109	20.3377	20.3172	5.51419	0.00966986	✓
Up	Q9QZE7	Translin-associated protein X	Tsnax	33 kDa	4	4	17.7957	18.5876	17.3528	18.4401	16.9588	21.3719	16.9661	19.5321	20.1299	21.5375	21.1856	21.3514	5.53798	0.00676644	✓
Up	P17182	Alpha-enolase	Eno1	47 kDa	12	10	24.9176	25.7941	23.0278	24.9729	26.0568	26.842	26.4334	28.0009	28.6524	27.1089	26.9401	28.0202	5.55759	0.00557635	✓
Up	P58044	Isopentenyl-diphosphate Delta-isomerase 1	Idi1	26 kDa	5	5	23.3622	23.7975	23.1796	21.7754	23.9429	25.5563	25.3768	25.8234	25.2653	25.6946	26.1167	25.9913	5.57013	0.00196042
Up	P36993	Protein phosphatase 1B	Ppm1b	43 kDa	5	3	18.1673	16.1804	17.701	17.122	19.1047	20.0606	17.8546	18.3321	21.4555	21.3002	21.0242	20.9368	5.58919	0.00747808	✓
Up	P60335	Poly(rC)-binding protein 1	Pcbp1	37 kDa	4	3	18.5757	17.8345	17.643	16.8992	16.6493	18.6644	18.8868	20.3367	22.0648	19.0946	21.1876	19.9194	5.66356	0.00177015
Up	A0A0A6YXC3	Immunoglobulin heavy variable 1-52 (Fragment)	Ighv1-52	13 kDa	3	1	16.7061	16.6358	19.1996	18.9692	18.1531	21.0876	21.3123	20.1898	19.2836	22.8939	18.5262	19.7629	5.67205	0.00934695
Up	Q5SUR0	Phosphoribosylformylglycinamidine synthase	Pfas	145 kDa	14	14	17.285	18.381	17.8301	18.3409	20.3981	20.4629	16.3387	20.3492	22.5123	22.963	23.2492	20.7973	5.68137	0.0384787
Up	P35285	Ras-related protein Rab-22A	Rab22a	22 kDa	5	5	18.187	18.3348	16.8307	18.1296	19.3778	21.6211	19.067	20.4199	19.7561	22.3421	21.9733	19.5942	5.69608	0.00270869
Up	E9Q0N2	Receptor-type tyrosine-protein phosphatase H	Ptprh	107 kDa	4	4	18.8892	17.9574	18.4029	17.7276	17.7976	21.4956	21.887	17.6141	18.59	21.5433	22.1083	21.4279	5.70268	0.00914576
Up	P11859	Angiotensinogen	Agt	52 kDa	5	5	17.9764	22.014	18.062	16.5528	18.8481	20.8254	20.4009	19.5443	21.9931	21.9111	21.7631	21.9852	5.70675	0.0477562	✓
Up	Q9QZ88	Vacuolar protein sorting-associated protein 29	Vps29	20 kDa	5	5	18.1132	17.8035	17.0898	19.1137	18.7424	20.5295	19.4643	20.1813	19.8472	21.5048	21.4863	21.8036	5.71839	0.000567505
Up	Q62159	Rho-related GTP-binding protein RhoC	Rhoc	22 kDa	5	1	17.7135	18.3087	18.935	18.0162	18.0989	20.6566	21.0239	20.9294	20.9391	20.5547	20.7007	20.3283	5.73101	4.24405e-05	✓
Up	Q8R0F8	Acylpyruvase FAHD1, mitochondrial	Fahd1	25 kDa	4	4	19.3056	18.1081	18.6571	18.6955	20.7469	24.4654	19.0383	20.0946	20.2861	21.9186	22.7808	22.8201	5.76148	0.0148283
Up	P17563	Methanethiol oxidase	Selenbp1	53 kDa	27	27	26.7999	29.9953	26.5282	27.8263	28.3367	30.7049	29.848	32.2716	32.7669	30.9608	28.8242	27.6198	5.77872	0.0214309	✓
Up	Q9JLI0	Aldo-keto reductase a	Akr1c12	37 kDa	9	2	19.063	17.7155	17.6324	17.6601	19.7568	21.2359	20.7233	20.5772	21.2594	21.2797	21.1562	20.0762	5.79802	0.00262132
Up	P30275	Creatine kinase U-type, mitochondrial	Ckmt1	47 kDa	12	10	25.6341	27.6515	24.1059	26.9963	27.982	28.2257	27.9515	28.7836	28.0706	29.8245	30.7376	29.482	5.80296	0.0193015
Up	Q8BH35	Complement component C8 beta chain	C8b	66 kDa	6	6	17.3239	18.2703	18.5863	19.5894	17.1633	20.1571	21.6307	20.4698	21.0184	20.6123	20.0704	21.1434	5.82493	0.00222844	✓
Up	Q8VHF2	Cadherin-related family member 5	Cdhr5	88 kDa	11	11	25.822	25.0758	25.5101	25.8442	25.7802	28.9911	25.9897	29.0637	29.0137	26.2872	28.7112	29.0361	5.855	0.0023222
Up	P00688	Pancreatic alpha-amylase	Amy2	57 kDa	18	14	25.1027	24.7619	25.9321	25.2627	24.9303	27.9947	28.0458	25.9567	26.7197	26.2131	30.8388	28.5059	5.87892	0.00610281
Up	Q61129	Complement factor I	Cfi	67 kDa	6	6	20.2971	22.2999	18.5395	20.229	16.9738	21.7331	22.6652	21.6092	22.5586	22.1593	22.0585	22.7813	5.87961	0.0454161	✓
Up	Q9CXW3	Calcyclin-binding protein	Cacybp	27 kDa	5	5	16.1232	17.7931	17.309	18.9231	18.2301	20.2091	16.6259	19.6141	19.576	21.1899	22.5957	21.8235	5.88797	0.0159882
Up	P62137	Serine/threonine-protein phosphatase PP1-alpha catalytic subunit	Ppp1ca	38 kDa	12	3	20.2714	21.0417	17.9962	18.0463	17.76	21.16	20.6858	20.7089	20.9086	22.7833	22.2272	22.5977	5.89107	0.0150456
Up	P99027	60S acidic ribosomal protein P2	Rplp2	12 kDa	3	3	19.4579	17.0402	19.0872	20.7418	17.92	22.5228	20.7554	19.9863	19.5644	22.7967	21.7299	22.5202	5.9028	0.0126613	✓
Up	Q9D0W5	Peptidyl-prolyl cis-trans isomerase-like 1	Ppil1	18 kDa	3	3	16.8573	19.2822	16.2981	17.3788	18.5519	20.5669	19.8288	19.1718	20.2545	19.8689	21.3089	20.6472	5.9037	0.00594224
Up	A0A1Y7VNG3	Myosin XVB	Myo15b	178 kDa	30	30	24.532	23.5231	21.9519	23.0981	24.7363	26.2482	26.6533	26.1913	25.4762	25.6025	26.6347	26.1766	5.94691	0.00500749
Up	P28665	Murinoglobulin-1	Mug1	165 kDa	14	13	21.5539	20.8581	22.0279	22.6336	21.7384	24.5846	24.9722	24.561	25.0127	23.9526	23.3421	23.9261	5.95256	9.47916e-05
Up	Q8BH04	Phosphoenolpyruvate carboxykinase [GTP], mitochondrial	Pck2	71 kDa	10	9	21.801	18.332	18.9428	16.8544	17.8003	21.9946	21.1536	17.9164	22.4221	21.36	22.511	21.89	5.95883	0.0375898
Up	P47739	Aldehyde dehydrogenase, dimeric NADP-preferring	Aldh3a1	50 kDa	7	5	15.9291	19.385	20.7023	18.1046	16.5833	19.4787	21.5257	21.7199	20.5801	20.7973	22.2136	18.7043	5.96367	0.0398768
Up	P02088	Hemoglobin subunit beta-1	Hbb-b1	16 kDa	10	1	18.3933	18.2263	18.7618	16.8113	17.8768	22.0178	17.2289	17.7143	20.6436	21.6654	19.9943	24.8938	5.97994	0.042337
Up	Q9CZ44	NSFL1 cofactor p47	Nsfl1c	41 kDa	4	4	16.9856	19.6343	17.9219	16.9501	18.047	19.0127	18.1467	20.5031	21.2794	20.8888	22.1137	21.4928	5.99288	0.00527303
Up	P35278	Ras-related protein Rab-5C	Rab5c	23 kDa	7	4	18.9158	19.0444	18.9401	18.4732	19.3163	22.1475	18.0542	21.5914	21.8094	22.5901	22.518	22.0699	6.07178	0.0042924
Up	Q9Z2W0	Aspartyl aminopeptidase	Dnpep	52 kDa	15	15	27.0017	24.8629	25.2424	26.9725	28.369	29.501	29.8428	29.2011	29.3866	29.7096	25.9827	30.0443	6.08708	0.0126996
Up	P35282	Ras-related protein Rab-21	Rab21	24 kDa	6	5	17.8481	21.4844	17.4175	19.0095	16.9929	21.2449	19.9103	21.6953	21.5834	21.6212	21.811	20.3343	6.15181	0.0279859
Up	P10107	Annexin A1	Anxa1	39 kDa	7	7	17.8602	19.3866	18.0934	18.2537	20.4102	22.4841	18.7487	20.6017	20.1795	22.9178	22.3829	22.6422	6.15424	0.00667344	✓
Up	Q91WQ9	Calmodulin-like protein 4	Calml4	18 kDa	6	6	22.6808	20.352	20.5482	18.8851	20.9119	23.1763	24.1825	23.3777	22.7337	22.5293	23.7843	23.3015	6.15735	0.00964762
Up	Q99KE1	NAD-dependent malic enzyme, mitochondrial	Me2	66 kDa	17	17	22.9124	23.0334	21.2561	20.4875	24.646	26.0613	24.5198	25.1199	24.1563	26.3377	24.2119	25.2589	6.18181	0.0183777
Up	Q9CQA3	Succinate dehydrogenase [ubiquinone] iron-sulfur subunit, mitochondrial	Sdhb	32 kDa	6	6	22.2392	21.6331	23.283	19.4397	24.5472	25.2473	25.4737	24.9385	24.2892	25.0714	23.8534	25.1597	6.20512	0.0347088	✓
Up	Q99MZ6	Unconventional myosin-VIIb	Myo7b	241 kDa	43	43	24.4042	21.3216	21.9476	21.699	23.4745	25.2305	25.8492	24.8452	24.1691	24.996	26.0411	25.3102	6.2183	0.00767273
Up	Q9CQD1	Ras-related protein Rab-5A	Rab5a	24 kDa	5	2	17.1578	17.7332	17.7447	18.6151	16.9894	20.2495	18.9124	20.1579	20.973	20.8721	21.1312	19.6967	6.2189	9.01426e-05	✓
Up	Q9D8S4	Oligoribonuclease, mitochondrial	Rexo2	27 kDa	3	3	17.4695	15.3531	19.2388	18.709	17.7061	21.7513	17.9766	18.1816	21.5924	21.0904	21.4943	20.3152	6.26724	0.016602
Up	P34884	Macrophage migration inhibitory factor	Mif	13 kDa	1	1	17.7962	21.2248	17.4877	20.0465	20.8348	20.6273	20.6701	22.5419	24.0266	21.5638	23.482	22.0009	6.28691	0.0230022	✓
Up	Q8VCA8	Secernin-2	Scrn2	47 kDa	8	8	20.8278	19.1503	17.9327	18.391	20.6497	22.4092	20.8644	21.3768	22.6147	22.7805	22.582	21.6731	6.28817	0.00679736
Up	Q9Z1Z2	Serine-threonine kinase receptor-associated protein	Strap	38 kDa	8	8	17.6305	17.415	19.1638	19.4305	19.906	21.3355	20.2866	20.8038	20.6596	22.3673	23.0199	21.0914	6.30768	0.00273042
Up	P17426	AP-2 complex subunit alpha-1	Ap2a1	108 kDa	7	6	19.8449	21.0233	16.9702	18.3082	20.8079	22.6695	20.2941	21.424	21.2171	23.1364	22.9722	22.6478	6.32322	0.0215506	✓
Up	Q3UE92	Xaa-Pro aminopeptidase 1	Xpnpep1	75 kDa	19	19	23.9158	22.8467	21.4159	21.0821	24.4679	25.7877	25.4344	24.035	24.9825	25.817	26.4374	25.371	6.33612	0.0122121
Up	Q91WQ3	Tyrosine--tRNA ligase, cytoplasmic	Yars1	59 kDa	13	13	17.2767	18.1659	19.2419	20.2774	20.7859	22.6472	19.2964	19.4825	21.8177	22.9048	23.6109	23.0721	6.4243	0.0165947
Up	O09172	Glutamate--cysteine ligase regulatory subunit	Gclm	31 kDa	4	4	18.9073	18.0607	18.931	19.0905	17.117	21.8303	17.5651	20.1225	22.2082	21.5429	22.4264	22.0504	6.43183	0.00603837	✓
Up	P62821	Ras-related protein Rab-1A	Rab1A	23 kDa	7	3	18.7088	17.3437	18.4654	18.8445	19.5014	21.9234	19.9366	20.9022	20.7131	21.8483	22.8295	20.7007	6.46244	0.000389619
Up	P05366	Serum amyloid A-1 protein	Saa1	14 kDa	3	3	18.5139	17.9505	19.0967	18.8751	17.9591	20.013	21.4797	22.9712	19.4258	21.3808	21.3205	21.651	6.49059	0.00043448	✓
Up	P01898	H-2 class I histocompatibility antigen, Q10 alpha chain	H2-Q10	37 kDa	13	8	22.0835	19.2443	22.0198	19.3479	21.077	23.1317	23.9798	25.2112	22.8706	23.0384	22.7885	23.1867	6.51457	0.00794603
Up	P63168	Dynein light chain 1, cytoplasmic	Dynll1	10 kDa	1	1	17.4343	17.4652	18.6826	18.2951	17.3594	20.4998	17.9668	21.4043	21.0862	20.6342	21.1099	21.2099	6.54961	0.000520787
Up	P05480	Neuronal proto-oncogene tyrosine-protein kinase Src	Src	60 kDa	8	6	16.9913	16.7264	18.3365	18.5234	18.4818	20.3751	17.8958	19.8888	21.265	21.1586	21.9056	21.1879	6.55847	0.00169266	✓
Up	P49443	Protein phosphatase 1A	Ppm1a	42 kDa	6	4	17.0518	18.0133	17.1896	17.7626	14.7986	20.1631	18.1817	18.8715	19.5027	21.0365	20.5122	19.4775	6.56452	0.00487394
Up	A6ZI44	Fructose-bisphosphate aldolase	Aldoa	45 kDa	14	13	24.8731	25.4196	24.2978	22.3837	25.6728	25.9277	26.7075	27.5339	28.3754	27.5014	27.9451	26.8488	6.65035	0.00571689	✓
Up	A0A087WR50	Fibronectin	Fn1	263 kDa	14	14	22.4993	21.9664	22.747	21.3048	22.4207	24.4011	26.9885	23.3323	23.8928	26.327	24.757	24.8162	6.69498	0.000863436	✓
Up	Q9D309	Protein FAM3B	Fam3b	26 kDa	5	5	18.8745	17.4998	16.6316	19.5804	15.8717	20.5144	17.4481	21.2998	22.1782	22.5497	21.9507	17.1119	6.70176	0.0310928
Up	P80314	T-complex protein 1 subunit beta	Cct2	57 kDa	4	4	17.212	18.2422	18.9622	18.4876	17.5611	20.9654	19.1527	20.1036	21.6604	21.5001	21.0356	21.5207	6.75212	0.000161451
Up	P14131	40S ribosomal protein S16	Rps16	16 kDa	3	3	18.4898	18.6088	18.7876	18.4371	19.0237	22.6159	20.2417	20.317	20.1088	22.3419	21.5175	22.8583	6.77082	0.000718307
Up	P05213	Tubulin alpha-1B chain	Tuba1b	50 kDa	7	3	20.7806	21.5389	20.2264	18.6926	21.3082	21.961	21.9309	23.6001	24.3834	23.4463	24.2929	23.3664	6.83836	0.00232087
Up	Q9WTX5	S-phase kinase-associated protein 1	Skp1	19 kDa	5	5	19.777	20.3932	19.4726	15.8978	16.9045	21.0156	18.8879	21.3322	22.0488	22.0494	21.9146	21.6378	6.87057	0.0300428
Up	Q8BH69	Selenide, water dikinase 1	Sephs1	43 kDa	4	4	16.4434	19.0257	17.0486	17.9179	19.9068	20.8459	20.6077	19.5573	20.7677	21.3768	21.4946	21.3319	6.89748	0.00840117	✓
Up	Q9WVK4	EH domain-containing protein 1	Ehd1	61 kDa	9	9	20.2182	17.449	18.8134	18.6111	21.021	21.8814	22.13	21.5518	21.6537	21.5748	22.946	22.3642	6.92594	0.00907716
Up	Q9DAS9	Guanine nucleotide-binding protein G(I)/G(S)/G(O) subunit gamma-12	Gng12	8 kDa	3	3	18.1236	18.0408	20.612	18.5126	18.3561	21.4068	22.4186	21.5217	21.5385	21.8968	21.9124	20.0434	6.98868	0.00167063
Up	P32848	Parvalbumin alpha	Pvalb	12 kDa	4	4	21.8339	18.3349	17.185	18.0346	17.136	21.7189	24.3117	20.3449	23.0244	21.1208	17.4625	21.1942	6.99416	0.0414897	✓
Up	Q8K182	Complement component C8 alpha chain	C8a	66 kDa	5	5	17.3595	18.8947	17.8513	19.0837	16.8976	20.4985	20.582	20.1118	20.7783	21.0355	20.8376	21.9614	7.02228	0.00100682
Up	P26638	Serine--tRNA ligase, cytoplasmic	Sars1	58 kDa	8	8	16.2884	19.2766	17.8587	18.068	19.9651	19.7512	17.2785	21.6132	22.2471	22.0984	23.2025	21.5603	7.04202	0.0167282
Up	Q8CG76	Aflatoxin B1 aldehyde reductase member 2	Akr7a2	41 kDa	8	8	18.3618	17.306	17.7252	20.0933	20.0336	22.1159	19.7681	20.3435	22.1809	22.8666	21.8881	21.4947	7.05463	0.00445615	✓
Up	Q9WUB3	Glycogen phosphorylase, muscle form	Pygm	97 kDa	12	6	19.45	17.905	16.5068	18.6591	19.8654	20.9196	22.0235	20.6816	22.1057	21.062	20.9363	21.389	7.08742	0.00654968
Up	Q64471	Glutathione S-transferase theta-1	Gstt1	27 kDa	4	4	17.8137	17.7208	17.0001	19.3957	19.8623	19.209	20.2123	21.7536	23.213	21.3187	21.7546	20.8325	7.09253	0.00361027
Up	P11983	T-complex protein 1 subunit alpha	Tcp1	60 kDa	6	6	18.248	15.6273	17.0435	17.3267	18.1091	20.9239	17.3054	20.0361	20.2768	21.0637	20.4541	20.6279	7.09759	0.0019818	✓
Up	Q923D2	Flavin reductase (NADPH)	Blvrb	22 kDa	3	3	18.3239	19.8442	17.3637	18.0685	18.7267	20.2188	21.6659	21.3336	22.0343	20.0991	21.2506	22.5238	7.15177	0.000537551	✓
Up	Q91YP3	Deoxyribose-phosphate aldolase	Dera	35 kDa	6	6	18.3654	16.6911	16.5032	18.324	18.3304	21.7294	18.9128	19.1365	18.4754	22.0972	21.2581	21.7986	7.18018	0.00310785
Up	Q8R4N0	Citramalyl-CoA lyase, mitochondrial	Clybl	38 kDa	9	9	18.7137	22.8085	18.4978	17.7951	19.8667	22.8733	19.8363	22.9277	22.5866	24.2255	22.5391	21.717	7.21085	0.0283107
Up	O08738	Caspase-6	Casp6	32 kDa	6	6	17.6379	18.5397	16.9118	18.9743	18.6324	22.048	19.6666	19.3223	19.7069	22.1972	22.972	21.1366	7.29982	0.00166383	✓
Up	P40336	Vacuolar protein sorting-associated protein 26A	Vps26a	38 kDa	3	3	19.1994	18.4894	18.5113	18.1412	18.3469	22.4949	20.9729	20.0834	20.6876	21.9967	21.3392	22.3484	7.36114	4.36295e-05	✓
Up	P20918	Plasminogen	Plg	91 kDa	13	13	22.4035	20.2488	21.1206	19.6382	20.0899	23.6608	23.4794	23.0919	23.7266	23.421	23.7085	23.9965	7.37851	0.00336868	✓
Up	E9Q616	AHNAK nucleoprotein (desmoyokin)	Ahnak	604 kDa	9	9	19.4048	19.1007	16.4238	19.5021	19.884	21.4036	21.8164	18.8353	22.9103	22.0915	22.5758	22.5967	7.38214	0.00654169
Up	Q9D142	Uridine diphosphate glucose pyrophosphatase NUDT14	Nudt14	24 kDa	3	3	18.7424	20.5926	16.6715	18.6323	17.6688	21.254	21.0051	21.5849	21.8155	21.1098	21.5968	21.106	7.42119	0.0103966
Up	O08529	Calpain-2 catalytic subunit	Capn2	80 kDa	11	11	21.1058	22.1817	18.3127	17.7095	22.2524	22.8629	22.4266	22.8947	23.8409	23.5605	23.3035	23.5406	7.42216	0.0387891
Up	Q9JKX6	ADP-sugar pyrophosphatase	Nudt5	24 kDa	3	3	17.1216	16.0709	17.0191	18.2356	18.0341	18.9008	19.4277	20.4297	20.3975	20.7466	21.189	20.2274	7.42371	0.000334372
Up	P62880	Guanine nucleotide-binding protein G(I)/G(S)/G(T) subunit beta-2	Gnb2	37 kDa	5	2	22.1298	19.3388	18.4893	18.8563	18.3412	22.3617	22.2417	22.5175	21.8794	22.6703	22.2196	22.3726	7.42381	0.0136063
Up	P61327	Protein mago nashi homolog	Magoh	17 kDa	3	3	16.9383	17.6894	20.1184	18.9772	18.4161	22.1914	20.0782	21.5452	19.0541	22.1267	22.3252	21.9988	7.48224	0.00308319
Up	Q9D7B6	Isobutyryl-CoA dehydrogenase, mitochondrial	Acad8	45 kDa	10	10	18.9655	17.9228	19.5659	18.9694	18.8894	22.9276	21.4887	20.5028	20.7069	24.1518	21.1399	21.4859	7.51264	0.000614582	✓
Up	Q99KQ4	Nicotinamide phosphoribosyltransferase	Nampt	55 kDa	11	11	19.5685	18.9715	18.5781	16.9383	17.8817	20.2766	19.0084	19.9261	22.2954	23.3355	23.2187	21.087	7.56427	0.00401782
Up	Q8C0L6	Peroxisomal N(1)-acetyl-spermine/spermidine oxidase	Paox	55 kDa	9	9	18.7593	18.0165	17.9186	19.3431	18.377	21.5577	20.1349	20.4813	20.7387	22.8893	22.5028	21.606	7.6367	0.000109653
Up	P16045	Galectin-1	Lgals1	15 kDa	2	2	17.3825	19.1694	17.8055	16.9963	17.184	19.8525	19.0152	20.8821	22.721	21.041	20.488	20.5533	7.68961	0.000507014	✓
Up	Q8R3P0	Aspartoacylase	Aspa	35 kDa	5	5	21.2409	16.714	17.8947	17.1184	18.1327	21.7188	21.4241	21.3386	17.1707	22.2853	22.6084	21.5994	7.69259	0.0211485	✓
Up	P01901	H-2 class I histocompatibility antigen, K-B alpha chain	H2-K1	41 kDa	8	4	22.869	20.5456	21.1068	19.1955	22.5383	23.9228	24.4463	25.1916	23.2388	23.7441	24.8185	24.0418	7.72508	0.00873032
Up	Q9EPB5	Serine hydrolase-like protein	Serhl	35 kDa	5	5	18.534	19.3492	16.7139	17.6668	16.8747	21.2072	19.0777	21.0559	19.5521	22.6013	21.8135	20.1916	7.76987	0.00181364
Up	J3QN89	Angio-associated migratory protein	Aamp	47 kDa	6	6	17.8243	18.5991	17.2111	19.2808	16.6103	21.415	20.0955	20.6879	19.2398	21.0917	21.9052	21.6819	7.82852	0.00104669
Up	Q62465	Synaptic vesicle membrane protein VAT-1 homolog	Vat1	43 kDa	5	5	19.3561	16.6879	20.2598	17.8105	17.1864	21.6898	20.6805	20.6969	20.6119	22.0949	21.4744	21.3551	7.82961	0.00903129
Up	Q6URW6	Myosin-14	Myh14	229 kDa	19	16	19.1009	19.992	18.8104	19.1944	22.4774	24.1061	22.6268	22.6383	22.146	23.3985	22.543	22.7348	7.83417	0.00845902
Up	P10126	Elongation factor 1-alpha 1	Eef1a1	50 kDa	6	6	22.8578	22.52	21.3411	18.8314	22.493	23.3769	23.7274	24.7366	26.2674	24.2066	25.0556	24.741	7.88281	0.0114533	✓
Up	Q9QXC1	Fetuin-B	Fetub	43 kDa	5	5	19.1571	19.127	17.6074	18.6363	17.3242	21.8719	21.8597	20.6378	21.0473	21.1207	21.1196	21.8194	7.90837	0.00045811
Up	Q3ULJ0	Glycerol-3-phosphate dehydrogenase 1-like protein	Gpd1l	38 kDa	7	6	18.8697	19.1302	18.4295	17.6651	18.1951	20.0058	15.673	22.4964	23.6223	22.5647	23.7476	22.0353	7.95234	0.0312874
Up	Q64674	Spermidine synthase	Srm	34 kDa	9	9	19.8809	18.0718	17.1668	18.5052	17.312	17.5548	21.875	21.061	22.5098	22.0345	23.1848	20.0331	7.95394	0.00644763	✓
Up	Q9WTL7	Acyl-protein thioesterase 2	Lypla2	25 kDa	3	3	18.739	16.8946	18.0284	18.3495	16.5308	19.8937	17.9883	20.0968	22.1305	22.0171	21.7604	21.0166	7.95593	0.00175817
Up	Q9D6Y7	Mitochondrial peptide methionine sulfoxide reductase	Msra	26 kDa	6	6	18.8785	19.532	16.5252	18.0141	20.166	22.5044	20.7803	20.6409	21.4482	23.1534	22.9847	19.8187	7.97514	0.00539672	✓
Up	Q9WTL2	Ras-related protein Rab-25	Rab25	23 kDa	6	6	20.377	18.7973	18.1264	18.9451	22.1882	22.285	20.3851	23.0553	23.3303	23.87	23.2404	22.7172	8.06022	0.0096323
Up	Q922B2	Aspartate--tRNA ligase, cytoplasmic	Dars1	57 kDa	9	9	17.324	17.2981	17.9659	17.7312	15.9678	18.8263	17.9847	18.4389	21.1312	21.4905	22.7712	21.2733	8.09107	0.00400636	✓
Up	Q64339	Ubiquitin-like protein ISG15	Isg15	18 kDa	4	4	21.1194	21.0312	19.0435	17.6333	17.257	22.1473	22.7995	21.9089	22.4062	21.4629	23.1646	21.8369	8.16646	0.018184
Up	Q9JI18	Low-density lipoprotein receptor-related protein 1B	Lrp1b	514 kDa	1	1	17.1323	16.6588	18.6805	19.5427	16.8026	21.7834	21.449	21.4356	16.8882	20.9839	21.4566	21.6435	8.23838	0.00591126	✓
Up	Q64105	Sepiapterin reductase	Spr	28 kDa	9	9	20.1104	21.4745	20.4973	19.5792	21.4525	22.9621	22.3483	23.2139	24.4669	24.5268	24.7068	23.4398	8.24552	0.000181736
Up	O35643	AP-1 complex subunit beta-1	Ap1b1	104 kDa	15	10	20.7456	23.0829	19.5115	19.8909	22.0812	23.6185	22.7047	24.5194	24.6689	24.3294	24.5882	24.3151	8.24717	0.00740355
Up	Q8R0P4	Mth938 domain-containing protein	Aamdc	13 kDa	5	5	16.8252	17.9071	18.5837	19.3314	20.1984	21.5653	21.0627	20.3912	21.2156	22.9398	23.2846	20.868	8.27632	0.00286082
Up	A0A075B5R1	Immunoglobulin heavy variable 5-17 (Fragment)	Ighv5-17	13 kDa	3	1	20.0339	22.0992	17.6765	19.7026	17.5561	23.7298	22.2061	22.053	21.516	21.7716	21.8001	24.168	8.2812	0.0177492
Up	P11835	Integrin beta-2	Itgb2	85 kDa	5	5	22.5294	18.6871	21.063	16.9672	17.4693	22.312	23.3778	21.2732	22.318	23.5039	22.4061	21.5727	8.29148	0.0431777	✓
Up	Q02257	Junction plakoglobin	Jup	82 kDa	13	11	18.9445	19.4157	17.9819	18.4867	18.0921	23.036	21.0155	21.6213	18.7361	22.4758	22.6834	21.9369	8.33632	0.000872871
Up	Q9WU78	Programmed cell death 6-interacting protein	Pdcd6ip	96 kDa	15	15	21.4421	22.9156	21.9628	18.8106	21.8042	24.1269	24.8628	24.519	25.0077	24.3619	24.4922	23.7606	8.34106	0.00983739	✓
Up	P29699	Alpha-2-HS-glycoprotein	Ahsg	37 kDa	3	3	18.1318	18.6989	21.8104	20.6459	20.2599	22.3956	23.5111	22.951	23.4404	22.5163	22.5903	23.569	8.49645	0.00790515	✓
Up	Q8VCG4	Complement component C8 gamma chain	C8g	23 kDa	4	4	17.251	16.9158	18.7483	17.4271	17.3708	18.7895	20.7698	20.266	21.6585	20.8921	20.5089	21.5353	8.50818	7.519e-05
Up	Q8VHX6	Filamin-C	Flnc	291 kDa	6	1	16.7699	17.3725	18.729	19.8725	18.5006	21.2069	21.4149	20.7691	22.2076	21.2475	21.444	21.1481	8.57056	0.00325994
Up	P21981	Protein-glutamine gamma-glutamyltransferase 2	Tgm2	77 kDa	10	10	18.7518	18.0264	17.3711	19.2548	17.8448	22.5512	19.2605	19.8169	21.6633	21.5099	22.2928	22.3644	8.58329	0.000438299	✓
Up	Q9D1Q6	Endoplasmic reticulum resident protein 44	Erp44	47 kDa	9	9	17.0092	22.0622	19.6461	17.7677	21.749	23.416	22.0511	22.5953	22.6939	23.4133	23.5665	21.5154	8.59406	0.0355173
Up	P62897	Cytochrome c, somatic	Cycs	12 kDa	4	4	22.8843	25.6605	21.5529	23.5194	23.1927	28.0323	26.9138	26.7106	24.2035	28.238	27.9387	23.2247	8.59805	0.0114046	✓
Up	P17047	Lysosome-associated membrane glycoprotein 2	Lamp2	46 kDa	3	3	17.5801	20.1553	17.8406	18.2093	19.233	22.8782	19.9182	21.7285	21.733	20.8951	22.1973	22.6519	8.63957	0.000820068	✓
Up	P80318	T-complex protein 1 subunit gamma	Cct3	61 kDa	11	11	17.4065	17.5151	19.5412	17.7041	18.9445	21.3677	18.9226	21.0944	22.2727	22.4266	21.4737	21.7905	8.65288	0.000546173
Up	Q8CAA7	Glucose 1,6-bisphosphate synthase	Pgm2l1	70 kDa	1	1	18.373	18.0044	17.9773	20.7447	18.7424	20.1815	24.0552	20.7564	23.487	19.9754	20.7152	24.0873	8.72781	0.005302
Up	O89094	Caspase-14	Casp14	29 kDa	6	6	16.5511	19.7684	16.1692	17.3258	16.6454	17.3526	19.5223	23.1336	22.7235	19.5844	17.9031	22.7082	8.73168	0.0194214
Up	Q91WS0	CDGSH iron-sulfur domain-containing protein 1	Cisd1	12 kDa	3	3	19.0591	16.554	18.2133	18.5544	18.9779	22.9626	20.9758	18.5933	19.3045	22.8977	22.0792	23.0063	8.76066	0.0038952
Up	Q8CI51	PDZ and LIM domain protein 5	Pdlim5	63 kDa	2	2	18.2821	16.5774	17.2538	17.046	17.2383	20.3296	19.7486	19.7257	20.5437	20.6129	21.4972	20.4728	8.81005	1.52195e-05	✓
Up	Q9CZ42	ATP-dependent (S)-NAD(P)H-hydrate dehydratase	Naxd	37 kDa	7	7	16.735	19.037	20.9842	20.1483	21.8828	22.7895	22.4036	23.0496	22.7559	23.8385	23.0039	22.4417	8.81579	0.0227128
Up	Q9DCM0	Persulfide dioxygenase ETHE1, mitochondrial	Ethe1	28 kDa	9	9	23.048	25.7596	23.5621	23.0645	25.4394	28.5143	25.9641	28.2474	27.794	28.5061	26.772	25.5158	8.91238	0.00276369
Up	P62270	40S ribosomal protein S18	Rps18	18 kDa	5	5	18.2229	18.6402	17.2256	18.7178	17.0673	22.0714	20.6085	18.68	20.75	22.3508	21.9996	21.491	8.94542	0.000349816
Up	Q01405	Protein transport protein Sec23A	Sec23a	86 kDa	8	7	17.3002	16.064	17.1174	16.694	16.859	19.895	18.6816	18.5015	20.0302	21.1531	20.9527	20.6408	9.01514	6.65426e-05
Up	P28352	DNA-(apurinic or apyrimidinic site) endonuclease	Apex1	35 kDa	6	6	18.6006	19.556	17.3704	18.951	18.174	22.5607	17.4984	21.7998	22.2997	23.1221	22.6686	22.0133	9.05372	0.00374731
Up	P63328	Serine/threonine-protein phosphatase 2B catalytic subunit alpha isoform	Ppp3ca	59 kDa	6	5	18.1042	17.0014	19.1624	19.6993	17.3128	20.9096	20.1203	21.9487	20.7782	22.3143	22.489	21.5528	9.11795	0.00121317	✓
Up	P27005	Protein S100-A8	S100a8	10 kDa	1	1	23.3687	22.309	21.6475	21.6914	19.3821	24.0608	26.4668	22.6618	24.8983	26.3704	24.5362	25.28	9.29594	0.00429062	✓
Up	P61087	Ubiquitin-conjugating enzyme E2 K	Ube2k	22 kDa	6	6	17.3687	18.4158	17.3121	16.5044	20.3756	18.1285	20.575	22.3381	23.1258	21.7225	22.6485	19.9802	9.32847	0.00703299	✓
Up	Q91ZA3	Propionyl-CoA carboxylase alpha chain, mitochondrial	Pcca	80 kDa	11	11	18.0462	17.7691	18.2731	17.9493	19.3394	23.5631	19.8644	21.773	19.1643	23.8315	20.748	21.6183	9.40553	0.0020594
Up	O88569	Heterogeneous nuclear ribonucleoproteins A2/B1	Hnrnpa2b1	37 kDa	7	7	18.4272	19.6044	17.5688	18.7816	18.9651	19.0301	17.5959	23.5668	24.4257	22.3666	24.956	21.4057	9.43015	0.020649	✓
Up	Q64726	Zinc-alpha-2-glycoprotein	Azgp1	35 kDa	5	5	18.4457	19.2685	18.638	19.5639	17.1789	20.0431	21.9508	21.7231	23.2976	22.4467	22.5551	20.9932	9.4448	0.000277396	✓
Up	Q9QXT0	Protein canopy homolog 2	Cnpy2	21 kDa	6	6	17.4317	20.5383	18.62	18.5942	21.4494	22.8136	21.2443	22.875	21.971	23.3945	23.2547	22.4946	9.52382	0.0079873
Up	P54728	UV excision repair protein RAD23 homolog B	Rad23b	44 kDa	5	4	19.5759	18.321	16.6193	17.7716	20.4546	21.3904	20.6697	21.1864	22.0819	22.3227	23.2064	21.7587	9.53895	0.00516107
Up	P70404	Isocitrate dehydrogenase [NAD] subunit gamma 1, mitochondrial	Idh3g	43 kDa	5	5	17.9638	19.5316	19.0652	17.7375	20.4892	22.9213	20.0063	22.8588	22.0185	23.7373	21.362	22.6466	9.60696	0.000995382
Up	Q8K354	Carbonyl reductase [NADPH] 3	Cbr3	31 kDa	7	7	20.9894	18.2013	20.5786	18.3512	21.3147	21.7737	22.6508	22.3536	25.1079	22.595	23.5031	24.0817	9.61455	0.00428253
Up	Q9Z1N5	Spliceosome RNA helicase Ddx39b	Ddx39b	49 kDa	8	8	18.0466	18.9188	18.2599	18.0545	17.549	19.4001	19.3292	22.0522	23.5437	21.6434	22.9434	21.1405	9.64834	0.00126733	✓
Up	Q99KR7	Peptidyl-prolyl cis-trans isomerase F, mitochondrial	Ppif	22 kDa	1	1	19.1271	18.4918	17.9673	18.5445	18.9447	23.374	16.9918	17.0779	24.3097	24.536	24.3733	22.5371	9.65034	0.0432076	✓
Up	P63101	14-3-3 protein zeta/delta	Ywhaz	28 kDa	12	9	23.4891	24.409	22.7276	23.3	24.5618	26.0639	26.401	27.52	28.0422	26.6496	27.2964	26.888	9.73162	6.13282e-05	✓
Up	Q3THK7	GMP synthase [glutamine-hydrolyzing]	Gmps	77 kDa	6	6	16.9839	20.8718	18.9677	16.8992	17.6354	21.2323	21.4296	20.8952	22.1693	21.4479	22.2799	21.4491	9.75397	0.0100691
Up	Q91ZX7	Prolow-density lipoprotein receptor-related protein 1	Lrp1	505 kDa	35	35	22.5878	21.209	21.1897	18.654	21.5316	24.6682	23.9493	24.2313	23.2373	24.34	25.1112	24.7361	9.78356	0.00486609	✓
Up	P62141	Serine/threonine-protein phosphatase PP1-beta catalytic subunit	Ppp1cb	37 kDa	12	3	18.4434	20.1211	18.7523	17.5017	21.7417	22.6882	22.4886	21.633	21.9754	22.977	23.3657	23.2026	9.89432	0.00855658	✓
Up	Q91V64	Isochorismatase domain-containing protein 1	Isoc1	32 kDa	7	7	19.5466	20.2419	18.1333	19.767	17.529	22.5192	21.8979	21.7629	22.4117	22.7603	22.7984	22.3659	9.95844	0.00205755	✓
Up	P56399	Ubiquitin carboxyl-terminal hydrolase 5	Usp5	96 kDa	13	13	16.7151	17.078	18.4435	17.7088	18.2503	19.0063	18.6145	19.6161	23.5484	22.0458	23.0515	20.8709	10.026	0.00345168
Up	O88952	Protein lin-7 homolog C	Lin7c	22 kDa	5	5	17.0293	17.6676	16.2427	18.7338	18.1806	20.7351	19.5343	20.8253	20.5684	21.5657	22.0129	21.0469	10.0389	0.000299158
Up	P01844	Ig lambda-2 chain C region	Iglc2	11 kDa	5	2	18.6793	17.669	17.1554	18.9832	15.9591	22.394	19.6082	21.2003	19.87	21.0203	20.1083	22.92	10.0429	0.00131807
Up	P45878	Peptidyl-prolyl cis-trans isomerase FKBP2	Fkbp2	15 kDa	2	2	17.9596	19.5016	16.7338	18.5751	19.0629	22.2698	16.3168	22.5079	23.2752	22.7813	23.3686	21.3673	10.0667	0.0117709
Up	P14869	60S acidic ribosomal protein P0	Rplp0	34 kDa	6	6	17.559	17.9212	19.2441	17.537	17.888	21.76	20.3349	21.3403	19.9586	22.2785	21.4837	22.4142	10.1073	3.45478e-05
Up	Q3UM45	Protein phosphatase 1 regulatory subunit 7	Ppp1r7	41 kDa	6	6	17.7476	16.9764	18.9072	18.981	16.5035	20.6259	19.5647	20.5815	20.988	21.4624	21.9771	22.9493	10.1332	0.000676208	✓
Up	Q99NB1	Acetyl-coenzyme A synthetase 2-like, mitochondrial	Acss1	75 kDa	9	9	17.461	18.8499	19.5361	18.8462	17.3346	23.47	19.9221	20.0626	20.345	23.5669	22.8489	22.0201	10.1428	0.00125762
Up	Q99L20	Glutathione S-transferase theta-3	Gstt3	27 kDa	5	5	16.7103	19.7565	18.5227	16.9401	18.4273	19.305	19.6173	21.5689	23.9037	21.8461	22.7581	20.9089	10.1546	0.00257935
Up	Q8BGB7	Enolase-phosphatase E1	Enoph1	29 kDa	3	3	16.7299	22.5294	18.2318	18.4837	18.8055	22.0994	21.6935	22.214	22.6887	22.2672	23.0016	22.1432	10.1616	0.024322
Up	Q64010	Adapter molecule crk	Crk	34 kDa	5	5	17.4812	16.5922	17.7203	17.946	17.7161	17.8215	19.0098	21.0726	22.8157	21.2837	22.4791	21.3743	10.1649	0.00209957
Up	Q99LB6	Methionine adenosyltransferase 2 subunit beta	Mat2b	37 kDa	6	6	18.8662	16.7327	17.4944	17.5885	19.4291	22.5791	16.3555	20.3695	21.0454	23.2326	23.3464	22.676	10.1954	0.011766
Up	P56389	Cytidine deaminase	Cda	16 kDa	3	3	22.8316	17.5683	19.4342	17.9341	22.0592	23.4646	23.1544	22.5088	22.0973	22.9991	25.2383	23.7503	10.201	0.0313206	✓
Up	Q8VDD5	Myosin-9	Myh9	226 kDa	27	22	20.5769	22.3066	20.0932	19.0987	23.1242	25.8339	24.2319	24.5996	23.3078	24.9124	23.1793	24.7139	10.2464	0.00663728
Up	P27046	Alpha-mannosidase 2	Man2a1	132 kDa	18	18	19.1646	18.3233	17.1957	19.2809	22.1201	22.9197	22.0294	23.4071	21.6949	23.0805	23.2766	21.6187	10.2554	0.0115683	✓
Up	P61982	14-3-3 protein gamma	Ywhag	28 kDa	7	4	20.5559	17.5854	19.0752	18.2756	18.3193	21.8517	17.3046	23.036	23.3079	22.7675	23.4495	23.1576	10.2866	0.00668991	✓
Up	Q8VDQ1	Prostaglandin reductase 2	Ptgr2	38 kDa	5	5	20.2956	20.3785	17.841	18.669	22.8119	23.5574	23.1841	22.6725	23.6864	23.8189	23.4326	23.1876	10.293	0.0159496
Up	Q9JKF1	Ras GTPase-activating-like protein IQGAP1	Iqgap1	189 kDa	24	22	21.302	22.0514	17.9838	19.0659	22.1674	24.2139	22.7904	22.7977	25.1047	23.9936	24.6591	23.6098	10.3189	0.0125814
Up	P32020	Sterol carrier protein 2	Scp2	59 kDa	5	5	18.9771	16.2115	18.4219	17.8651	19.8735	22.3893	20.9338	22.8731	21.6226	23.4307	22.5294	17.7499	10.3903	0.00505568	✓
Up	Q91WT7	3-alpha-hydroxysteroid dehydrogenase type 1	Akr1c14	37 kDa	7	6	19.0515	17.6161	18.2563	18.1801	18.363	20.0387	20.2816	20.4687	22.3308	22.1606	23.6264	22.8193	10.4234	0.000380855
Up	Q9DBJ3	Brain-specific angiogenesis inhibitor 1-associated protein 2-like protein 1	Baiap2l1	57 kDa	10	10	21.7518	20.6443	18.4739	18.0318	22.543	23.6545	23.7813	23.4397	22.9667	23.3134	24.1846	24.3854	10.4548	0.0173245
Up	Q9CZL5	Pterin-4-alpha-carbinolamine dehydratase 2	Pcbd2	15 kDa	4	4	17.719	17.8498	16.3305	18.8687	18.4033	20.8718	20.5867	21.1155	21.5014	22.145	21.4702	20.9357	10.542	0.000458511
Up	P97447	Four and a half LIM domains protein 1	Fhl1	32 kDa	7	7	18.4041	17.8966	18.7325	18.797	17.8791	21.0708	18.4479	22.1253	23.2219	22.2097	22.099	23.0984	10.64	0.00104208
Up	A2AEN9	Predicted gene 5938	Gm5938	19 kDa	5	4	21.1177	20.341	21.6484	22.2653	21.068	25.7137	26.5062	24.2914	23.2416	24.1564	23.4234	25.6011	10.6793	0.000149376
Up	Q9QXS1	Plectin	Plec	534 kDa	46	45	18.9997	22.2435	18.6508	18.226	23.1258	24.8961	21.4086	21.9534	23.8497	24.7133	24.7532	24.1643	10.7614	0.0230839	✓
Up	Q9WV55	Vesicle-associated membrane protein-associated protein A	Vapa	28 kDa	4	3	18.6326	20.5384	16.4611	18.177	19.9558	22.733	20.8284	21.6064	22.4507	22.63	22.5841	22.4373	10.7661	0.00609776
Up	Q00623	Apolipoprotein A-I	Apoa1	31 kDa	9	9	24.9027	22.2011	24.1194	19.4638	22.846	26.3482	26.8247	26.9828	26.1194	25.064	24.5639	27.0506	10.7751	0.017823	✓
Up	Q99K51	Plastin-3	Pls3	71 kDa	16	10	22.3073	19.5318	20.3684	18.6228	21.0159	23.5623	24.1169	24.0065	23.987	23.6578	24.0153	23.2585	10.7882	0.00480651
Up	P00687	Alpha-amylase 1	Amy1	58 kDa	9	5	19.897	19.7113	22.6794	21.6667	20.9924	25.845	24.8588	21.2739	23.1046	23.5694	26.7596	25.5436	10.7987	0.00347872
Up	Q9CQ19	Myosin regulatory light polypeptide 9	Myl9	20 kDa	8	8	17.7238	23.7562	17.997	20.6863	22.7619	24.8646	23.9307	23.8197	24.4382	23.6302	23.3096	24.1571	10.8257	0.0468414
Up	P61079	Ubiquitin-conjugating enzyme E2 D3	Ube2d3	17 kDa	2	2	18.1446	15.8397	19.0679	19.7311	17.1028	18.7853	19.3526	20.0605	21.5696	22.828	24.1083	23.3534	11.0012	0.00811783
Up	Q9WUM4	Coronin-1C	Coro1c	53 kDa	7	7	20.2645	20.5664	20.5233	19.3248	20.5278	24.0935	22.8724	23.0099	23.5822	24.544	23.9754	23.8496	11.0234	1.49231e-06
Up	P62908	40S ribosomal protein S3	Rps3	27 kDa	6	6	18.2686	18.1855	18.6216	18.7989	18.3859	22.6676	22.2185	20.6919	20.8293	22.7736	21.8619	22.3822	11.0484	1.22391e-05
Up	P52825	Carnitine O-palmitoyltransferase 2, mitochondrial	Cpt2	74 kDa	17	17	21.3346	19.6446	20.1308	19.1309	21.8817	24.8228	23.7808	23.9888	22.3003	25.3159	23.4758	23.5915	11.0968	0.000649277
Up	Q9Z2C5	Myotubularin	Mtm1	70 kDa	11	10	18.8753	19.2019	17.3914	18.7624	18.3589	22.3561	22.5286	22.1885	20.6197	22.1158	22.5502	21.5843	11.1111	1.62301e-05
Up	Q9CQR4	Acyl-coenzyme A thioesterase 13	Acot13	15 kDa	2	2	17.8421	18.1177	17.9901	16.6498	17.2049	21.8493	16.9246	22.1111	21.3426	22.8981	21.3752	20.7684	11.1389	0.00243198	✓
Up	P21278	Guanine nucleotide-binding protein subunit alpha-11	Gna11	42 kDa	9	5	21.6007	16.575	19.3654	18.4976	21.9162	23.0209	23.49	22.9515	22.7964	22.812	23.5727	22.8444	11.1481	0.0243506	✓
Up	Q8R0Y6	Cytosolic 10-formyltetrahydrofolate dehydrogenase	Aldh1l1	99 kDa	21	21	22.0118	23.552	18.1487	18.9204	21.8439	22.8228	22.9222	24.6254	26.2306	24.6578	24.6089	24.8049	11.2079	0.0222183	✓
Up	Q61704	Inter-alpha-trypsin inhibitor heavy chain H3	Itih3	99 kDa	6	6	18.6612	18.098	17.6949	17.9222	18.4715	22.0981	21.8904	21.5676	19.6715	22.1852	21.2558	22.966	11.2553	3.2141e-05	✓
Up	Q8BG73	SH3 domain-binding glutamic acid-rich-like protein 2	Sh3bgrl2	12 kDa	2	2	17.749	22.072	17.6929	17.891	17.9038	22.2103	18.3223	22.0984	22.7259	23.2247	23.7145	22.7868	11.2587	0.0116458
Up	Q9D7T1	Rab15 effector protein	Rep15	26 kDa	5	5	21.592	18.0071	19.2892	18.3892	17.0518	21.6605	22.2468	22.4837	22.097	22.2001	22.0125	23.8911	11.348	0.00778037
Up	P62858	40S ribosomal protein S28	Rps28	8 kDa	2	2	17.2728	17.297	17.9386	18.3058	16.9875	22.1261	17.9421	20.8688	21.3339	21.987	21.3265	21.9393	11.4277	0.000362635
Up	Q9DBH5	Vesicular integral-membrane protein VIP36	Lman2	40 kDa	7	7	17.4774	18.6495	21.4463	18.6715	20.6007	23.4856	21.8212	22.9568	22.0958	23.5277	23.7907	22.5693	11.4983	0.00542488
Up	P06684	Complement C5	C5	189 kDa	8	8	18.2381	17.8361	18.4569	19.6235	17.5537	21.2526	22.8335	21.5513	21.7358	22.0857	21.6091	22.0101	11.5246	9.5385e-05	✓
Up	Q6GT24	Peroxiredoxin-6	Prdx6	25 kDa	14	12	25.4897	25.0141	24.9092	25.8007	25.7363	29.0396	27.2918	29.0183	31.0369	28.0692	28.4171	29.5582	11.5412	9.84623e-05	✓
Up	P13634	Carbonic anhydrase 1	Ca1	28 kDa	11	11	26.7365	25.6972	25.3379	25.5939	28.1862	29.4071	29.0168	29.9051	30.7563	31.0208	29.7736	29.0195	11.5707	0.000811914
Up	Q9DB29	Isoamyl acetate-hydrolyzing esterase 1 homolog	Iah1	28 kDa	3	3	18.1344	19.1564	16.0458	15.8082	15.8848	21.4339	20.7774	17.2412	19.8239	22.4162	21.3936	20.7636	11.6646	0.00406808
Up	P06728	Apolipoprotein A-IV	Apoa4	45 kDa	7	7	18.1974	17.5627	17.5796	20.3734	18.3207	21.3843	22.1022	22.5191	20.7052	22.1456	21.7619	23.0386	11.6659	0.00073124	✓
Up	P51174	Long-chain specific acyl-CoA dehydrogenase, mitochondrial	Acadl	48 kDa	13	13	21.648	22.1811	20.6809	22.2869	25.4167	26.7854	24.7569	25.7288	25.3701	26.7856	25.8614	26.6732	11.727	0.00819257
Up	Q9D892	Inosine triphosphate pyrophosphatase	Itpa	22 kDa	4	4	17.8815	22.0211	17.4211	19.7224	20.2263	22.1399	22.7771	23.3358	23.5375	22.7145	23.8056	22.7387	11.7334	0.0111002
Up	A0A0R4J1E2	Elongation factor 1-delta	Eef1d	73 kDa	7	6	17.6895	18.76	19.7564	18.6999	16.4554	21.787	19.5937	21.6571	21.4807	22.6475	23.223	22.4093	11.7622	0.000932138
Up	Q9DC61	Mitochondrial-processing peptidase subunit alpha	Pmpca	58 kDa	9	9	19.2299	14.6741	18.8855	17.5096	17.2735	22.5959	19.1605	20.4386	18.9764	23.6579	21.7208	20.9674	11.7892	0.00805768
Up	Q9D9V3	Ethylmalonyl-CoA decarboxylase	Echdc1	35 kDa	6	6	19.2999	17.9822	17.5783	18.2431	17.7595	22.3244	20.0235	19.0681	22.7017	23.2858	22.6378	22.0864	11.7935	0.000517083	✓
Up	Q3UZZ4	Olfactomedin-4	Olfm4	57 kDa	5	5	17.6574	16.5442	18.7001	18.2372	18.6188	20.9445	21.9938	20.8796	19.6868	21.1544	23.6346	22.2881	11.7954	0.000187482
Up	Q6ZQ38	Cullin-associated NEDD8-dissociated protein 1	Cand1	136 kDa	17	17	16.9328	17.8386	17.9403	19.8495	17.3471	17.3523	18.368	22.663	23.8697	23.1746	23.4183	21.9792	11.8335	0.0109154	✓
Up	Q3TYQ9	Aldehyde oxidase 4	Aox4	148 kDa	17	16	19.7789	21.7779	20.4294	18.2027	20.861	23.8665	24.3374	24.3452	23.618	23.6591	23.0052	23.661	11.9144	0.00276204
Up	O08691	Arginase-2, mitochondrial	Arg2	39 kDa	6	6	19.4367	18.608	17.5666	18.181	18.5267	23.249	20.8966	21.5262	20.3899	23.4114	22.7563	22.0474	11.9234	6.19826e-05	✓
Up	Q8QZS1	3-hydroxyisobutyryl-CoA hydrolase, mitochondrial	Hibch	43 kDa	13	13	17.6069	18.9472	17.3951	19.3176	22.0802	23.2502	19.8324	22.882	22.7247	24.3494	23.1004	22.4027	11.9539	0.00849767
Up	Q8JZV7	N-acetylglucosamine-6-phosphate deacetylase	Amdhd2	44 kDa	6	6	17.7817	17.378	17.6083	18.3094	19.9841	22.3087	21.2973	21.4806	21.515	22.3724	21.6697	21.9391	12.0024	0.000832741
Up	Q9CR68	Cytochrome b-c1 complex subunit Rieske, mitochondrial	Uqcrfs1	29 kDa	4	4	22.2153	18.9912	20.7548	24.9106	25.1733	27.439	27.3079	24.6412	23.9081	27.3522	24.1545	27.295	12.1674	0.035465
Up	Q8CC86	Nicotinate phosphoribosyltransferase	Naprt	58 kDa	6	6	19.8116	19.8676	19.3173	16.9109	17.6983	22.2945	21.9443	21.9887	22.8516	21.7464	23.2607	22.2907	12.2813	0.00238924	✓
Up	Q9Z0X1	Apoptosis-inducing factor 1, mitochondrial	Aifm1	67 kDa	10	10	17.0456	22.3955	17.7044	17.2745	21.3886	23.6106	22.4298	22.3433	21.989	24.3719	22.3783	22.3403	12.2842	0.0302065
Up	P54822	Adenylosuccinate lyase	Adsl	55 kDa	9	9	18.9357	17.4721	19.4493	19.1436	16.239	21.0807	19.8244	21.756	22.7405	22.5576	22.7142	22.4161	12.3121	0.00138299	✓
Up	P19221	Prothrombin	F2	70 kDa	9	9	18.8192	17.5901	18.3945	18.0011	20.523	21.7309	22.6792	21.9486	22.3293	22.585	22.2538	22.5265	12.3614	0.00141153	✓
Up	P14211	Calreticulin	Calr	48 kDa	12	12	24.3858	23.4435	22.5682	22.8861	26.7083	27.974	27.3199	27.6725	27.3745	28.0105	28.0619	27.0002	12.3989	0.00713559	✓
Up	Q8BHG2	CXXC motif containing zinc binding protein	Czib	18 kDa	5	5	16.3666	17.4629	18.1391	17.7061	18.3422	18.9371	18.8211	20.7802	23.5399	22.2143	23.1659	21.2653	12.4913	0.00151796
Up	Q91VB8	Alpha globin 1	Hba-a1	15 kDa	7	1	17.7307	17.7979	16.9516	18.7187	17.9611	20.6302	23.2198	21.8067	22.7324	19.9999	19.0906	22.9353	12.6042	0.000526926
Up	Q924M7	Mannose-6-phosphate isomerase	Mpi	47 kDa	6	6	23.1404	19.202	19.9699	18.2848	22.0152	23.7253	23.3742	25.0131	24.1501	24.3599	24.9051	23.8123	12.7196	0.0130991
Up	Q8BGQ7	Alanine--tRNA ligase, cytoplasmic	Aars1	107 kDa	13	13	20.5171	17.0413	16.8702	16.4759	18.9445	22.149	21.8168	16.7039	22.0413	22.7601	23.7205	22.313	12.7614	0.00965962
Up	O70325	Phospholipid hydroperoxide glutathione peroxidase	Gpx4	22 kDa	4	4	17.6096	17.6728	17.6901	15.2215	18.1484	22.1621	21.17	15.5556	21.4644	21.9441	23.0747	21.2551	12.8	0.00731156	✓
Up	P50580	Proliferation-associated protein 2G4	Pa2g4	44 kDa	9	9	19.2031	22.177	17.2045	17.748	23.7379	23.6298	21.7004	23.5563	23.8225	24.7258	24.5719	23.9935	12.9981	0.0408602
Up	P06909	Complement factor H	Cfh	139 kDa	17	14	17.9778	17.1314	18.4463	19.1614	16.8006	20.3542	21.2167	22.2742	21.8273	23.1617	20.6476	21.7938	13.0616	0.000113376	✓
Up	P12246	Serum amyloid P-component	Apcs	26 kDa	5	5	20.5041	18.499	19.4171	16.8819	18.1652	24.1686	23.0598	24.0897	16.3884	23.6321	22.8174	22.6668	13.0846	0.0121823	✓
Up	Q91YR9	Prostaglandin reductase 1	Ptgr1	36 kDa	8	8	17.9305	21.0258	19.5492	17.6338	20.9688	22.6999	22.5573	23.2404	23.3755	23.1135	23.6631	23.2784	13.095	0.00588342
Up	Q9CQI6	Coactosin-like protein	Cotl1	16 kDa	3	3	18.6593	17.4505	17.1657	18.221	16.8537	20.5768	17.7334	21.9688	23.8923	20.9442	22.0696	22.7106	13.3953	0.00163576
Up	Q9D404	3-oxoacyl-[acyl-carrier-protein] synthase, mitochondrial	Oxsm	49 kDa	7	7	16.852	15.8933	16.772	18.4186	16.4431	21.4033	20.5791	21.3114	17.8984	21.9315	20.5312	20.7202	13.4468	0.000179382
Up	P01029	Complement C4-B	C4b	193 kDa	13	13	21.0806	17.9303	18.7264	19.2588	17.9745	22.4285	23.2512	22.9472	21.0669	23.5184	23.1687	22.8303	13.4575	0.00105346	✓
Up	P60843	Eukaryotic initiation factor 4A-I	Eif4a1	46 kDa	12	7	18.5657	17.7037	18.8119	20.4285	18.6445	21.1186	20.0493	23.2981	24.1152	22.5247	24.4169	22.5603	13.4773	0.000498563
Up	O08795	Glucosidase 2 subunit beta	Prkcsh	59 kDa	6	6	17.6369	23.4676	20.2684	17.7525	23.6679	24.7493	23.9917	24.2226	23.7464	25.1313	24.845	23.5075	13.4987	0.045091
Up	G3X8U3	Queuosine salvage protein	2210016F16Rik	39 kDa	5	5	18.2522	17.7157	17.1727	18.661	18.0644	19.9882	20.977	22.1077	23.2166	21.5467	23.0625	21.209	13.5147	3.62435e-05
Up	Q61646	Haptoglobin	Hp	39 kDa	11	11	24.4383	21.3417	22.4015	23.9178	24.2479	27.033	27.2233	27.5454	26.0824	27.6096	26.3845	27.3098	13.5236	0.00191703	✓
Up	Q61187	Tumor susceptibility gene 101 protein	Tsg101	44 kDa	3	3	17.8161	17.3883	17.7529	17.1835	17.2315	20.9108	21.1423	20.9242	21.1438	21.0537	22.0674	21.4711	13.6449	4.44857e-09
Up	Q8BP47	Asparagine--tRNA ligase, cytoplasmic	NARS1	64 kDa	11	11	16.4911	17.5164	17.4525	19.0525	17.3683	19.4845	15.9146	21.8337	23.441	22.8235	24.0607	21.9052	13.6964	0.0113081	✓
Up	Q9JK81	MYG1 exonuclease	Myg1	43 kDa	11	11	17.1764	21.7422	19.7515	19.6331	20.6408	23.4993	22.4789	23.51	23.836	23.7225	24.5025	23.4278	13.7308	0.00565327
Up	Q80XL6	Acyl-CoA dehydrogenase family member 11	Acad11	87 kDa	6	6	17.0405	20.1596	19.0497	19.4749	20.0443	23.492	23.2104	22.482	23.3906	22.7847	22.5306	22.687	13.7926	0.00176685
Up	O70400	PDZ and LIM domain protein 1	Pdlim1	36 kDa	6	6	18.9259	18.3666	18.7492	18.982	19.8829	21.7002	21.2074	21.7026	24.174	23.0695	24.5193	23.0254	13.8313	8.08128e-05	✓
Up	Q61598	Rab GDP dissociation inhibitor beta	Gdi2	51 kDa	26	21	23.7631	23.7117	22.576	22.7858	25.0214	26.7767	27.0487	27.5402	27.8513	27.0862	27.9388	27.3686	13.9418	0.000383469
Up	P62715	Serine/threonine-protein phosphatase 2A catalytic subunit beta isoform	Ppp2cb	36 kDa	5	5	17.9041	20.3525	17.5149	17.2157	20.5553	22.3595	21.212	22.0895	22.5955	23.2852	22.8857	23.2033	14.0275	0.00398401
Up	Q9CR16	Peptidyl-prolyl cis-trans isomerase D	Ppid	41 kDa	10	10	17.7699	17.1482	18.5139	17.9753	17.8485	22.9464	19.3696	18.0469	22.2431	22.7832	24.2238	22.0385	14.0579	0.00300684	✓
Up	Q9CWZ3	RNA-binding protein 8A	Rbm8a	20 kDa	3	3	16.8191	17.083	17.7394	18.6341	17.2964	21.2866	20.9797	21.1047	20.887	21.6632	21.7217	21.6698	14.0839	6.28029e-05	✓
Up	Q91YP2	Neurolysin, mitochondrial	Nln	80 kDa	18	17	19.4639	21.6633	18.8275	18.1196	23.4264	23.8673	22.6125	25.6358	23.3467	24.6822	25.1922	23.593	14.248	0.0135407
Up	Q9D8G5	Regenerating islet-derived protein 4	Reg4	18 kDa	3	3	16.848	16.7945	16.706	18.8987	19.0825	22.6153	21.6457	20.4025	21.3882	21.6132	20.1855	22.729	14.3741	0.000481593
Up	O35685	Nuclear migration protein nudC	Nudc	38 kDa	5	5	19.1253	19.7177	16.329	17.7717	15.9872	22.2726	19.7232	20.2848	21.3172	22.4592	22.7437	22.6241	14.3796	0.00305816
Up	P24369	Peptidyl-prolyl cis-trans isomerase B	Ppib	24 kDa	3	3	19.3584	17.9619	17.1112	17.8945	18.1393	22.7144	20.7642	21.0583	21.1521	22.6757	22.9728	22.2442	14.3917	2.39872e-05
Up	P97315	Cysteine and glycine-rich protein 1	Csrp1	21 kDa	7	7	18.2525	18.8476	17.9067	18.3569	17.4045	21.728	18.1451	21.2199	23.3509	22.1312	23.9478	23.555	14.495	0.00162682	✓
Up	A2AIM4	Tropomyosin beta chain	Tpm2	33 kDa	7	4	17.8303	24.587	19.298	18.9698	17.0885	23.1921	22.7126	24.0891	24.6716	22.5839	23.5252	23.1581	14.5632	0.0411841	✓
Up	A2AFQ2	3-hydroxyacyl-CoA dehydrogenase type-2	Hsd17b10	28 kDa	7	7	18.3581	18.0366	17.6589	19.2719	17.1542	22.1996	20.9856	22.6783	20.4757	23.6378	21.9955	21.7567	14.5744	2.85996e-05	✓
Up	Q4KML4	Costars family protein ABRACL	Abracl	9 kDa	2	2	18.0643	15.9735	18.1467	19.0569	18.8188	20.2611	21.6205	21.9398	24.1363	21.1034	22.1269	21.969	14.5963	0.000449118
Up	Q91VA7	Isocitrate dehydrogenase [NAD] subunit, mitochondrial	Idh3b	42 kDa	11	11	19.7211	15.4166	19.0584	17.7876	23.1973	23.3238	21.3035	23.6965	22.991	24.3638	21.5639	23.0874	14.6021	0.0354405
Up	Q9R0P5	Destrin	Dstn	19 kDa	10	10	24.5038	23.7787	18.3084	24.2559	24.9317	25.7608	26.3976	27.8436	28.3209	26.4318	27.5794	26.8837	14.6765	0.0315711
Up	P56395	Cytochrome b5	Cyb5a	15 kDa	5	5	23.8959	21.1919	23.0804	21.063	22.7296	26.2863	26.5806	26.0445	26.0955	26.3822	26.5402	25.9508	14.6866	0.00182953
Up	P06339	H-2 class I histocompatibility antigen, D-37 alpha chain	H2-T23	41 kDa	5	1	19.0597	18.5769	19.3789	17.7384	16.8645	22.1005	22.4302	22.9301	21.1527	21.7801	22.6823	22.365	14.7451	0.000282059
Up	Q99JF5	Diphosphomevalonate decarboxylase	Mvd	44 kDa	4	4	17.2665	16.6997	17.9844	18.1153	17.3421	19.5923	19.082	21.2854	22.0789	21.6985	23.7914	22.1566	14.9489	0.000361418
Up	Q8BZF8	Phosphoglucomutase-like protein 5	Pgm5	62 kDa	3	3	16.714	17.2349	17.3433	18.6724	20.9037	20.8636	21.4148	22.2329	22.9091	22.2725	22.7138	22.2316	15.1109	0.00443752
Up	P97372	Proteasome activator complex subunit 2	Psme2	27 kDa	7	7	17.05	19.1609	18.7393	18.4568	20.6854	21.2445	21.2218	22.4261	23.6749	23.5634	23.8444	23.1962	15.1401	0.000671197
Up	P63028	Translationally-controlled tumor protein	Tpt1	19 kDa	6	6	18.2148	18.9058	17.4617	17.544	19.7429	21.1987	21.9469	22.6892	23.6311	22.5142	23.9765	20.1844	15.2635	0.00014339	✓
Up	Q63844	Mitogen-activated protein kinase 3	Mapk3	43 kDa	8	4	16.8799	18.6685	18.6935	19.7317	19.1156	21.9152	20.8991	23.0256	23.7415	22.6015	23.1038	22.5632	15.2647	0.000163844	✓
Up	P32921	Tryptophan--tRNA ligase, cytoplasmic	Wars1	54 kDa	11	11	18.1528	19.4975	18.0424	19.3356	20.2402	20.9473	21.8485	23.4739	24.3422	23.2699	24.1786	22.8639	15.3001	9.42193e-05	✓
Up	Q7TNG5	Echinoderm microtubule-associated protein-like 2	Eml2	71 kDa	15	15	18.5995	20.8561	18.4083	18.9002	22.1308	23.7749	23.1514	22.5424	23.9681	24.5179	24.1031	24.008	15.3983	0.00390436
Up	Q9CPW4	Actin-related protein 2/3 complex subunit 5	Arpc5	16 kDa	4	4	20.2662	17.8646	18.2274	18.0085	22.5961	23.2517	22.5727	23.4223	23.3997	23.6209	23.4556	23.683	15.4671	0.0116067
Up	Q9DCW4	Electron transfer flavoprotein subunit beta	Etfb	28 kDa	9	9	23.1533	22.104	20.6143	20.2799	23.6827	26.1885	25.3517	25.4122	25.9414	27.4305	25.4726	25.7362	15.632	0.00227421	✓
Up	Q99KI0	Aconitate hydratase, mitochondrial	Aco2	85 kDa	20	20	24.6078	23.7815	23.3349	22.3363	26.253	28.4039	27.6442	27.9231	28.4483	29.1859	27.2575	27.414	15.7459	0.0021277
Up	P17710	Hexokinase-1	Hk1	108 kDa	21	19	18.0003	21.079	19.9144	18.3897	19.5325	24.3467	20.2787	23.0042	24.3948	24.5772	23.6174	23.3979	15.897	0.000536093
Up	Q9QYB1	Chloride intracellular channel protein 4	Clic4	29 kDa	9	8	18.4856	16.8309	18.2193	17.5493	16.1616	19.8024	21.0268	20.5657	22.9036	21.5025	22.1022	22.2016	15.9361	6.95521e-05	✓
Up	O35855	Branched-chain-amino-acid aminotransferase, mitochondrial	Bcat2	44 kDa	7	7	21.1542	20.7939	18.0141	19.158	21.8881	24.5602	24.0581	24.0665	23.9466	24.0976	24.0977	24.6163	16.0503	0.00439036
Up	P51660	Peroxisomal multifunctional enzyme type 2	Hsd17b4	79 kDa	13	13	17.8689	20.0535	19.2124	18.8712	22.4277	24.9194	23.8501	23.1663	21.8087	24.4797	24.1785	23.4622	16.0911	0.00346178
Up	Q8BFR5	Elongation factor Tu, mitochondrial	Tufm	50 kDa	6	6	20.2314	20.6647	21.9642	22.5798	21.7906	26.3776	25.9216	26.7955	25.5844	24.0553	23.8187	25.6394	16.1105	7.57234e-05	✓
Up	P00405	Cytochrome c oxidase subunit 2	Mtco2	26 kDa	2	2	16.8237	17.1989	18.5425	18.92	21.3373	22.8696	23.1629	22.5239	21.8502	22.9528	23.0044	21.6607	16.1164	0.00572506
Up	P13707	Glycerol-3-phosphate dehydrogenase [NAD(+)], cytoplasmic	Gpd1	38 kDa	8	7	18.0667	18.3802	19.8172	19.2184	16.4029	22.0715	21.0912	21.5048	22.2995	22.9092	23.973	22.8753	16.1352	0.00062454	✓
Up	P47934	Carnitine O-acetyltransferase	Crat	71 kDa	6	6	17.3718	18.2205	17.0197	19.7244	16.8339	22.4629	20.9023	21.6016	21.5494	22.7196	22.1208	21.5846	16.1639	0.000602976	✓
Up	Q921H8	3-ketoacyl-CoA thiolase A, peroxisomal	Acaa1a	44 kDa	9	9	17.5595	17.204	18.0911	17.9332	18.7153	23.0103	20.6902	21.6278	21.1871	23.8673	23.107	19.9399	16.1998	0.000129625
Up	P46664	Adenylosuccinate synthetase isozyme 2	Adss2	50 kDa	12	11	18.1163	18.1736	18.0953	16.8276	23.3426	22.085	21.4173	22.6281	23.1288	23.4865	24.393	23.3979	16.2539	0.0208598	✓
Up	O54984	ATPase GET3	Get3	39 kDa	4	4	17.6676	17.4517	17.4628	17.7975	17.4603	21.27	20.3233	21.9575	21.7273	21.9594	21.9714	21.9527	16.2972	6.58537e-07
Up	P68037	Ubiquitin-conjugating enzyme E2 L3	Ube2l3	18 kDa	5	5	20.7376	18.3481	17.5367	17.9728	21.8799	22.0949	22.7159	23.3817	24.9289	23.0052	23.9782	23.2987	16.5456	0.00602254
Up	P05063	Fructose-bisphosphate aldolase C	Aldoc	39 kDa	9	8	18.6305	17.5808	16.7932	17.6416	16.902	19.0347	20.0897	24.0274	21.9746	22.4447	22.1461	21.2276	16.6093	0.000283263	✓
Up	Q9JM83	Calmodulin-4	Calm4	17 kDa	3	3	17.5017	16.8636	18.9537	18.8512	17.2434	21.3453	21.975	22.1943	20.6172	22.9365	21.4383	23.1962	16.8523	5.59139e-05
Up	Q921G7	Electron transfer flavoprotein-ubiquinone oxidoreductase, mitochondrial	Etfdh	68 kDa	15	15	19.6731	18.7892	18.1109	18.5487	20.4819	24.4164	23.4784	22.9626	22.0511	24.5721	22.5974	22.2984	16.8645	5.12318e-05
Up	Q8BTZ7	Mannose-1-phosphate guanyltransferase beta	Gmppb	40 kDa	9	9	19.8073	20.7366	17.8072	18.6652	22.3047	23.2294	22.9259	24.1758	23.9006	24.2807	24.9762	24.2003	17.046	0.00462498
Up	P53811	Phosphatidylinositol transfer protein beta isoform	Pitpnb	31 kDa	6	5	18.8301	18.3856	17.3002	17.2871	17.3884	22.1455	21.8531	22.0787	22.2894	21.7859	21.7648	21.6407	17.1317	0.000106864
Up	Q9CYR6	Phosphoacetylglucosamine mutase	Pgm3	59 kDa	10	10	18.4607	21.1594	17.5771	17.9005	19.2071	22.6907	21.4319	22.6231	23.4747	23.3248	24.1412	23.1594	17.3515	0.0011652
Up	P45952	Medium-chain specific acyl-CoA dehydrogenase, mitochondrial	Acadm	46 kDa	13	13	21.3917	23.0699	22.8699	20.1137	23.1921	26.0795	24.1779	25.2607	25.1774	26.8993	27.6585	28.5142	17.4485	0.000674559
Up	Q9D6R2	Isocitrate dehydrogenase [NAD] subunit alpha, mitochondrial	Idh3a	40 kDa	10	10	23.2158	21.6241	19.2231	19.4173	25.7749	26.3828	25.388	26.6087	25.4714	27.2384	25.0453	25.7409	17.5231	0.0261306
Up	Q922H4	Mannose-1-phosphate guanyltransferase alpha	Gmppa	46 kDa	7	7	18.4913	17.9041	16.6832	18.3132	19.314	21.8556	19.9841	22.5509	22.6754	22.7164	23.4433	22.7684	17.676	5.53044e-05
Up	P53810	Phosphatidylinositol transfer protein alpha isoform	Pitpna	32 kDa	9	8	22.202	20.7892	17.9929	18.2793	22.4511	24.1726	24.613	24.211	25.2086	24.497	24.4087	24.5895	18.198	0.0108755	✓
Up	Q9D0F3	Protein ERGIC-53	Lman1	58 kDa	2	2	18.19	17.7136	19.0698	18.3361	21.3187	23.4457	23.1036	23.0532	22.0687	22.6233	24.0418	23.4462	18.2038	0.00148515
Up	P68372	Tubulin beta-4B chain	Tubb4b	50 kDa	15	3	18.3515	18.0635	17.2838	19.6664	16.1977	20.8923	17.2532	23.1835	23.6703	23.1448	23.7994	22.7827	18.2666	0.00290851
Up	Q8BTM8	Filamin-A	Flna	281 kDa	23	20	18.8026	18.7298	18.1292	19.315	17.1378	21.7222	22.191	20.9621	23.9422	23.3307	23.6315	22.6883	18.5765	1.91483e-05
Up	P42932	T-complex protein 1 subunit theta	Cct8	60 kDa	13	13	19.0341	18.3996	19.4103	19.4918	20.2367	24.1516	22.6204	23.2218	23.3624	24.283	23.2439	23.9162	18.7429	3.27552e-06
Up	Q99LC5	Electron transfer flavoprotein subunit alpha, mitochondrial	Etfa	35 kDa	14	14	23.6127	22.6072	17.9426	21.5489	23.1697	26.2345	25.5206	25.6392	26.0371	27.4887	25.3464	25.7716	18.7553	0.0122172
Up	Q9JIL4	Na(+)/H(+) exchange regulatory cofactor NHE-RF3	Pdzk1	56 kDa	17	17	25.3029	20.5209	22.0573	16.8419	23.9769	25.8207	26.6306	25.7564	25.316	25.3874	27.0088	25.957	18.9276	0.043846	✓
Up	Q80VA0	N-acetylgalactosaminyltransferase 7	Galnt7	75 kDa	14	14	18.3536	17.8278	18.8579	18.9812	20.3295	24.4908	20.874	22.291	22.9786	24.0365	24.0616	23.1165	19.0442	5.25339e-05	✓
Up	Q62348	Translin	Tsn	26 kDa	5	5	19.6745	21.1309	15.9063	18.179	20.3535	23.6202	22.5831	22.9699	23.0132	23.7036	23.6561	23.5663	19.0656	0.00910961	✓
Up	P63085	Mitogen-activated protein kinase 1	Mapk1	41 kDa	10	6	18.0056	17.3978	19.3663	18.1536	18.3419	21.8068	21.3057	22.6824	23.2498	22.9671	22.9155	22.7376	19.3	3.865e-06
Up	P48774	Glutathione S-transferase Mu 5	Gstm5	27 kDa	8	7	18.6561	20.1173	17.6494	17.5844	20.2875	22.2316	21.3589	23.5901	24.4501	23.066	24.0663	23.1759	19.3625	0.000377199
Up	Q91YR1	Twinfilin-1	Twf1	40 kDa	8	7	17.8862	18.4706	18.3525	18.8833	17.6091	21.7912	21.8057	22.3225	22.6203	22.7637	23.7021	22.606	19.368	1.73061e-07
Up	P01843	Ig lambda-1 chain C region	None	12 kDa	5	5	21.9319	21.6505	18.8834	18.226	18.2318	24.1359	22.8087	22.5057	27.4311	23.3809	23.3829	24.7778	19.3697	0.00328632
Up	Q91XL1	Leucine-rich HEV glycoprotein	Lrg1	37 kDa	4	4	20.38	21.1483	16.8022	19.9191	20.5462	24.1771	24.9884	24.9934	22.3214	24.0756	24.8291	22.9483	19.5414	0.00234677	✓
Up	Q91V12	Cytosolic acyl coenzyme A thioester hydrolase	Acot7	43 kDa	7	7	18.6589	20.0782	18.5101	18.5028	22.9369	23.3735	23.0601	23.7714	24.4295	24.4199	24.757	24.3947	19.5906	0.00572559	✓
Up	Q99LX0	Parkinson disease protein 7 homolog	Park7	20 kDa	4	4	18.1716	18.9999	18.3931	17.7927	16.6429	22.5675	22.0496	22.2627	22.8991	22.5606	21.3972	22.3811	19.7326	7.85579e-05	✓
Up	Q8R1G2	Carboxymethylenebutenolidase homolog	Cmbl	28 kDa	10	10	21.8159	18.3066	18.9912	18.0617	22.8777	24.6947	23.6573	23.8141	24.0686	25.0908	24.6503	24.2359	19.7711	0.0106228
Up	Q9CR09	Ubiquitin-fold modifier-conjugating enzyme 1	Ufc1	19 kDa	6	6	17.9276	18.179	17.8696	17.4161	18.2652	22.382	23.8471	23.5247	22.5487	21.9878	22.5683	18.8309	19.8335	0.000323214	✓
Up	P57759	Endoplasmic reticulum resident protein 29	Erp29	29 kDa	3	3	18.8895	18.8485	18.7933	16.4969	17.2415	23.0824	20.8426	22.9347	21.669	23.6042	23.4639	20.9544	19.8429	0.000113391
Up	P97371	Proteasome activator complex subunit 1	Psme1	29 kDa	10	10	20.3326	20.6348	17.6893	19.4282	21.8132	23.6504	23.1436	24.5074	24.8516	24.5385	24.8301	24.5234	19.87	0.00195799
Up	P63038	60 kDa heat shock protein, mitochondrial	Hspd1	61 kDa	12	12	17.1597	22.531	18.3446	18.477	23.3972	24.8078	23.307	24.9915	22.6749	25.7912	23.6744	24.8613	19.9626	0.0224368	✓
Up	P70168	Importin subunit beta-1	Kpnb1	97 kDa	13	13	19.841	17.2865	18.9878	17.3197	20.1673	22.798	21.5769	22.3725	23.9262	23.4192	24.1457	23.0755	20.0343	0.00062064
Up	Q8K411	Presequence protease, mitochondrial	Pitrm1	117 kDa	17	17	18.046	19.4028	19.9407	19.1263	18.114	24.2831	20.2757	21.2443	25.871	23.615	25.6653	21.8701	20.1776	0.00130512
Up	O70250	Phosphoglycerate mutase 2	Pgam2	29 kDa	8	4	18.9064	17.6506	16.7603	17.2364	17.9053	22.9842	23.9547	20.8395	21.9187	21.8897	20.1892	22.4275	20.214	2.87561e-05	✓
Up	P61089	Ubiquitin-conjugating enzyme E2 N	Ube2n	17 kDa	3	3	19.0379	19.4408	16.7862	17.8934	19.6488	21.7005	22.3438	23.4507	24.7742	22.4607	23.413	22.2922	20.5047	0.000190082
Up	Q9WUM5	Succinate--CoA ligase [ADP/GDP-forming] subunit alpha, mitochondrial	Suclg1	36 kDa	4	4	18.8847	19.1479	18.2269	19.0867	17.3653	23.0731	19.0848	24.1159	23.6076	24.0865	23.626	22.7498	20.5907	0.000283302
Up	Q8VDK1	Deaminated glutathione amidase	Nit1	36 kDa	11	11	18.1608	17.5602	19.0984	17.7796	21.8962	23.5628	23.0305	22.7419	22.6064	24.5033	23.3681	23.0991	20.7368	0.00382525
Up	P50396	Rab GDP dissociation inhibitor alpha	Gdi1	51 kDa	16	11	20.5818	20.4123	19.5822	19.6425	22.5128	25.0884	24.7526	24.6047	25.3005	25.1523	24.8498	24.7179	20.784	0.00094517
Up	P17751	Triosephosphate isomerase	Tpi1	27 kDa	9	9	24.2142	23.8596	23.3087	23.9097	25.0513	29.0395	27.7633	29.1615	28.8423	29.2376	28.334	26.7596	20.8153	1.92935e-06	✓
Up	Q64516	Glycerol kinase	Gk	61 kDa	16	13	17.8522	17.3778	19.6784	18.1284	17.7423	21.1213	19.1764	22.4985	23.4125	21.884	25.2819	24.4461	20.9659	0.000830482	✓
Up	P12710	Fatty acid-binding protein, liver	Fabp1	14 kDa	4	4	20.1962	18.509	19.8725	17.8425	23.2183	23.4756	24.341	23.6353	23.3772	23.8597	28.1279	23.7161	21.6174	0.0048662
Up	Q9DCT1	1,5-anhydro-D-fructose reductase	Akr1e2	34 kDa	8	8	18.3795	17.6899	19.5669	17.1591	19.4166	24.0555	19.3232	22.3648	23.3303	24.1422	24.2465	22.9502	22.219	0.000255953
Up	P54869	Hydroxymethylglutaryl-CoA synthase, mitochondrial	Hmgcs2	57 kDa	11	10	17.8288	17.7709	20.2806	18.7449	17.5076	25.1135	21.9368	22.6112	16.5309	27.104	23.4896	23.5299	22.2495	0.0106346	✓
Up	P70124	Serpin B5	Serpinb5	42 kDa	8	8	17.0581	17.3703	17.4836	17.8431	21.3063	20.2125	19.1406	23.8024	25.1953	23.7191	24.2408	22.5398	22.3255	0.00307454
Up	P10630	Eukaryotic initiation factor 4A-II	Eif4a2	46 kDa	9	4	18.0604	17.0844	16.9412	18.4409	17.5014	21.0823	20.3914	22.5961	23.1973	22.7026	22.9819	21.9483	22.9891	3.47576e-06
Up	Q571I9	Aldehyde dehydrogenase family 16 member A1	Aldh16a1	85 kDa	8	8	18.638	17.8309	18.9741	17.7304	16.5407	21.7431	20.2766	21.7845	23.5906	23.2262	22.4239	24.2272	23.017	4.36908e-05
Up	Q8BJ64	Choline dehydrogenase, mitochondrial	Chdh	66 kDa	12	12	17.815	17.6675	17.0581	18.1884	17.2301	22.4346	21.4272	22.2162	19.6098	22.9971	22.1462	23.984	23.0174	4.53743e-05
Up	P63242	Eukaryotic translation initiation factor 5A-1	Eif5a	17 kDa	3	3	16.6051	16.7069	18.7423	17.0718	19.5445	20.6224	21.4532	22.5264	24.5984	21.8704	22.9976	21.7922	23.1298	0.000274669
Up	Q60928	Glutathione hydrolase 1 proenzyme	Ggt1	62 kDa	14	14	24.5265	23.1146	24.0992	22.5981	24.3827	29.634	26.4798	29.6398	30.2269	23.8082	29.2903	28.9133	23.2702	0.00140294	✓
Up	V9GX06	Predicted gene 11214 (Fragment)	Gm11214	20 kDa	3	1	17.6698	19.0921	18.5162	18.957	20.2542	21.8177	22.6537	23.5275	26.8061	23.1583	23.712	22.4077	23.3052	0.000127979
Up	Q8R164	Valacyclovir hydrolase	Bphl	33 kDa	8	8	18.6859	19.982	17.4149	18.4709	22.6304	24.7679	23.5193	23.0472	23.6612	25.1743	23.9637	23.7712	23.4184	0.00528153
Up	P99029	Peroxiredoxin-5, mitochondrial	Prdx5	22 kDa	8	8	21.516	23.1914	18.344	23.458	22.7559	26.9608	25.1001	26.0756	26.3919	27.7307	26.1279	26.6336	23.8916	0.00602879
Up	Q8QZT1	Acetyl-CoA acetyltransferase, mitochondrial	Acat1	45 kDa	8	8	19.2578	19.4024	17.5353	17.7441	20.3638	24.1093	22.7009	24.1868	23.434	24.218	21.7805	23.6736	23.9612	0.000156038	✓
Up	P10648	Glutathione S-transferase A2	Gsta2	26 kDa	4	2	19.7318	17.3718	19.6496	17.4714	15.0585	21.7772	22.8946	22.0202	22.4199	22.3842	23.3639	22.2305	23.9981	0.00500058
Up	Q6P5E4	UDP-glucose:glycoprotein glucosyltransferase 1	Uggt1	176 kDa	20	20	18.9897	18.5787	17.6589	17.9678	19.4538	24.2463	22.7404	22.89	20.7594	24.2082	24.3123	22.6741	24.0658	1.65909e-05
Up	Q9WUA3	ATP-dependent 6-phosphofructokinase, platelet type	Pfkp	85 kDa	10	9	17.5297	18.0303	16.0504	20.0706	17.0468	23.0427	19.8324	22.5356	22.7621	23.3251	23.3466	21.5996	24.3124	0.000554026
Up	E9QNL5	Sulfotransferase	Sult1a1	35 kDa	8	8	17.868	17.7414	15.5447	17.9357	19.8193	22.9669	21.5734	21.8361	23.6781	22.7568	22.7432	21.2235	24.5053	0.000922656
Up	Q9DCC4	Pyrroline-5-carboxylate reductase 3	Pycr3	29 kDa	5	5	18.1934	18.6934	18.1279	18.1666	23.8313	24.212	24.1157	23.7406	23.1956	24.3521	24.0638	24.466	24.561	0.0135201
Up	O88428	Bifunctional 3'-phosphoadenosine 5'-phosphosulfate synthase 2	Papss2	70 kDa	20	19	21.9093	21.0754	22.5296	18.1815	22.2317	27.015	24.6984	24.4296	25.1361	27.2467	25.7451	26.4591	24.8133	0.00179651
Up	P61161	Actin-related protein 2	Actr2	45 kDa	8	8	22.1496	17.0373	18.4091	18.2503	24.1203	24.5786	24.0843	24.8844	24.7024	25.0219	24.4168	24.7068	24.8398	0.0256018
Up	O88851	Putative hydrolase RBBP9	Rbbp9	21 kDa	4	4	17.7324	20.9809	18.487	17.3107	18.2881	23.0855	22.2947	23.308	24.3455	22.8562	23.4074	23.0944	24.916	0.0009683
Up	P21550	Beta-enolase	Eno3	47 kDa	8	6	17.9422	17.2722	19.2645	21.3256	18.2107	21.9521	23.4815	24.7648	25.155	22.6853	21.6457	24.4418	24.9949	0.000753911	✓
Up	Q9R0P3	S-formylglutathione hydrolase	Esd	31 kDa	8	8	21.8059	23.9743	19.5523	17.419	23.9258	25.1614	25.1611	26.0492	27.1142	26.8579	26.1208	25.5143	25.308	0.0197292
Up	A6X935	Inter alpha-trypsin inhibitor, heavy chain 4	Itih4	105 kDa	13	13	22.1022	21.2939	21.5265	18.4479	18.3451	24.8006	25.4031	25.7956	23.2759	25.2084	24.8496	25.7193	25.358	0.00251629	✓
Up	Q68FD5	Clathrin heavy chain 1	Cltc	192 kDa	27	27	19.4429	18.1011	17.7137	21.4014	18.7135	24.1575	22.9561	23.4855	23.893	24.2389	23.864	23.6788	25.6143	0.00140511
Up	Q8BXK9	Chloride intracellular channel protein 5	Clic5	28 kDa	6	4	18.5621	16.0941	18.3229	18.1188	18.0716	22.131	22.6943	22.9675	22.473	22.0468	22.596	23.1859	26.9281	0.000161745
Up	Q8CIE6	Coatomer subunit alpha	Copa	138 kDa	10	10	18.4179	18.3246	18.1721	18.0727	19.3376	22.9418	22.0499	22.4612	24.0665	23.5542	24.0699	23.4192	27.0636	1.58099e-07
Up	Q9CZD3	Glycine--tRNA ligase	Gars1	82 kDa	11	11	18.1819	15.732	18.8785	19.2426	17.8051	22.89	19.5907	22.2169	23.9808	23.509	23.9975	22.9517	27.2048	0.000270489
Up	P68040	Receptor of activated protein C kinase 1	Rack1	35 kDa	9	9	15.8075	17.2083	20.4074	19.3137	20.7313	24.3227	22.6441	22.3262	22.1809	23.9946	24.0134	24.7385	27.2167	0.00465297	✓
Up	Q99J99	3-mercaptopyruvate sulfurtransferase	Mpst	33 kDa	10	10	21.0212	18.5606	16.4334	18.7711	22.002	24.5694	23.0033	24.3044	23.226	26.398	24.6961	22.8474	27.6949	0.00485054	✓
Up	Q8JZK9	Hydroxymethylglutaryl-CoA synthase, cytoplasmic	Hmgcs1	58 kDa	8	7	17.9429	18.5282	18.436	18.699	17.1987	22.2227	22.2538	23.3914	22.334	22.9496	24.0408	23.5678	27.9501	2.94266e-07
Up	Q9WV32	Actin-related protein 2/3 complex subunit 1B	Arpc1b	41 kDa	7	7	18.7602	16.9811	18.4712	17.4298	20.9986	23.2568	22.493	23.5443	23.0964	23.858	23.4798	23.7713	28.4209	0.00165943
Up	P04186	Complement factor B	Cfb	85 kDa	15	15	18.2221	21.6742	18.7934	19.57	15.9948	23.2432	23.3909	23.7232	23.8656	23.9757	23.6535	23.9209	28.4619	0.00607911	✓
Up	P62331	ADP-ribosylation factor 6	Arf6	20 kDa	6	6	19.853	16.5057	16.5821	17.5923	22.6564	23.1424	23.3733	23.8174	24.4943	22.9121	23.5263	23.1678	28.8916	0.0134462	✓
Up	P34914	Bifunctional epoxide hydrolase 2	Ephx2	63 kDa	9	9	18.3037	17.4498	18.2238	17.1099	19.6815	22.8147	23.0803	22.4427	23.0836	23.2768	23.4483	22.9102	28.9269	0.00020906	✓
Up	P68254	14-3-3 protein theta	Ywhaq	28 kDa	10	7	19.5862	19.0561	17.5342	17.5541	19.7728	22.2038	22.8185	23.7452	24.8926	23.3353	24.281	23.6138	28.9417	4.91994e-05
Up	Q9CPT4	Myeloid-derived growth factor	Mydgf	18 kDa	3	3	16.7487	20.5834	19.0155	16.8233	17.5486	23.31	21.9519	22.825	23.3206	23.4599	23.6853	22.4578	28.9925	0.00167695
Up	Q9Z1Q5	Chloride intracellular channel protein 1	Clic1	27 kDa	9	8	22.0806	20.1376	20.1002	17.3196	21.3582	24.4507	24.9232	25.0458	26.0221	24.4039	25.7188	25.1189	29.824	0.0027412	✓
Up	A8DUK4	Beta-globin	Hbb-bs	16 kDa	12	3	26.1241	25.9197	27.6574	25.2655	25.3674	29.6474	32.5795	31.7083	33.1391	28.9827	28.5069	32.2062	29.8637	0.000196829
Up	P63005	Platelet-activating factor acetylhydrolase IB subunit beta	Pafah1b1	47 kDa	9	9	17.9716	20.055	18.1456	19.5766	18.1444	23.332	22.6675	23.632	23.6929	24.0123	24.4537	23.9748	29.9005	5.3042e-05	✓
Up	Q8BMS1	Trifunctional enzyme subunit alpha, mitochondrial	Hadha	83 kDa	16	16	16.9795	22.4806	17.7975	18.6393	22.931	26.84	23.0607	27.4335	22.8368	25.7968	24.0704	22.7504	30.2428	0.0115263
Up	Q9CZS1	Aldehyde dehydrogenase X, mitochondrial	Aldh1b1	58 kDa	10	10	17.1761	16.8858	18.3975	19.3701	19.5942	23.4272	21.9532	23.7556	25.523	23.7842	21.1472	22.9693	30.6558	9.61391e-05
Up	Q9D0F9	Phosphoglucomutase-1	Pgm1	61 kDa	19	19	21.1132	21.6902	16.7771	18.0172	23.5892	23.9609	23.9592	25.3828	25.9435	25.6903	26.0976	25.2567	30.8468	0.0143489
Up	P52624	Uridine phosphorylase 1	Upp1	34 kDa	9	9	20.5566	21.5144	17.4925	21.4777	22.3572	24.6459	25.3878	27.9382	24.5622	24.7517	26.0622	26.1478	31.1809	0.001799
Up	Q9CQV8	14-3-3 protein beta/alpha	Ywhab	28 kDa	10	6	18.863	19.4172	17.7578	18.9413	20.2526	22.7715	22.7123	24.6203	25.5932	23.969	24.8352	23.7418	31.7431	7.39759e-06	✓
Up	Q64324	Syntaxin-binding protein 2	Stxbp2	66 kDa	14	14	18.5802	19.157	16.5791	18.3602	15.3351	22.4096	22.9241	23.0547	21.804	22.5555	23.1736	22.3857	32.2888	0.0015325
Up	Q9EQ20	Methylmalonate-semialdehyde dehydrogenase [acylating], mitochondrial	Aldh6a1	58 kDa	13	13	17.2489	17.3784	18.0252	18.9322	21.3573	24.2819	21.9647	23.6874	24.1516	25.3991	23.3815	22.3542	32.3241	0.000822565	✓
Up	Q9D1A2	Cytosolic non-specific dipeptidase	Cndp2	53 kDa	15	15	22.9772	18.4342	18.6409	19.4744	22.434	23.3456	24.3314	23.8934	24.4048	27.978	27.3196	26.8279	33.1466	0.00295679
Up	P08030	Adenine phosphoribosyltransferase	Aprt	20 kDa	3	3	18.5943	19.3503	16.6293	18.7684	17.1173	23.3455	20.3278	23.8297	24.0744	23.5056	23.9199	23.0892	33.4541	4.65554e-05
Up	P62962	Profilin-1	Pfn1	15 kDa	7	7	22.6081	22.1254	20.5898	21.5373	23.427	25.4452	26.4402	27.5926	28.5639	27.2778	28.4455	26.1679	33.726	2.39552e-05	✓
Up	O70456	14-3-3 protein sigma	Sfn	28 kDa	10	9	20.4787	21.6331	17.6422	18.8593	23.0134	24.2691	24.7578	25.7155	25.7578	25.7759	26.142	25.3959	33.7466	0.00479016
Up	P15327	Bisphosphoglycerate mutase	Bpgm	30 kDa	5	5	18.0277	17.401	19.1926	18.3596	17.3791	22.4655	24.2279	23.3222	24.0991	21.9749	21.683	24.2947	33.8361	2.70222e-06
Up	Q00612	Glucose-6-phosphate 1-dehydrogenase X	G6pdx	59 kDa	13	13	17.9519	18.8153	17.6534	18.5305	15.9379	22.5377	21.2248	22.4367	23.7501	23.3468	23.7387	23.0379	34.0547	4.85289e-05
Up	Q9WTP7	GTP:AMP phosphotransferase AK3, mitochondrial	Ak3	25 kDa	8	8	18.3187	19.7782	18.6223	17.0464	23.7918	26.3207	25.9644	26.6731	24.1131	24.5394	24.7421	19.9204	34.2718	0.00759521
Up	P47856	Glutamine--fructose-6-phosphate aminotransferase [isomerizing] 1	Gfpt1	79 kDa	13	13	18.0583	18.2461	17.1282	18.8549	19.9375	23.8268	22.7584	22.95	24.5914	23.2494	23.1165	24.3585	34.4187	4.10488e-05
Up	Q9CWS0	N(G),N(G)-dimethylarginine dimethylaminohydrolase 1	Ddah1	31 kDa	10	10	19.0347	16.8871	20.164	18.3958	21.6107	24.5003	23.878	23.4225	22.9783	25.3282	25.3958	24.763	34.4223	0.00143658	✓
Up	Q76MZ3	Serine/threonine-protein phosphatase 2A 65 kDa regulatory subunit A alpha isoform	Ppp2r1a	65 kDa	16	16	17.4892	17.7917	17.5798	17.0705	18.825	21.7766	20.4948	22.6924	24.1408	23.7727	23.9522	23.2018	34.5454	9.01654e-06
Up	Q9QZE5	Coatomer subunit gamma-1	Copg1	98 kDa	11	10	17.8813	19.3279	17.8131	18.9149	17.0956	23.4475	22.6913	23.437	22.1774	23.9059	24.0004	23.7325	35.1419	1.23268e-05
Up	P07901	Heat shock protein HSP 90-alpha	Hsp90aa1	85 kDa	17	10	17.8168	17.3178	19.1787	19.8939	16.8315	22.6401	21.5765	23.7392	24.4161	23.3209	24.242	23.5378	35.3964	0.000118949	✓
Up	Q61133	Glutathione S-transferase theta-2	Gstt2	28 kDa	6	6	17.2944	17.5045	17.0736	20.2824	18.034	22.5325	22.1154	23.0348	24.1207	23.209	24.0525	23.2315	35.4416	0.000243596	✓
Up	P18760	Cofilin-1	Cfl1	19 kDa	8	7	22.1729	20.6545	17.0423	18.7244	24.0049	24.6169	25.2847	25.8221	26.477	25.4001	26.5192	25.57	35.5109	0.0124934	✓
Up	A0A3B2W864	Predicted gene, 49804	Gm49804	33 kDa	3	3	15.8549	18.5742	17.0873	18.8425	17.5212	22.714	23.1292	22.9741	24.0749	21.897	21.4615	22.856	35.593	9.13209e-05
Up	Q8VCR7	Protein ABHD14B	Abhd14b	22 kDa	9	9	20.1639	20.951	17.2924	20.1365	20.3653	24.0156	24.0057	25.0937	25.6132	25.5049	25.4431	24.9319	35.8075	0.00051511
Up	O55135	Eukaryotic translation initiation factor 6	Eif6	27 kDa	4	4	17.6236	18.7585	18.4769	18.9984	22.0804	24.9435	21.71	24.9005	24.7565	25.3253	24.4653	24.3948	35.9764	0.000706431
Up	Q9CY64	Biliverdin reductase A	Blvra	34 kDa	10	10	17.8142	15.4323	18.2362	19.5776	17.9071	21.3803	21.7816	23.2591	24.3195	23.0732	23.9444	23.0452	36.2126	0.000331597	✓
Up	O89079	Coatomer subunit epsilon	Cope	35 kDa	6	6	16.2835	18.4385	18.415	19.0646	17.9422	23.1237	21.8708	22.4707	24.2342	23.7894	24.1645	23.0849	37.2599	2.27159e-05
Up	Q9DBJ1	Phosphoglycerate mutase 1	Pgam1	29 kDa	12	8	19.862	21.0496	17.8774	17.2608	20.8	24.5279	23.6981	24.2855	24.6431	25.5894	25.6497	23.7953	37.4909	0.00123672	✓
Up	Q9CZY3	Ubiquitin-conjugating enzyme E2 variant 1	Ube2v1	16 kDa	4	4	17.6411	18.0714	16.8184	18.0554	18.6475	21.7776	21.6415	23.4034	24.9677	22.7579	24.3792	22.806	38.2657	3.93523e-06
Up	O08677	Kininogen-1	Kng1	73 kDa	10	10	20.3777	19.8017	19.1575	16.1247	20.6178	23.587	23.6185	24.7011	25.0796	24.8625	24.3969	25.1407	38.5297	0.00192531	✓
Up	Q9QWG7	Sulfotransferase family cytosolic 1B member 1	Sult1b1	35 kDa	6	6	18.2129	17.5411	18.6386	17.7572	18.1239	22.574	22.4701	23.6027	25.2115	22.8464	23.5564	23.0381	38.6852	4.32345e-07
Up	Q11011	Puromycin-sensitive aminopeptidase	Npepps	103 kDa	27	27	18.2645	20.4351	16.9698	19.9192	20.3144	21.8905	20.1155	24.8223	25.7803	25.327	27.4113	26.0491	39.5208	0.00121711
Up	Q9Z2I8	Succinate--CoA ligase [GDP-forming] subunit beta, mitochondrial	Suclg2	47 kDa	8	8	17.4094	19.4938	18.8345	18.4716	19.5265	23.5902	22.2017	24.9944	25.2741	24.9214	24.1847	23.26	39.7742	3.55852e-06
Up	P24527	Leukotriene A-4 hydrolase	Lta4h	69 kDa	24	24	20.6213	22.713	18.0467	19.8798	24.0147	25.98	24.8011	26.914	27.638	25.761	27.3622	26.3463	40.6522	0.00488113
Up	Q91ZJ5	UTP--glucose-1-phosphate uridylyltransferase	Ugp2	57 kDa	14	14	19.2456	15.776	19.0231	18.4637	16.7798	23.154	21.7613	21.3117	24.1059	24.0028	24.3518	23.9746	41.6366	0.000229795
Up	P12382	ATP-dependent 6-phosphofructokinase, liver type	Pfkl	85 kDa	16	15	18.3856	18.1373	16.5996	18.4626	21.8814	24.0159	24.176	24.4405	24.3884	24.2242	23.8637	23.5015	42.0455	0.00307794	✓
Up	Q9D8N0	Elongation factor 1-gamma	Eef1g	50 kDa	7	7	17.1346	18.3334	19.4143	18.5077	17.9807	24.3645	21.3888	22.5467	24.0787	23.902	25.0671	24.3365	42.0793	4.50765e-06	✓
Up	Q64669	NAD(P)H dehydrogenase [quinone] 1	Nqo1	31 kDa	5	5	17.3295	17.9461	17.8513	18.1731	21.6221	25.1353	23.5234	22.7544	23.3474	25.227	23.9554	23.9794	42.3562	0.000898111	✓
Up	Q3UZZ6	Sulfotransferase 1 family member D1	Sult1d1	35 kDa	7	7	20.1682	20.3499	16.5495	18.3102	19.5089	24.1955	24.1183	24.3685	25.4931	24.1246	24.4815	24.0064	42.8419	0.00099497
Up	Q9DAR7	m7GpppX diphosphatase	Dcps	39 kDa	9	9	16.9373	16.2694	17.3552	19.9188	17.0609	22.7133	21.4819	22.4267	23.584	23.6189	23.6462	23.0883	43.0732	0.000266023	✓
Up	Q99KP3	Lambda-crystallin homolog	Cryl1	35 kDa	8	8	21.1628	23.7799	17.8169	17.582	24.7661	26.3162	26.6092	25.5676	27.2591	26.6616	26.5351	26.3069	43.5186	0.0205546
Up	P97494	Glutamate--cysteine ligase catalytic subunit	Gclc	73 kDa	16	16	18.193	18.2638	18.0969	17.4396	17.6013	23.3563	23.3521	22.4553	23.0002	23.5089	24.4762	23.4231	43.6682	3.83169e-09	✓
Up	Q3U2G2	Heat shock 70 kDa protein 4	Hspa4	94 kDa	23	22	18.047	19.2977	17.941	17.74	17.0651	22.135	21.5422	23.3858	24.2666	24.1705	25.1321	23.6399	43.6918	3.71895e-06	✓
Up	P07310	Creatine kinase M-type	Ckm	43 kDa	10	10	19.8866	18.186	19.346	20.4182	20.6741	26.0566	26.436	24.8173	25.3077	24.3815	23.7789	25.3605	44.0308	7.85127e-06
Up	Q9DBP5	UMP-CMP kinase	Cmpk1	22 kDa	8	8	16.2696	21.8451	19.148	18.2241	21.5954	23.6063	23.6125	25.0644	26.7473	24.2919	26.1478	24.785	44.5443	0.00381233
Up	Q8CGB9	Insulin-degrading enzyme	Ide	118 kDa	22	22	17.2365	18.4219	18.8336	17.713	22.4039	25.0331	23.7742	23.2549	23.6437	25.2577	25.1564	24.7808	45.0242	0.00241585	✓
Up	Q9D172	Glutamine amidotransferase-like class 1 domain-containing protein 3A, mitochondrial	Gatd3a	28 kDa	8	8	19.5137	17.5308	18.9906	19.3553	16.9284	24.4756	23.2163	23.6905	22.9789	25.1345	24.4644	23.7794	45.2247	5.8921e-05	✓
Up	Q9CQ60	6-phosphogluconolactonase	Pgls	27 kDa	5	5	18.7781	16.7976	19.5311	19.3916	21.5838	24.6638	24.4362	23.3505	25.1454	25.0093	25.5645	24.9503	45.7269	0.00107503
Up	P26443	Glutamate dehydrogenase 1, mitochondrial	Glud1	61 kDa	13	13	17.9951	18.7259	16.947	18.286	21.1332	24.905	23.4633	24.9246	23.1634	25.1089	23.9373	23.4776	45.9687	0.000469019	✓
Up	P97807	Fumarate hydratase, mitochondrial	Fh	54 kDa	7	7	18.2061	17.3362	18.651	17.5147	17.9864	23.7734	23.2185	24.6325	24.3806	24.1282	21.5773	23.137	48.8657	4.55428e-07	✓
Up	P17742	Peptidyl-prolyl cis-trans isomerase A	Ppia	18 kDa	6	6	23.1215	21.2312	21.4361	21.6161	24.7976	26.703	26.9824	28.3607	29.7572	27.896	29.118	27.5524	48.9192	0.000206957
Up	Q8BFS6	Serine/threonine-protein phosphatase CPPED1	Cpped1	35 kDa	6	6	17.1275	17.3376	17.8627	17.7773	18.6593	23.6932	20.6182	23.6993	24.5061	23.3138	24.3516	23.8101	51.0759	3.6221e-06
Up	Q9JM14	5'(3')-deoxyribonucleotidase, cytosolic type	Nt5c	23 kDa	3	3	19.2798	16.0079	18.9687	17.9788	20.6282	23.4163	20.9534	24.8047	26.0471	24.825	25.0084	24.687	51.1315	0.000343115
Up	O08601	Microsomal triglyceride transfer protein large subunit	Mttp	99 kDa	31	31	17.7433	18.9105	16.7761	18.2219	17.9461	24.203	24.1148	24.9293	17.762	22.7891	28.4646	23.0707	51.9658	0.00269662
Up	P54071	Isocitrate dehydrogenase [NADP], mitochondrial	Idh2	51 kDa	15	15	18.5751	17.7381	16.626	20.9719	23.9243	25.8668	23.6756	25.4155	25.3411	26.3931	25.1426	25.2206	52.9486	0.0101305
Up	Q9CPV4	Glyoxalase domain-containing protein 4	Glod4	33 kDa	14	14	16.3112	20.6794	18.1293	18.1057	21.2751	24.4468	23.1472	24.6659	24.7354	25.2274	25.5149	24.6761	53.0901	0.00218333
Up	P68510	14-3-3 protein eta	Ywhah	28 kDa	7	5	16.9996	17.6003	16.8491	17.8311	21.0466	22.9163	22.8301	23.9213	24.6533	23.9137	24.8372	23.9251	55.383	0.000774747	✓
Up	A0A0R4J085	UDP-N-acetylhexosamine pyrophosphorylase	Uap1	58 kDa	15	14	18.8688	17.0852	18.1317	18.4392	17.2622	22.8704	21.6078	23.8936	24.3676	24.2716	25.531	23.7006	55.3895	1.75598e-06
Up	P49183	Deoxyribonuclease-1	Dnase1	32 kDa	2	2	17.5173	21.2125	17.0418	17.0938	16.9448	26.7454	20.5622	24.95	25.595	24.6475	24.7846	19.0057	55.4736	0.00159456	✓
Up	Q9CZN7	Serine hydroxymethyltransferase, mitochondrial	Shmt2	56 kDa	12	12	18.4816	17.6066	18.7057	16.892	18.6004	23.9415	23.4921	24.2496	22.7799	24.1268	24.3295	24.0705	55.6562	2.83537e-06
Up	Q91VI7	Ribonuclease inhibitor	Rnh1	50 kDa	10	10	18.5505	17.6692	17.8099	18.0553	17.8693	23.3959	23.907	23.6171	24.5658	23.9197	23.6847	23.5512	56.3011	2.71506e-10
Up	Q9R112	Sulfide:quinone oxidoreductase, mitochondrial	Sqor	50 kDa	14	14	17.1528	18.9282	17.696	18.1389	16.3928	24.6712	24.3286	22.5648	22.4354	23.1374	24.2021	23.0564	56.6259	3.7719e-06
Up	P19096	Fatty acid synthase	Fasn	272 kDa	39	39	17.8521	19.8349	17.9966	19.5462	19.4301	24.4813	23.7356	23.6054	25.2532	25.6909	25.6736	24.8576	56.682	3.12205e-06
Up	Q9D0K2	Succinyl-CoA:3-ketoacid coenzyme A transferase 1, mitochondrial	Oxct1	56 kDa	12	12	19.0011	18.4643	15.8017	18.5848	18.9002	24.1074	22.9297	24.4296	24.3739	25.1865	23.6893	23.6437	59.7559	0.000142525	✓
Up	Q8CI94	Glycogen phosphorylase, brain form	Pygb	97 kDa	26	20	17.1287	20.4325	17.1147	18.8369	23.5761	24.9638	24.4884	25.2637	26.0657	25.2435	25.7341	25.4906	59.8633	0.00748204
Up	P62259	14-3-3 protein epsilon	Ywhae	29 kDa	11	10	19.2957	21.4068	17.5849	17.5138	22.738	24.8038	25.3048	25.788	26.4434	25.6633	26.3445	25.6444	64.2369	0.00372195	✓
Up	P02301	Histone H3.3C	H3-5	15 kDa	1	1	18.1091	25.217	18.4994	17.5586	16.8134	23.8496	25.117	25.9285	26.4942	24.8891	24.787	26.0893	67.1041	0.0146416
Up	P50431	Serine hydroxymethyltransferase, cytosolic	Shmt1	53 kDa	12	12	18.5129	16.9308	19.3596	18.2087	24.5119	25.7304	25.7721	25.8205	25.7678	25.4053	24.78	25.851	67.8746	0.00937411
Up	Q60597	2-oxoglutarate dehydrogenase, mitochondrial	Ogdh	116 kDa	24	24	18.2664	18.9861	18.0238	18.644	21.3801	26.2339	25.923	25.3391	24.2999	26.0917	24.732	25.5949	84.3988	0.000100385	✓
Up	Q8VCT3	Aminopeptidase B	Rnpep	72 kDa	16	16	18.8108	17.7708	19.0557	18.4063	16.3944	23.5534	22.293	24.5261	25.7973	24.2629	26.1048	24.9777	85.3045	3.59253e-06	✓
Up	P23591	GDP-L-fucose synthase	Gfus	36 kDa	9	9	18.1673	19.2989	16.501	18.3664	18.0549	24.4573	23.4002	24.4498	24.3525	24.8564	25.4572	24.6173	86.5379	1.24718e-05
Up	Q9JII6	Aldo-keto reductase family 1 member A1	Akr1a1	37 kDa	7	7	18.5786	17.8427	17.4488	20.1973	19.2551	24.3128	22.7353	25.5746	26.5028	24.5303	26.5523	25.5169	86.7673	4.71151e-06
Up	Q9Z2K1	Keratin, type I cytoskeletal 16	Krt16	52 kDa	11	7	17.0764	16.6484	16.0288	19.3712	16.7121	24.784	22.2068	23.6491	22.2854	24.7803	23.3482	24.3853	88.45	1.99283e-05
Up	Q922D8	C-1-tetrahydrofolate synthase, cytoplasmic	Mthfd1	101 kDa	19	19	17.6005	16.2465	17.5886	16.7865	18.5081	22.8663	22.2951	23.6338	23.4807	24.5918	25.368	24.7064	90.6868	5.20247e-07
Up	Q9Z2M7	Phosphomannomutase 2	Pmm2	28 kDa	8	8	17.4637	17.7985	18.3888	19.6962	15.917	22.3275	24.0631	24.4927	25.8116	24.2767	25.8661	23.7015	91.1348	2.76115e-05	✓
Up	Q99JY0	Trifunctional enzyme subunit beta, mitochondrial	Hadhb	51 kDa	10	10	17.9593	17.5833	18.8727	18.2273	14.6118	24.977	23.7102	24.5747	22.7551	25.654	23.3931	23.1896	96.0251	0.000179106	✓
Up	Q9DCD0	6-phosphogluconate dehydrogenase, decarboxylating	Pgd	53 kDa	12	12	18.4293	20.3708	17.6759	19.7795	21.5055	25.1633	25.3153	26.5607	27.0188	26.1004	27.1207	25.9746	98.8336	0.000183193
Up	Q9CZU6	Citrate synthase, mitochondrial	Cs	52 kDa	11	11	19.2775	23.6876	17.2595	17.4133	22.4606	26.3764	24.8362	27.4296	27.1727	27.6466	26.821	26.4915	101.286	0.0055968	✓
Up	P70349	Histidine triad nucleotide-binding protein 1	Hint1	14 kDa	4	4	17.213	17.1843	18.8847	19.8671	18.6207	23.5646	23.7248	24.9801	26.1554	25.4881	26.0813	25.1432	101.524	5.97255e-06	✓
Up	Q99J77	Sialic acid synthase	Nans	40 kDa	9	9	18.4115	19.3936	18.0485	18.3435	20.0411	23.5799	23.9356	25.9398	27.4522	25.2882	26.9465	25.504	102.058	1.67656e-06
Up	Q5XJY5	Coatomer subunit delta	Arcn1	57 kDa	14	14	19.2731	18.0033	17.7426	16.8179	17.013	25.2181	22.6758	23.6639	23.5204	25.4237	25.5739	25.0963	102.764	1.05063e-06	✓
Up	P62827	GTP-binding nuclear protein Ran	Ran	24 kDa	4	4	16.8223	17.9105	20.0144	18.5906	17.0891	23.7002	23.3854	25.2807	26.2004	24.8313	25.6559	24.3976	103.497	1.79416e-05	✓
Up	P09411	Phosphoglycerate kinase 1	Pgk1	45 kDa	15	15	21.9986	20.9237	18.64	18.541	23.0818	25.4758	25.8174	27.8233	28.9579	27.613	28.5059	27.5603	108.109	0.000471466	✓
Up	Q8BWT1	3-ketoacyl-CoA thiolase, mitochondrial	Acaa2	42 kDa	10	10	17.2623	17.302	19.1406	18.9172	16.8754	26.1398	23.599	24.3958	24.0645	25.5472	24.7534	24.5623	113.271	3.21736e-06
Up	Q91W90	Thioredoxin domain-containing protein 5	Txndc5	46 kDa	12	12	17.6012	16.4133	17.8581	17.7196	17.5278	24.5029	22.7167	23.2986	24.7329	24.2943	26.0999	24.4752	117.698	1.02433e-07	✓
Up	P11499	Heat shock protein HSP 90-beta	Hsp90ab1	83 kDa	21	13	19.5599	18.2531	17.2997	18.8075	16.2557	24.1963	23.7768	24.361	26.5408	25.0397	25.9733	25.0705	124.405	1.62349e-05
Up	P08113	Endoplasmin	Hsp90b1	92 kDa	17	16	18.5102	17.7953	16.1746	18.8827	18.9459	25.111	24.9785	25.1265	24.7967	25.4246	26.2753	24.6341	140.129	3.45987e-05	✓
Up	P37804	Transgelin	Tagln	23 kDa	9	9	18.9605	24.6708	16.8875	17.5384	17.6155	24.9714	24.647	26.6924	28.6298	25.5729	26.3152	27.1702	142.126	0.00505976	✓
Up	Q07417	Short-chain specific acyl-CoA dehydrogenase, mitochondrial	Acads	45 kDa	11	11	17.1216	20.2861	18.2209	16.0832	22.1372	26.2097	24.6076	25.952	25.7898	27.6967	25.8052	26.5051	158.798	0.00159816
Up	O88342	WD repeat-containing protein 1	Wdr1	66 kDa	16	16	19.0404	18.8085	16.9072	18.2381	19.1043	24.3834	23.8006	26.6645	27.0004	25.8531	26.6719	25.967	162.388	3.30514e-07	✓
Up	Q9R0H0	Peroxisomal acyl-coenzyme A oxidase 1	Acox1	75 kDa	25	25	21.4134	13.8656	17.7105	19.3078	24.1823	27.4424	26.7115	26.1203	25.0725	27.676	26.709	26.7897	163.147	0.0122775
Up	O88312	Anterior gradient protein 2 homolog	Agr2	20 kDa	5	5	19.4291	18.3714	17.3724	18.3144	21.9141	25.666	25.5534	26.6826	26.3981	26.5558	28.4961	26.0585	169.711	0.000161577
Up	Q02053	Ubiquitin-like modifier-activating enzyme 1	Uba1	118 kDa	20	20	17.9053	18.8979	16.7494	17.6023	14.0058	23.3304	23.152	24.3398	25.7666	24.3683	26.168	24.6672	182.23	0.000181606
Up	P00329	Alcohol dehydrogenase 1	Adh1	40 kDa	7	7	18.0341	20.4897	18.5595	18.022	19.0705	23.9394	24.1731	27.4623	28.8039	26.0425	27.1105	27.2491	188.983	4.02903e-06
Up	P45376	Aldo-keto reductase family 1 member B1	Akr1b1	36 kDa	7	7	16.5681	18.3692	19.6716	16.2893	19.4521	25.1312	24.8827	25.7031	26.8925	25.5982	26.0448	25.4685	194.602	0.000159426	✓
Up	P06745	Glucose-6-phosphate isomerase	Gpi	63 kDa	14	14	17.8332	17.7944	18.9919	20.0535	21.5201	26.2667	25.6705	26.6321	27.3928	27.5486	26.9569	27.9199	204.209	0.00010665	✓
Up	Q8BHN3	Neutral alpha-glucosidase AB	Ganab	107 kDa	25	25	18.271	17.3762	17.1425	18.2008	21.7828	26.9361	26.079	26.3128	25.8272	27.1868	26.5162	25.8034	226.841	0.000477189	✓
Up	P16015	Carbonic anhydrase 3	Ca3	29 kDa	12	12	16.9363	19.8158	18.0535	17.5629	17.8664	25.49	27.3825	25.6793	26.0099	25.7844	25.1481	26.8232	255.711	2.20623e-06
Up	Q04447	Creatine kinase B-type	Ckb	43 kDa	10	9	18.0375	16.8006	18.5496	17.3295	17.8878	26.041	24.4867	26.8041	26.9958	25.8587	26.1318	26.2517	328.648	4.49604e-09	✓
